# Supplementary material for: (2.2.2-Cryptand)potassium tetra­carbonyl­cobaltate(−I)
Source: Acta Crystallogr Sect E Struct Rep Online. 2014 Apr 16;70(Pt 5):m180. doi: 10.1107/S1600536814006758 (PMC4011216; doi:10.1107/S1600536814006758)
Supplement: Supplementary file 1 [file e-70-0m180-sup1.cif]

##############################################################################
#                                                                            #
# This CIF contains the data in a paper accepted for publication in          #
# Acta Crystallographica Section E. It conforms to the requirements of       #
# Notes for Authors for Acta Crystallographica Section E, and has been       #
# peer reviewed under the auspices of the IUCr Commission on Journals.       #
#                                                                            #
# Full details of the Crystallographic Information File format               #
# are given in the paper "The Crystallographic Information File (CIF):       #
# a New Standard Archive File for Crystallography" by S. R. Hall, F. H.      #
# Allen and I. D. Brown [Acta Cryst. (1991), A47, 655-685].                  #
#                                                                            #
# The current version of the core CIF dictionary is obtainable from          #
# ftp://ftp.iucr.org/pub/cif_core.dic.                                       #
#                                                                            #
# Software is freely available for graphical display of the structure(s)     #
# in this CIF. For information consult the CIF software page                 #
# http://www.iucr.org/resources/cif/software.                                #
#                                                                            #
# This file may be used for bona fide research purposes within the           #
# scientific community so long as proper attribution is given to the journal # 
# article from which it was obtained.                                        #
#                                                                            #
##############################################################################
data_I
_audit_creation_method     SHELXL-2014
_database_code_depnum_ccdc_archive     'CCDC 993915'
_chemical_name_systematic
;
(2.2.2-Cryptand)potassium tetracarbonylcobaltate(-I)
;
_chemical_name_common      1102
_chemical_formula_moiety     'C18 H36 K N2 O6 +, C4 Co O4 -'
_chemical_formula_sum     'C22 H36 Co K N2 O10'
_chemical_formula_iupac     '[K (C18 H36 N2 O6)] [Co (C O)4]'
_chemical_formula_weight     586.56
_chemical_melting_point     ?
_shelx_space_group_comment
;
The symmetry employed for this shelxl refinement is uniquely defined
by the following loop, which should always be used as a source of
symmetry information in preference to the above space-group names.
They are only intended as comments.
;
_space_group_crystal_system     monoclinic
_space_group_name_H-M_alt     'P 21/c'
_space_group_name_Hall     '-P 2ybc'
loop_
    _space_group_symop_operation_xyz
    'x, y, z'
    '-x, y+1/2, -z+1/2'
    '-x, -y, -z'
    'x, -y-1/2, z-1/2'
_cell_length_a     9.3611(18)
_cell_length_b     12.022(2)
_cell_length_c     25.358(5)
_cell_angle_alpha     90
_cell_angle_beta     91.536(4)
_cell_angle_gamma     90
_cell_volume     2852.8(9)
_cell_formula_units_Z     4
_cell_measurement_reflns_used     3996
_cell_measurement_theta_min     2.34
_cell_measurement_theta_max     24.62
_cell_measurement_temperature     173(2)
_exptl_crystal_description     block
_exptl_crystal_colour     colorless
_exptl_crystal_size_max     0.30
_exptl_crystal_size_mid     0.19
_exptl_crystal_size_min     0.14
_exptl_crystal_density_diffrn     1.366
_exptl_crystal_density_meas     ?
_exptl_crystal_density_method     ?
_exptl_crystal_F_000     1232
_exptl_absorpt_coefficient_mu     0.799
_exptl_absorpt_correction_type     multi-scan
_exptl_absorpt_process_details     '(SADABS; Sheldrick, 2012)'
_shelx_estimated_absorpt_T_min     0.796
_shelx_estimated_absorpt_T_max     0.896
_exptl_absorpt_correction_T_min     0.5212
_exptl_absorpt_correction_T_max     0.7452
_exptl_special_details
;
;
_diffrn_ambient_temperature     173(2)
_diffrn_radiation_type     MoK\a
_diffrn_radiation_wavelength     0.71073
_diffrn_measurement_device_type     'Bruker SMART CCD platform'
_diffrn_measurement_method     '\w scans'
_diffrn_detector_area_resol_mean     ?
_diffrn_reflns_number     14351
_diffrn_reflns_av_R_equivalents     0.0579
_diffrn_reflns_theta_min     1.607
_diffrn_reflns_theta_max     25.074
_diffrn_reflns_theta_full     25.028
_diffrn_measured_fraction_theta_max     0.996
_diffrn_measured_fraction_theta_full     0.998
_diffrn_reflns_limit_h_min     -11
_diffrn_reflns_limit_h_max     11
_diffrn_reflns_limit_k_min     -11
_diffrn_reflns_limit_k_max     14
_diffrn_reflns_limit_l_min     -29
_diffrn_reflns_limit_l_max     30
_refine_special_details     ?
_reflns_number_total     5046
_reflns_number_gt     3551
_reflns_threshold_expression     I>2\s(I)
_refine_ls_structure_factor_coef     Fsqd
_refine_ls_matrix_type     full
_refine_ls_R_factor_all     0.0637
_refine_ls_R_factor_gt     0.0400
_refine_ls_wR_factor_gt     0.0850
_refine_ls_wR_factor_ref     0.0931
_refine_ls_goodness_of_fit_ref     0.918
_refine_ls_restrained_S_all     0.918
_refine_ls_number_reflns     5046
_refine_ls_number_parameters     325
_refine_ls_number_restraints     0
_refine_ls_hydrogen_treatment     constr
_refine_ls_weighting_scheme     calc
_refine_ls_weighting_details
                      'w=1/[\s^2^(Fo^2^)+(0.0428P)^2^] where P=(Fo^2^+2Fc^2^)/3'
_atom_sites_solution_hydrogens     geom
_atom_sites_solution_primary     direct
_atom_sites_solution_secondary     difmap
_refine_ls_shift/su_max     0.000
_refine_ls_shift/su_mean     0.000
_refine_diff_density_max     0.388
_refine_diff_density_min     -0.233
_refine_ls_extinction_method     none
_refine_ls_extinction_coef     .
loop_
    _atom_type_symbol
    _atom_type_description
    _atom_type_scat_dispersion_real
    _atom_type_scat_dispersion_imag
    _atom_type_scat_source
    'C' 'C' 0.0033 0.0016
                         'International Tables Vol C Tables 4.2.6.8 and 6.1.1.4'
    'H' 'H' 0.0000 0.0000
                         'International Tables Vol C Tables 4.2.6.8 and 6.1.1.4'
    'N' 'N' 0.0061 0.0033
                         'International Tables Vol C Tables 4.2.6.8 and 6.1.1.4'
    'O' 'O' 0.0106 0.0060
                         'International Tables Vol C Tables 4.2.6.8 and 6.1.1.4'
    'K' 'K' 0.2009 0.2494
                         'International Tables Vol C Tables 4.2.6.8 and 6.1.1.4'
    'Co' 'Co' 0.3494 0.9721
                         'International Tables Vol C Tables 4.2.6.8 and 6.1.1.4'
_computing_data_collection     'SMART (Bruker, 2003)'
_computing_cell_refinement     'SAINT (Bruker, 2003)'
_computing_data_reduction     'SAINT (Bruker, 2003)'
_computing_structure_solution     'SIR97 (Altomare <i>et al.</i>, 1999)'
_computing_structure_refinement     'SHELXL2014 (Sheldrick, 2008)'
_computing_molecular_graphics     'SHELXTL (Sheldrick, 2008)'
_computing_publication_material     'SHELXTL (Sheldrick, 2008)'
loop_
    _atom_site_type_symbol
    _atom_site_label
    _atom_site_fract_x
    _atom_site_fract_y
    _atom_site_fract_z
    _atom_site_U_iso_or_equiv
    _atom_site_adp_type
    _atom_site_calc_flag
    _atom_site_occupancy
    _atom_site_disorder_assembly
    _atom_site_disorder_group
    Co Co1 0.03175(4) 0.80932(3) 0.38562(2) 0.03777(12) Uani d 1 . .
    C C1 0.1014(3) 0.8470(2) 0.44858(12) 0.0452(7) Uani d 1 . .
    O O1 0.1456(3) 0.8706(2) 0.48980(8) 0.0653(6) Uani d 1 . .
    C C2 -0.1456(4) 0.8597(3) 0.37998(11) 0.0489(8) Uani d 1 . .
    O O2 -0.2606(3) 0.8925(2) 0.37675(10) 0.0736(7) Uani d 1 . .
    C C3 0.0336(3) 0.6631(3) 0.38061(11) 0.0462(7) Uani d 1 . .
    O O3 0.0358(2) 0.56731(19) 0.37816(9) 0.0651(6) Uani d 1 . .
    C C4 0.1381(3) 0.8663(2) 0.33608(11) 0.0436(7) Uani d 1 . .
    O O4 0.2078(3) 0.90302(17) 0.30383(8) 0.0627(6) Uani d 1 . .
    K K1 0.37979(6) 0.39030(5) 0.37685(2) 0.03466(15) Uani d 1 . .
    N N1 0.2667(2) 0.17944(18) 0.42354(9) 0.0408(6) Uani d 1 . .
    C C5 0.2462(3) 0.1981(2) 0.48042(11) 0.0488(8) Uani d 1 . .
    H H5A 0.3399 0.1921 0.4992 0.059 Uiso calc 1 . .
    H H5B 0.1837 0.1387 0.4940 0.059 Uiso calc 1 . .
    C C6 0.1812(3) 0.3093(3) 0.49271(11) 0.0520(8) Uani d 1 . .
    H H6A 0.0928 0.3201 0.4710 0.062 Uiso calc 1 . .
    H H6B 0.1558 0.3120 0.5303 0.062 Uiso calc 1 . .
    O O5 0.28056(19) 0.39546(15) 0.48182(7) 0.0399(5) Uani d 1 . .
    C C7 0.2248(3) 0.5016(2) 0.49582(11) 0.0482(8) Uani d 1 . .
    H H7A 0.2008 0.5019 0.5336 0.058 Uiso calc 1 . .
    H H7B 0.1364 0.5170 0.4748 0.058 Uiso calc 1 . .
    C C8 0.3322(3) 0.5887(2) 0.48574(11) 0.0504(8) Uani d 1 . .
    H H8A 0.2952 0.6621 0.4965 0.060 Uiso calc 1 . .
    H H8B 0.4208 0.5733 0.5067 0.060 Uiso calc 1 . .
    O O6 0.3626(2) 0.58999(15) 0.43112(7) 0.0438(5) Uani d 1 . .
    C C9 0.4473(3) 0.6823(2) 0.41678(12) 0.0512(8) Uani d 1 . .
    H H9A 0.5469 0.6716 0.4299 0.061 Uiso calc 1 . .
    H H9B 0.4096 0.7511 0.4328 0.061 Uiso calc 1 . .
    C C10 0.4439(3) 0.6927(2) 0.35785(12) 0.0535(8) Uani d 1 . .
    H H10A 0.3437 0.7042 0.3456 0.064 Uiso calc 1 . .
    H H10B 0.4988 0.7597 0.3481 0.064 Uiso calc 1 . .
    C C11 0.1280(3) 0.1528(2) 0.39757(12) 0.0481(8) Uani d 1 . .
    H H11A 0.0532 0.2005 0.4126 0.058 Uiso calc 1 . .
    H H11B 0.1034 0.0745 0.4052 0.058 Uiso calc 1 . .
    C C12 0.1278(3) 0.1691(2) 0.33879(12) 0.0492(8) Uani d 1 . .
    H H12A 0.2091 0.1285 0.3237 0.059 Uiso calc 1 . .
    H H12B 0.0383 0.1392 0.3227 0.059 Uiso calc 1 . .
    O O7 0.13939(19) 0.28435(15) 0.32733(7) 0.0396(5) Uani d 1 . .
    C C13 0.1274(3) 0.3049(3) 0.27216(10) 0.0480(8) Uani d 1 . .
    H H13A 0.0340 0.2776 0.2582 0.058 Uiso calc 1 . .
    H H13B 0.2040 0.2650 0.2537 0.058 Uiso calc 1 . .
    C C14 0.1397(3) 0.4268(3) 0.26271(11) 0.0461(7) Uani d 1 . .
    H H14A 0.1179 0.4437 0.2251 0.055 Uiso calc 1 . .
    H H14B 0.0707 0.4674 0.2845 0.055 Uiso calc 1 . .
    O O8 0.28281(19) 0.46132(16) 0.27640(7) 0.0458(5) Uani d 1 . .
    C C15 0.3056(3) 0.5738(3) 0.26203(12) 0.0610(9) Uani d 1 . .
    H H15A 0.2431 0.6231 0.2825 0.073 Uiso calc 1 . .
    H H15B 0.2822 0.5843 0.2241 0.073 Uiso calc 1 . .
    C C16 0.4602(3) 0.6026(3) 0.27332(12) 0.0619(9) Uani d 1 . .
    H H16A 0.5212 0.5508 0.2535 0.074 Uiso calc 1 . .
    H H16B 0.4786 0.6787 0.2603 0.074 Uiso calc 1 . .
    C C17 0.3671(3) 0.0864(2) 0.41663(13) 0.0509(8) Uani d 1 . .
    H H17A 0.3546 0.0569 0.3804 0.061 Uiso calc 1 . .
    H H17B 0.3429 0.0261 0.4414 0.061 Uiso calc 1 . .
    C C18 0.5219(3) 0.1185(3) 0.42583(12) 0.0507(8) Uani d 1 . .
    H H18A 0.5350 0.1519 0.4613 0.061 Uiso calc 1 . .
    H H18B 0.5831 0.0515 0.4241 0.061 Uiso calc 1 . .
    O O9 0.56202(19) 0.19592(16) 0.38686(7) 0.0466(5) Uani d 1 . .
    C C19 0.7118(3) 0.2156(2) 0.38849(11) 0.0473(8) Uani d 1 . .
    H H19A 0.7635 0.1451 0.3823 0.057 Uiso calc 1 . .
    H H19B 0.7417 0.2442 0.4237 0.057 Uiso calc 1 . .
    C C20 0.7477(3) 0.2982(2) 0.34723(11) 0.0471(8) Uani d 1 . .
    H H20A 0.8527 0.3074 0.3461 0.056 Uiso calc 1 . .
    H H20B 0.7129 0.2716 0.3123 0.056 Uiso calc 1 . .
    O O10 0.68266(18) 0.40194(15) 0.35896(7) 0.0404(5) Uani d 1 . .
    C C21 0.7229(3) 0.4842(2) 0.32179(11) 0.0504(8) Uani d 1 . .
    H H21A 0.6887 0.4625 0.2860 0.060 Uiso calc 1 . .
    H H21B 0.8284 0.4905 0.3216 0.060 Uiso calc 1 . .
    C C22 0.6590(3) 0.5936(2) 0.33652(12) 0.0472(7) Uani d 1 . .
    H H22A 0.6855 0.6102 0.3738 0.057 Uiso calc 1 . .
    H H22B 0.7005 0.6526 0.3144 0.057 Uiso calc 1 . .
    N N2 0.5018(2) 0.5968(2) 0.33005(9) 0.0432(6) Uani d 1 . .
loop_
    _atom_site_aniso_label
    _atom_site_aniso_U_11
    _atom_site_aniso_U_22
    _atom_site_aniso_U_33
    _atom_site_aniso_U_12
    _atom_site_aniso_U_13
    _atom_site_aniso_U_23
    Co1 0.0357(2) 0.0434(2) 0.0341(2) -0.00146(18) 0.00036(16) 0.00340(17)
    C1 0.0456(19) 0.0426(17) 0.0476(18) -0.0042(14) 0.0054(15) 0.0106(14)
    O1 0.0779(17) 0.0789(17) 0.0382(12) -0.0091(13) -0.0153(11) 0.0002(11)
    C2 0.053(2) 0.0490(18) 0.0451(17) -0.0006(16) 0.0038(16) -0.0033(14)
    O2 0.0462(15) 0.0820(19) 0.0924(18) 0.0188(13) -0.0037(13) -0.0085(14)
    C3 0.0390(18) 0.061(2) 0.0384(16) -0.0029(15) -0.0038(13) -0.0001(15)
    O3 0.0783(17) 0.0451(14) 0.0711(15) -0.0066(12) -0.0143(13) -0.0077(12)
    C4 0.0494(19) 0.0424(17) 0.0386(16) 0.0051(14) -0.0055(14) 0.0010(14)
    O4 0.0755(16) 0.0628(15) 0.0510(13) -0.0019(12) 0.0223(12) 0.0182(11)
    K1 0.0300(3) 0.0400(3) 0.0340(3) -0.0031(3) 0.0000(2) -0.0008(3)
    N1 0.0344(13) 0.0383(13) 0.0495(14) -0.0043(11) 0.0000(11) 0.0027(11)
    C5 0.0470(19) 0.054(2) 0.0457(16) -0.0079(15) 0.0046(14) 0.0111(15)
    C6 0.049(2) 0.064(2) 0.0440(17) -0.0022(17) 0.0151(15) 0.0043(16)
    O5 0.0345(11) 0.0454(12) 0.0400(10) 0.0021(9) 0.0076(8) 0.0007(9)
    C7 0.0464(19) 0.059(2) 0.0395(16) 0.0137(16) 0.0123(14) -0.0012(15)
    C8 0.061(2) 0.0461(18) 0.0443(17) 0.0148(16) 0.0032(15) -0.0119(14)
    O6 0.0429(12) 0.0415(11) 0.0472(11) -0.0025(9) 0.0035(9) -0.0040(9)
    C9 0.0429(18) 0.0385(17) 0.072(2) -0.0015(14) 0.0036(16) -0.0074(16)
    C10 0.0372(18) 0.0449(18) 0.078(2) -0.0054(15) 0.0016(16) 0.0192(17)
    C11 0.0353(18) 0.0441(17) 0.065(2) -0.0064(14) -0.0034(15) 0.0063(15)
    C12 0.0429(19) 0.0422(19) 0.0618(19) -0.0042(14) -0.0080(15) -0.0065(15)
    O7 0.0400(11) 0.0412(11) 0.0373(10) -0.0036(9) -0.0043(8) -0.0040(8)
    C13 0.0459(19) 0.061(2) 0.0364(15) -0.0009(15) -0.0063(13) -0.0111(15)
    C14 0.0403(18) 0.063(2) 0.0344(15) -0.0039(15) -0.0097(13) -0.0002(14)
    O8 0.0368(12) 0.0596(13) 0.0406(11) -0.0091(9) -0.0085(9) 0.0089(10)
    C15 0.053(2) 0.074(2) 0.0551(19) -0.0184(18) -0.0204(16) 0.0281(17)
    C16 0.053(2) 0.079(2) 0.0531(19) -0.0237(18) -0.0061(16) 0.0281(18)
    C17 0.049(2) 0.0367(17) 0.067(2) -0.0009(14) -0.0008(16) 0.0014(15)
    C18 0.0392(18) 0.0495(19) 0.0630(19) 0.0065(15) -0.0036(15) 0.0050(16)
    O9 0.0327(12) 0.0509(12) 0.0559(12) 0.0042(9) -0.0032(9) 0.0025(10)
    C19 0.0298(16) 0.057(2) 0.0546(18) 0.0092(14) -0.0013(14) -0.0140(15)
    C20 0.0313(16) 0.061(2) 0.0489(17) 0.0050(14) 0.0073(13) -0.0147(15)
    O10 0.0291(10) 0.0511(12) 0.0413(10) 0.0019(9) 0.0092(8) -0.0063(9)
    C21 0.0365(17) 0.065(2) 0.0501(18) -0.0096(15) 0.0127(14) -0.0038(16)
    C22 0.0329(17) 0.057(2) 0.0522(17) -0.0137(14) 0.0038(14) 0.0079(15)
    N2 0.0323(13) 0.0560(16) 0.0413(13) -0.0086(12) -0.0004(11) 0.0091(12)
_geom_special_details
;
All e.s.d.'s (except the e.s.d. in the dihedral angle between two l.s. planes)
are estimated using the full covariance matrix. The cell e.s.d.'s are taken
into account individually in the estimation of e.s.d.'s in distances, angles
and torsion angles; correlations between e.s.d.'s in cell parameters are only
used when they are defined by crystal symmetry. An approximate (isotropic)
treatment of cell e.s.d.'s is used for estimating e.s.d.'s involving l.s.
planes.
;
loop_
    _geom_bond_atom_site_label_1
    _geom_bond_atom_site_label_2
    _geom_bond_site_symmetry_2
    _geom_bond_distance
    _geom_bond_publ_flag
    Co1 C4 . 1.762(3) y
    Co1 C3 . 1.763(4) y
    Co1 C1 . 1.767(3) y
    Co1 C2 . 1.770(4) y
    C1 O1 . 1.149(3) ?
    C2 O2 . 1.147(3) ?
    C3 O3 . 1.153(4) ?
    C4 O4 . 1.148(3) ?
    K1 O6 . 2.7741(19) ?
    K1 O8 . 2.8137(18) ?
    K1 O5 . 2.8433(18) ?
    K1 O7 . 2.8481(19) ?
    K1 O10 . 2.8866(19) ?
    K1 O9 . 2.900(2) ?
    K1 N2 . 2.991(2) ?
    K1 N1 . 3.003(2) ?
    N1 C17 . 1.474(4) ?
    N1 C11 . 1.475(3) ?
    N1 C5 . 1.477(3) ?
    C5 C6 . 1.505(4) ?
    C5 H5A . 0.9900 ?
    C5 H5B . 0.9900 ?
    C6 O5 . 1.424(3) ?
    C6 H6A . 0.9900 ?
    C6 H6B . 0.9900 ?
    O5 C7 . 1.427(3) ?
    C7 C8 . 1.478(4) ?
    C7 H7A . 0.9900 ?
    C7 H7B . 0.9900 ?
    C8 O6 . 1.421(3) ?
    C8 H8A . 0.9900 ?
    C8 H8B . 0.9900 ?
    O6 C9 . 1.417(3) ?
    C9 C10 . 1.499(4) ?
    C9 H9A . 0.9900 ?
    C9 H9B . 0.9900 ?
    C10 N2 . 1.464(4) ?
    C10 H10A . 0.9900 ?
    C10 H10B . 0.9900 ?
    C11 C12 . 1.503(4) ?
    C11 H11A . 0.9900 ?
    C11 H11B . 0.9900 ?
    C12 O7 . 1.420(3) ?
    C12 H12A . 0.9900 ?
    C12 H12B . 0.9900 ?
    O7 C13 . 1.422(3) ?
    C13 C14 . 1.490(4) ?
    C13 H13A . 0.9900 ?
    C13 H13B . 0.9900 ?
    C14 O8 . 1.436(3) ?
    C14 H14A . 0.9900 ?
    C14 H14B . 0.9900 ?
    O8 C15 . 1.418(3) ?
    C15 C16 . 1.508(4) ?
    C15 H15A . 0.9900 ?
    C15 H15B . 0.9900 ?
    C16 N2 . 1.482(4) ?
    C16 H16A . 0.9900 ?
    C16 H16B . 0.9900 ?
    C17 C18 . 1.512(4) ?
    C17 H17A . 0.9900 ?
    C17 H17B . 0.9900 ?
    C18 O9 . 1.416(3) ?
    C18 H18A . 0.9900 ?
    C18 H18B . 0.9900 ?
    O9 C19 . 1.421(3) ?
    C19 C20 . 1.488(4) ?
    C19 H19A . 0.9900 ?
    C19 H19B . 0.9900 ?
    C20 O10 . 1.423(3) ?
    C20 H20A . 0.9900 ?
    C20 H20B . 0.9900 ?
    O10 C21 . 1.424(3) ?
    C21 C22 . 1.497(4) ?
    C21 H21A . 0.9900 ?
    C21 H21B . 0.9900 ?
    C22 N2 . 1.477(3) ?
    C22 H22A . 0.9900 ?
    C22 H22B . 0.9900 ?
loop_
    _geom_angle_atom_site_label_1
    _geom_angle_atom_site_label_2
    _geom_angle_atom_site_label_3
    _geom_angle_site_symmetry_1
    _geom_angle_site_symmetry_3
    _geom_angle
    _geom_angle_publ_flag
    C4 Co1 C3 . . 109.24(13) ?
    C4 Co1 C1 . . 110.01(13) ?
    C3 Co1 C1 . . 108.48(13) ?
    C4 Co1 C2 . . 110.86(13) ?
    C3 Co1 C2 . . 110.27(14) ?
    C1 Co1 C2 . . 107.94(13) ?
    O1 C1 Co1 . . 179.1(3) ?
    O2 C2 Co1 . . 179.4(3) ?
    O3 C3 Co1 . . 178.9(3) ?
    O4 C4 Co1 . . 179.7(3) ?
    O6 K1 O8 . . 99.49(6) ?
    O6 K1 O5 . . 59.46(5) ?
    O8 K1 O5 . . 137.33(6) ?
    O6 K1 O7 . . 123.37(6) ?
    O8 K1 O7 . . 60.31(5) ?
    O5 K1 O7 . . 98.53(5) ?
    O6 K1 O10 . . 96.11(5) ?
    O8 K1 O10 . . 97.90(5) ?
    O5 K1 O10 . . 119.53(5) ?
    O7 K1 O10 . . 136.07(5) ?
    O6 K1 O9 . . 134.08(6) ?
    O8 K1 O9 . . 119.90(6) ?
    O5 K1 O9 . . 98.15(5) ?
    O7 K1 O9 . . 97.71(6) ?
    O10 K1 O9 . . 58.33(5) ?
    O6 K1 N2 . . 60.43(6) ?
    O8 K1 N2 . . 60.42(6) ?
    O5 K1 N2 . . 119.41(6) ?
    O7 K1 N2 . . 120.12(6) ?
    O10 K1 N2 . . 60.68(6) ?
    O9 K1 N2 . . 118.26(6) ?
    O6 K1 N1 . . 120.61(6) ?
    O8 K1 N1 . . 120.30(6) ?
    O5 K1 N1 . . 61.43(6) ?
    O7 K1 N1 . . 60.89(6) ?
    O10 K1 N1 . . 117.46(6) ?
    O9 K1 N1 . . 59.87(6) ?
    N2 K1 N1 . . 178.13(7) ?
    C17 N1 C11 . . 109.8(2) ?
    C17 N1 C5 . . 109.3(2) ?
    C11 N1 C5 . . 109.4(2) ?
    C17 N1 K1 . . 111.16(16) ?
    C11 N1 K1 . . 108.83(16) ?
    C5 N1 K1 . . 108.26(16) ?
    N1 C5 C6 . . 113.6(2) ?
    N1 C5 H5A . . 108.8 ?
    C6 C5 H5A . . 108.8 ?
    N1 C5 H5B . . 108.8 ?
    C6 C5 H5B . . 108.8 ?
    H5A C5 H5B . . 107.7 ?
    O5 C6 C5 . . 109.7(2) ?
    O5 C6 H6A . . 109.7 ?
    C5 C6 H6A . . 109.7 ?
    O5 C6 H6B . . 109.7 ?
    C5 C6 H6B . . 109.7 ?
    H6A C6 H6B . . 108.2 ?
    C6 O5 C7 . . 110.9(2) ?
    C6 O5 K1 . . 113.40(15) ?
    C7 O5 K1 . . 112.52(14) ?
    O5 C7 C8 . . 109.6(2) ?
    O5 C7 H7A . . 109.8 ?
    C8 C7 H7A . . 109.8 ?
    O5 C7 H7B . . 109.8 ?
    C8 C7 H7B . . 109.8 ?
    H7A C7 H7B . . 108.2 ?
    O6 C8 C7 . . 109.3(2) ?
    O6 C8 H8A . . 109.8 ?
    C7 C8 H8A . . 109.8 ?
    O6 C8 H8B . . 109.8 ?
    C7 C8 H8B . . 109.8 ?
    H8A C8 H8B . . 108.3 ?
    C9 O6 C8 . . 112.7(2) ?
    C9 O6 K1 . . 120.67(15) ?
    C8 O6 K1 . . 119.31(16) ?
    O6 C9 C10 . . 108.9(2) ?
    O6 C9 H9A . . 109.9 ?
    C10 C9 H9A . . 109.9 ?
    O6 C9 H9B . . 109.9 ?
    C10 C9 H9B . . 109.9 ?
    H9A C9 H9B . . 108.3 ?
    N2 C10 C9 . . 114.6(2) ?
    N2 C10 H10A . . 108.6 ?
    C9 C10 H10A . . 108.6 ?
    N2 C10 H10B . . 108.6 ?
    C9 C10 H10B . . 108.6 ?
    H10A C10 H10B . . 107.6 ?
    N1 C11 C12 . . 113.0(2) ?
    N1 C11 H11A . . 109.0 ?
    C12 C11 H11A . . 109.0 ?
    N1 C11 H11B . . 109.0 ?
    C12 C11 H11B . . 109.0 ?
    H11A C11 H11B . . 107.8 ?
    O7 C12 C11 . . 109.4(2) ?
    O7 C12 H12A . . 109.8 ?
    C11 C12 H12A . . 109.8 ?
    O7 C12 H12B . . 109.8 ?
    C11 C12 H12B . . 109.8 ?
    H12A C12 H12B . . 108.2 ?
    C12 O7 C13 . . 111.5(2) ?
    C12 O7 K1 . . 114.18(15) ?
    C13 O7 K1 . . 113.37(15) ?
    O7 C13 C14 . . 109.0(2) ?
    O7 C13 H13A . . 109.9 ?
    C14 C13 H13A . . 109.9 ?
    O7 C13 H13B . . 109.9 ?
    C14 C13 H13B . . 109.9 ?
    H13A C13 H13B . . 108.3 ?
    O8 C14 C13 . . 108.8(2) ?
    O8 C14 H14A . . 109.9 ?
    C13 C14 H14A . . 109.9 ?
    O8 C14 H14B . . 109.9 ?
    C13 C14 H14B . . 109.9 ?
    H14A C14 H14B . . 108.3 ?
    C15 O8 C14 . . 111.1(2) ?
    C15 O8 K1 . . 118.35(16) ?
    C14 O8 K1 . . 114.04(14) ?
    O8 C15 C16 . . 108.7(3) ?
    O8 C15 H15A . . 110.0 ?
    C16 C15 H15A . . 110.0 ?
    O8 C15 H15B . . 110.0 ?
    C16 C15 H15B . . 110.0 ?
    H15A C15 H15B . . 108.3 ?
    N2 C16 C15 . . 113.5(2) ?
    N2 C16 H16A . . 108.9 ?
    C15 C16 H16A . . 108.9 ?
    N2 C16 H16B . . 108.9 ?
    C15 C16 H16B . . 108.9 ?
    H16A C16 H16B . . 107.7 ?
    N1 C17 C18 . . 113.5(2) ?
    N1 C17 H17A . . 108.9 ?
    C18 C17 H17A . . 108.9 ?
    N1 C17 H17B . . 108.9 ?
    C18 C17 H17B . . 108.9 ?
    H17A C17 H17B . . 107.7 ?
    O9 C18 C17 . . 109.3(2) ?
    O9 C18 H18A . . 109.8 ?
    C17 C18 H18A . . 109.8 ?
    O9 C18 H18B . . 109.8 ?
    C17 C18 H18B . . 109.8 ?
    H18A C18 H18B . . 108.3 ?
    C18 O9 C19 . . 111.7(2) ?
    C18 O9 K1 . . 115.11(15) ?
    C19 O9 K1 . . 116.48(16) ?
    O9 C19 C20 . . 109.4(2) ?
    O9 C19 H19A . . 109.8 ?
    C20 C19 H19A . . 109.8 ?
    O9 C19 H19B . . 109.8 ?
    C20 C19 H19B . . 109.8 ?
    H19A C19 H19B . . 108.2 ?
    O10 C20 C19 . . 109.4(2) ?
    O10 C20 H20A . . 109.8 ?
    C19 C20 H20A . . 109.8 ?
    O10 C20 H20B . . 109.8 ?
    C19 C20 H20B . . 109.8 ?
    H20A C20 H20B . . 108.2 ?
    C20 O10 C21 . . 110.4(2) ?
    C20 O10 K1 . . 114.71(15) ?
    C21 O10 K1 . . 114.61(15) ?
    O10 C21 C22 . . 109.3(2) ?
    O10 C21 H21A . . 109.8 ?
    C22 C21 H21A . . 109.8 ?
    O10 C21 H21B . . 109.8 ?
    C22 C21 H21B . . 109.8 ?
    H21A C21 H21B . . 108.3 ?
    N2 C22 C21 . . 113.5(2) ?
    N2 C22 H22A . . 108.9 ?
    C21 C22 H22A . . 108.9 ?
    N2 C22 H22B . . 108.9 ?
    C21 C22 H22B . . 108.9 ?
    H22A C22 H22B . . 107.7 ?
    C10 N2 C22 . . 110.3(2) ?
    C10 N2 C16 . . 109.9(2) ?
    C22 N2 C16 . . 110.1(2) ?
    C10 N2 K1 . . 108.21(15) ?
    C22 N2 K1 . . 108.94(16) ?
    C16 N2 K1 . . 109.33(17) ?
loop_
    _geom_torsion_atom_site_label_1
    _geom_torsion_atom_site_label_2
    _geom_torsion_atom_site_label_3
    _geom_torsion_atom_site_label_4
    _geom_torsion_site_symmetry_1
    _geom_torsion_site_symmetry_2
    _geom_torsion_site_symmetry_3
    _geom_torsion_site_symmetry_4
    _geom_torsion
    _geom_torsion_publ_flag
    C17 N1 C5 C6 . . . . 163.4(2) ?
    C11 N1 C5 C6 . . . . -76.4(3) ?
    K1 N1 C5 C6 . . . . 42.1(3) ?
    N1 C5 C6 O5 . . . . -68.5(3) ?
    C5 C6 O5 C7 . . . . -176.8(2) ?
    C5 C6 O5 K1 . . . . 55.4(3) ?
    C6 O5 C7 C8 . . . . 178.1(2) ?
    K1 O5 C7 C8 . . . . -53.7(3) ?
    O5 C7 C8 O6 . . . . 61.3(3) ?
    C7 C8 O6 C9 . . . . 170.6(2) ?
    C7 C8 O6 K1 . . . . -38.9(3) ?
    C8 O6 C9 C10 . . . . -166.3(2) ?
    K1 O6 C9 C10 . . . . 43.8(3) ?
    O6 C9 C10 N2 . . . . -61.4(3) ?
    C17 N1 C11 C12 . . . . -78.8(3) ?
    C5 N1 C11 C12 . . . . 161.2(2) ?
    K1 N1 C11 C12 . . . . 43.0(3) ?
    N1 C11 C12 O7 . . . . -68.3(3) ?
    C11 C12 O7 C13 . . . . -175.0(2) ?
    C11 C12 O7 K1 . . . . 54.9(3) ?
    C12 O7 C13 C14 . . . . 179.8(2) ?
    K1 O7 C13 C14 . . . . -49.7(3) ?
    O7 C13 C14 O8 . . . . 67.6(3) ?
    C13 C14 O8 C15 . . . . 172.7(2) ?
    C13 C14 O8 K1 . . . . -50.5(2) ?
    C14 O8 C15 C16 . . . . -175.5(2) ?
    K1 O8 C15 C16 . . . . 49.7(3) ?
    O8 C15 C16 N2 . . . . -63.7(4) ?
    C11 N1 C17 C18 . . . . 161.4(2) ?
    C5 N1 C17 C18 . . . . -78.5(3) ?
    K1 N1 C17 C18 . . . . 41.0(3) ?
    N1 C17 C18 O9 . . . . -65.0(3) ?
    C17 C18 O9 C19 . . . . -170.7(2) ?
    C17 C18 O9 K1 . . . . 53.5(3) ?
    C18 O9 C19 C20 . . . . -179.4(2) ?
    K1 O9 C19 C20 . . . . -44.3(3) ?
    O9 C19 C20 O10 . . . . 64.3(3) ?
    C19 C20 O10 C21 . . . . 176.4(2) ?
    C19 C20 O10 K1 . . . . -52.4(3) ?
    C20 O10 C21 C22 . . . . -177.2(2) ?
    K1 O10 C21 C22 . . . . 51.4(3) ?
    O10 C21 C22 N2 . . . . -68.2(3) ?
    C9 C10 N2 C22 . . . . -72.8(3) ?
    C9 C10 N2 C16 . . . . 165.6(2) ?
    C9 C10 N2 K1 . . . . 46.3(3) ?
    C21 C22 N2 C10 . . . . 164.9(2) ?
    C21 C22 N2 C16 . . . . -73.7(3) ?
    C21 C22 N2 K1 . . . . 46.2(3) ?
    C15 C16 N2 C10 . . . . -74.6(3) ?
    C15 C16 N2 C22 . . . . 163.7(3) ?
    C15 C16 N2 K1 . . . . 44.1(3) ?
_shelx_hkl_checksum     31975
_shelx_hkl_file
;
   1   0   0 32.8520 2.29822   1
   2   0   0 731.099 26.8984   1
   3   0   0 401.528 16.8721   1
   4   0   0 66.3469 6.06667   1
   5   0   0 90.2457 7.77107   1
   6   0   0 113.527 9.41934   1
   7   0   0 317.542 18.1942   1
   8   0   0 208.073 15.1928   1
   9   0   0 61.2960 9.47619   1
 -10   0   0 63.6198 9.82473   3
  10   0   0 69.6493 10.2590   1
   0   1   0 -0.6293 0.79800   1
  -1  -1   0 132.755 6.38516   3
   1   1   0 153.722 6.64103   1
  -1   1   0 145.515 6.11311   1
   2  -1   0 343.732 13.5571   1
  -2  -1   0 336.681 13.9577   3
   2   1   0 298.967 13.5664   1
   3  -1   0 726.034 27.9526   1
  -3  -1   0 747.757 29.1493   3
   3   1   0 710.975 28.2488   1
   4  -1   0 141.598 8.78879   1
   4   1   0 129.665 8.83931   1
   5  -1   0 1910.35 66.7161   1
   5   1   0 1693.14 66.2372   1
   6  -1   0 102.352 8.80860   1
  -6  -1   0 79.2701 7.81728   3
   6   1   0 76.4591 7.95168   1
  -7  -1   0 926.260 43.0610   3
   7  -1   0 1011.52 42.2684   1
   7   1   0 1101.35 43.6691   1
   8  -1   0 13.5008 5.55413   1
  -8  -1   0 9.08006 5.06026   3
   8   1   0 14.0891 5.96054   1
  -9  -1   0 10.8810 6.19434   3
   9  -1   0 1.59386 5.16443   1
   9   1   0 5.99167 6.14029   1
  10   1   0 104.487 12.6090   1
 -10   1   0 110.739 11.9095   2
   0   2   0 944.880 33.7933   2
   0   2   0 980.729 34.2814   1
  -1  -2   0 1636.14 57.5429   3
  -1   2   0 1503.31 54.2420   1
   1   2   0 1470.84 53.7900   2
   1   2   0 1674.94 55.1358   1
  -2  -2   0 1370.57 50.0145   3
   2   2   0 1325.28 48.3680   1
   2   2   0 1341.12 46.5381   2
  -2   2   0 1336.44 47.3762   1
  -3  -2   0 283.378 13.4520   3
   3   2   0 302.517 13.8953   1
  -3   2   0 268.930 12.4680   1
  -4  -2   0 71.4462 6.25259   3
  -4   2   0 61.1984 5.55318   1
   4   2   0 62.9980 6.35404   1
  -5  -2   0 84.1590 7.39766   3
   5   2   0 85.3923 7.90099   1
  -5   2   0 74.2325 6.58414   1
  -6  -2   0 6.79838 4.02887   3
   6   2   0 8.55302 4.49864   1
  -6   2   0 7.46731 3.63983   1
  -7  -2   0 162.758 12.4127   3
  -7   2   0 168.191 11.8244   1
   7   2   0 178.489 13.4105   1
  -8  -2   0 -2.4041 4.47445   3
   8   2   0 -3.6188 5.44256   1
  -8   2   0 1.93850 4.28577   1
  -9  -2   0 3.85932 5.40715   3
   9   2   0 16.3543 7.19646   1
  -9   2   0 5.75178 5.14256   1
  -9   2   0 10.1497 5.53716   2
  10   2   0 44.0088 9.50647   1
 -10   2   0 51.1437 9.04109   2
  11   2   0 7.27813 7.59600   1
   0   3   0 -1.1254 1.91910   2
   0   3   0 -1.5546 2.17950   1
  -1  -3   0 31.0160 3.51925   3
  -1   3   0 33.2431 3.56066   2
   1   3   0 33.6220 3.92787   1
  -1   3   0 33.8756 3.43206   1
   1   3   0 23.9548 2.34545   2
  -2  -3   0 805.722 31.6481   3
   2   3   0 892.596 31.4316   1
  -2   3   0 800.842 29.9945   1
   2   3   0 758.014 28.4277   2
  -3  -3   0 42.8990 4.59177   3
  -3   3   0 42.2342 4.31307   1
   3   3   0 43.2764 5.16275   1
  -4  -3   0 63.7979 5.96223   3
  -4   3   0 56.8900 5.35199   1
   4   3   0 43.6687 5.77289   1
  -5  -3   0 125.597 9.37943   3
   5   3   0 147.081 10.5706   1
  -5   3   0 130.714 8.93151   1
  -6  -3   0 65.8907 7.55160   3
   6   3   0 83.8390 8.69931   1
  -6   3   0 83.0767 7.60480   1
  -7  -3   0 68.7992 8.08734   3
  -7   3   0 80.4700 8.10141   1
   7   3   0 71.3062 9.09632   1
  -8  -3   0 144.396 12.2531   3
   8   3   0 171.173 14.1403   1
  -8   3   0 125.702 11.1272   1
   9   3   0 35.1727 8.38579   1
  -9   3   0 40.8370 7.87292   2
  10   3   0 20.0708 8.28072   1
 -10   3   0 27.1920 7.62360   2
   0   4   0 5708.68 188.207   1
   0   4   0 5335.45 186.460   2
  -1   4   0 351.936 15.2325   1
   1   4   0 349.201 13.8519   2
  -1   4   0 383.695 15.6618   2
   1   4   0 359.596 15.8931   1
  -2  -4   0 0.89167 2.59127   3
   2   4   0 3.37516 1.97728   2
   2   4   0 1.65167 3.15337   1
  -2   4   0 2.64620 2.58366   1
  -2   4   0 3.17916 3.00554   2
  -3  -4   0 7.65518 2.99793   3
   3   4   0 5.80018 2.27781   2
  -3   4   0 13.0365 3.30182   1
   3   4   0 10.4705 3.84258   1
  -4  -4   0 524.742 23.6900   3
   4   4   0 541.055 24.2493   1
  -4   4   0 520.883 22.2694   1
  -5  -4   0 10.3951 4.04666   3
  -5   4   0 4.27221 3.50309   1
   5   4   0 5.18828 4.37972   1
  -6  -4   0 80.8483 8.43997   3
  -6   4   0 97.6174 8.52535   1
   6   4   0 76.9211 8.92802   1
  -7  -4   0 33.0211 6.30167   3
  -7   4   0 28.4803 5.60325   1
   7   4   0 28.1330 6.93297   1
  -7   4   0 21.2290 5.58393   2
  -8  -4   0 102.674 10.6051   3
  -8   4   0 105.012 10.8519   2
   8   4   0 107.517 12.0010   1
  -8   4   0 91.0007 9.55361   1
  -9   4   0 11.4107 6.05813   2
   9   4   0 19.2788 7.85700   1
  10   4   0 5.71453 7.19835   1
 -10   4   0 -5.4084 5.76821   2
   0   5   0 -1.2726 3.01854   1
  -1   5   0 42.8822 4.65528   1
  -1   5   0 40.3041 4.48369   2
   1   5   0 38.5481 3.54379   2
   1   5   0 49.8677 5.35583   1
  -2  -5   0 165.002 9.55338   3
  -2   5   0 141.598 9.10010   2
   2   5   0 135.339 7.10154   2
   2   5   0 134.319 9.20397   1
  -2   5   0 152.120 8.77378   1
  -3  -5   0 120.095 8.24490   3
   3   5   0 83.9813 5.23507   2
  -3   5   0 109.938 8.26161   2
   3   5   0 118.015 8.99414   1
  -3   5   0 107.107 7.48860   1
  -4  -5   0 5.28365 3.34138   3
  -4   5   0 8.13562 3.43775   1
  -4   5   0 9.21925 3.77501   2
   4   5   0 9.82822 4.08184   1
  -5  -5   0 21.9906 4.92091   3
  -5   5   0 34.0455 5.26902   1
   5   5   0 26.4703 5.46874   1
  -5   5   0 24.6992 5.20012   2
  -6  -5   0 -2.8928 3.76894   3
   6   5   0 0.52780 4.60021   1
  -6   5   0 1.20483 3.99034   2
  -7  -5   0 49.8280 7.54716   3
  -7   5   0 68.8928 8.56445   2
   7   5   0 57.9235 8.74463   1
  -7   5   0 60.5207 7.29611   1
  -8  -5   0 -0.9307 4.90864   3
  -8   5   0 -4.7675 4.55960   2
   8   5   0 -0.4742 5.61140   1
  -9   5   0 3.04300 5.81103   2
   9   5   0 10.9406 6.66713   1
 -10   5   0 13.9863 7.04214   2
  10   5   0 17.8972 8.00139   1
   0   6   0 14.0400 3.00404   2
   0   6   0 11.8767 3.73272   1
   1   6   0 1289.64 47.0931   2
  -1   6   0 1332.80 48.9474   2
   1   6   0 1314.71 49.9083   1
  -1   6   0 1344.37 49.3862   1
   2   6   0 234.216 11.0719   2
  -2   6   0 280.827 13.3771   1
   2   6   0 252.805 13.9664   1
  -2   6   0 244.183 13.4034   2
  -3  -6   0 236.989 13.3831   3
  -3   6   0 221.516 13.0149   2
  -3   6   0 244.723 12.8031   1
   3   6   0 226.048 13.6007   1
  -4  -6   0 157.587 11.0397   3
  -4   6   0 174.314 11.5963   2
   4   6   0 167.476 11.8880   1
  -4   6   0 165.605 10.5356   1
  -5  -6   0 13.8233 4.49178   3
  -5   6   0 16.4499 4.35835   1
  -5   6   0 19.0572 5.19727   2
   5   6   0 11.8228 5.01836   1
  -6  -6   0 63.0140 7.51514   3
  -6   6   0 74.7600 8.55245   2
   6   6   0 70.9221 8.77996   1
  -6   6   0 61.7700 7.12803   1
  -7  -6   0 122.231 11.3353   3
   7   6   0 145.350 12.9803   1
  -7   6   0 120.834 10.5490   1
  -7   6   0 150.107 12.6252   2
  -8   6   0 8.05450 5.58360   2
   8   6   0 8.83132 6.39895   1
  -9   6   0 19.8152 6.96273   2
   9   6   0 6.00511 6.78793   1
  10   6   0 12.3346 8.17861   1
 -10   6   0 17.0453 7.73739   2
   0   7   0 -0.9341 2.55049   2
   0   7   0 -0.4173 3.33140   1
   1   7   0 0.58252 2.44164   2
  -1   7   0 -1.4500 2.83330   2
   1   7   0 1.81226 3.70435   1
  -2   7   0 130.885 9.63347   2
   2   7   0 154.213 8.19244   2
  -2   7   0 156.634 10.0159   1
   2   7   0 150.775 10.7784   1
   3   7   0 344.363 18.9307   1
  -3   7   0 373.404 18.6398   2
  -3   7   0 352.819 17.5710   1
  -4  -7   0 37.4604 5.68645   3
  -4   7   0 42.4198 5.78081   1
  -4   7   0 37.5176 6.00475   2
   4   7   0 40.4154 6.68835   1
  -5  -7   0 183.195 12.9108   3
   5   7   0 198.278 14.1291   1
  -5   7   0 175.765 11.8293   1
  -5   7   0 179.179 12.8896   2
  -6  -7   0 283.103 17.6789   3
  -6   7   0 337.845 18.9221   2
   6   7   0 288.887 18.6546   1
  -6   7   0 252.364 15.8261   1
  -7  -7   0 3.21371 4.80212   3
   7   7   0 8.80548 5.86215   1
  -7   7   0 8.22071 5.29862   2
  -8   7   0 89.6571 10.8421   2
   8   7   0 96.1674 11.8166   1
   9   7   0 46.7671 9.83714   1
  -9   7   0 61.3204 10.0008   2
   0   8   0 411.618 19.9343   1
   0   8   0 365.467 17.5509   2
  -1   8   0 320.632 17.3794   1
  -1   8   0 360.572 17.0756   2
   1   8   0 322.009 18.1272   1
   1   8   0 349.696 15.4516   2
   2   8   0 239.619 13.0328   2
   2   8   0 326.113 17.6475   1
  -2   8   0 324.957 16.5044   1
  -2   8   0 325.772 16.5181   2
  -3   8   0 132.722 9.67293   1
   3   8   0 118.828 10.6399   1
  -3   8   0 136.827 10.4142   2
  -4  -8   0 180.851 12.8218   3
   4   8   0 202.437 14.2989   1
  -4   8   0 182.470 12.9260   2
  -4   8   0 194.197 12.4154   1
  -5  -8   0 7.50807 4.34224   3
   5   8   0 4.11395 5.10190   1
  -5   8   0 8.94747 4.99728   2
  -5   8   0 5.73032 4.20503   1
  -6  -8   0 3.28271 4.72189   3
   6   8   0 9.20008 5.49932   1
  -6   8   0 7.86366 5.08293   2
  -6   8   0 6.44018 4.32694   1
  -7   8   0 49.5429 8.35574   2
   7   8   0 34.1312 7.70281   1
  -8   8   0 32.9349 7.70038   2
   8   8   0 40.4288 8.90078   1
   9   8   0 11.2290 7.01771   1
  -9   8   0 3.20864 5.98749   2
   0   9   0 -0.4006 3.09432   2
   0   9   0 3.27554 3.93827   1
  -1   9   0 3.61384 3.46921   2
   1   9   0 4.26170 4.74087   1
   1   9   0 2.11184 2.77598   2
  -1   9   0 9.94973 4.55946   1
   2   9   0 34.5862 6.60132   1
  -2   9   0 29.0879 5.64525   1
  -2   9   0 28.0819 5.30645   2
  -3   9   0 66.5897 7.62956   1
   3   9   0 77.8477 9.10681   1
  -3   9   0 69.5871 7.96192   2
  -4   9   0 41.2746 6.44343   1
   4   9   0 56.7918 8.34007   1
  -4   9   0 48.9861 7.15956   2
  -5  -9   0 119.962 10.9430   3
  -5   9   0 128.974 10.6692   1
  -5   9   0 148.668 12.1546   2
   5   9   0 144.007 12.8793   1
  -6  -9   0 38.7328 6.97567   3
  -6   9   0 61.4734 8.40533   2
   6   9   0 49.9071 8.47233   1
  -7   9   0 154.905 13.8065   2
   7   9   0 144.418 14.0955   1
  -8   9   0 40.1760 8.07196   2
   8   9   0 40.3227 8.80731   1
   0  10   0 1034.84 43.0935   2
   0  10   0 1194.48 47.4175   1
   1  10   0 73.9174 9.11488   1
  -1  10   0 59.6188 8.04206   1
  -1  10   0 66.8497 7.32996   2
  -2  10   0 -3.3294 3.61925   2
   2  10   0 -0.6591 4.99165   1
  -2  10   0 2.11505 4.08576   1
  -3  10   0 135.552 11.2872   1
  -3  10   0 151.321 11.7492   2
   3  10   0 127.474 12.2194   1
  -4  10   0 31.3367 6.62792   2
   4  10   0 42.1637 7.89661   1
  -4  10   0 32.5194 6.11889   1
  -5  10   0 46.1726 7.58976   2
   5  10   0 56.7792 8.84308   1
   6  10   0 -0.9169 5.72395   1
  -6  10   0 5.84550 5.45940   2
  -7  10   0 1.85486 5.44798   2
   7  10   0 3.55809 6.00923   1
   0  11   0 7.86884 5.34209   1
   1  11   0 1.99988 4.80823   1
  -1  11   0 4.52291 4.94820   1
  -1  11   0 6.49555 4.35725   2
  -2  11   0 34.5632 6.84472   1
   2  11   0 31.4614 7.27375   1
  -2  11   0 34.1689 6.29959   2
  -3  11   0 1.44000 4.68562   1
  -3  11   0 1.29949 4.53674   2
   3  11   0 -3.1142 4.85838   1
  -4  11   0 3.15489 5.00548   1
  -4  11   0 2.42130 4.88478   2
   4  11   0 8.55505 6.07693   1
  -5  11   0 25.5832 6.48127   2
   5  11   0 24.2323 6.94360   1
  -6  11   0 11.6701 5.97364   2
   6  11   0 14.6080 6.75250   1
   7  11   0 34.0387 8.98332   1
  -7  11   0 32.8408 7.89174   2
   0  12   0 0.40797 5.49135   1
  -1  12   0 -0.0663 4.74461   1
   1  12   0 7.32314 5.64655   1
  -2  12   0 -3.6887 4.64291   1
   2  12   0 4.40781 6.00238   1
  -2  12   0 -3.0443 4.62431   2
   3  12   0 10.5830 6.37448   1
  -3  12   0 9.30652 5.34907   2
  -3  12   0 3.45622 5.55669   1
  -4  12   0 3.50186 5.14698   2
   4  12   0 5.30657 6.17487   1
   5  12   0 10.7161 6.49165   1
  -5  12   0 4.13581 5.64414   2
  -6  12   0 5.34958 6.03741   2
   6  12   0 2.31083 6.19428   1
   0  13   0 -1.9627 5.77256   1
   1  13   0 5.19932 6.27283   1
  -1  13   0 3.25930 5.80770   1
   2  13   0 1.37136 5.84761   1
  -2  13   0 4.39236 5.81557   1
   3  13   0 3.04309 5.97282   1
  -3  13   0 3.25484 5.40367   2
  -3  13   0 -0.2882 6.01059   1
   4  13   0 0.72103 6.50225   1
  -4  13   0 3.68486 5.44139   2
   0  14   0 41.7237 9.50293   1
   1  14   0 29.2640 8.34986   1
  -1  14   0 28.4384 8.19248   1
  -2  14   0 9.71929 6.48662   1
   2  14   0 4.98280 6.86798   1
 -10   0   1 2.53885 6.29639   3
   9   0  -1 3.91570 5.81944   1
  -9   0   1 3.36784 4.78792   2
   8   0  -1 1.94362 5.30495   1
   7   0  -1 -3.2596 4.36091   1
   6   0  -1 -0.1291 4.14503   1
   5   0  -1 -1.8490 3.21803   1
   4   0  -1 0.27401 2.94111   1
   3   0  -1 -4.0594 2.60059   1
   2   0  -1 -1.4028 2.18662   1
   1   0  -1 -2.1724 0.96687   1
  -1   0   1 -0.5299 0.99851   2
   1   0   1 0.13474 1.34683   1
   2   0   1 4.59023 2.61110   1
   3   0   1 -0.9316 2.87086   1
   4   0   1 -2.7371 3.02787   1
   5   0   1 -2.7020 3.32912   1
   6   0   1 1.94491 3.86915   1
   7   0   1 -3.8245 4.22114   1
   8   0   1 4.09274 5.07969   1
   9   0   1 -4.0779 5.57926   1
  10   0   1 5.08400 6.71594   1
 -10  -1   1 62.7202 9.45508   3
  10   1  -1 72.4916 10.7900   1
 -10   1   1 55.9212 9.02440   2
  -9  -1   1 15.2244 6.30896   3
   9  -1  -1 15.5735 6.31911   1
   9   1  -1 24.7031 7.23683   1
  -9   1   1 18.5379 6.06713   2
  -8  -1   1 12.3502 5.67688   3
   8  -1  -1 7.59457 5.27990   1
   8   1  -1 1.81310 5.79122   1
  -7  -1   1 6.26778 4.64166   3
   7  -1  -1 -3.1816 4.26167   1
   7   1  -1 4.98364 5.06394   1
  -6  -1   1 52.0729 6.63425   3
   6  -1  -1 51.8763 6.70950   1
   6   1  -1 46.4149 6.34754   1
   5  -1  -1 -2.2408 3.61272   1
  -5  -1   1 2.53495 3.36186   3
   5   1  -1 -3.6069 3.40256   1
  -4  -1   1 6.58814 3.38497   3
   4  -1  -1 2.11298 3.32115   1
   4   1  -1 1.30260 3.36071   1
   3  -1  -1 189.439 9.92381   1
  -3  -1   1 226.221 11.0773   3
   3   1  -1 209.219 10.5195   1
   2  -1  -1 5.59553 2.48358   1
  -2  -1   1 8.08823 2.61243   3
   2   1  -1 9.46564 2.75898   1
  -1  -1   1 1685.68 60.6367   3
  -1   1   1 1696.70 57.4728   2
  -1   1   1 1645.06 57.3526   1
   1   1  -1 1642.25 57.4830   1
   0  -1   1 463.307 17.0425   3
   0   1   1 432.330 15.9384   1
   0   1  -1 461.032 16.1174   1
   0   1   1 426.836 15.8515   2
  -1  -1  -1 471.563 18.3054   3
   1   1   1 480.344 17.4224   2
  -1   1  -1 499.628 17.9326   1
   1   1   1 498.008 18.2758   1
  -2  -1  -1 918.013 34.2965   3
  -2   1  -1 934.647 32.9861   1
   2   1   1 876.604 33.4352   1
   3  -1   1 1752.64 61.0715   1
   3   1   1 1658.35 61.1082   1
   4  -1   1 65.5255 6.29731   1
   4   1   1 66.6271 6.36942   1
   5  -1   1 33.5054 5.48284   1
   5   1   1 28.4290 5.17227   1
   6  -1   1 3.19191 4.24309   1
   6   1   1 5.41407 4.22225   1
  -7  -1  -1 147.019 11.6439   3
   7  -1   1 172.246 12.4456   1
   7   1   1 151.277 12.4959   1
   8  -1   1 4.19206 4.87247   1
  -8  -1  -1 7.06550 5.20452   3
   8   1   1 1.34877 5.17346   1
  -9  -1  -1 0.72705 5.20195   3
   9  -1   1 3.33784 5.52205   1
   9   1   1 -6.4371 5.74924   1
  10   1   1 13.5829 7.21288   1
 -10   2   1 7.98270 6.23317   2
  10   2  -1 8.62012 6.95616   1
  -9  -2   1 21.6876 6.70296   3
  -9   2   1 16.7910 6.22077   2
   9   2  -1 17.3828 7.20861   1
  -8  -2   1 201.701 14.8751   3
  -8   2   1 208.659 14.7495   2
  -8   2   1 179.886 13.3518   1
   8   2  -1 231.843 15.9434   1
  -7  -2   1 43.6131 6.75481   3
  -7   2   1 52.8349 6.53405   1
   7   2  -1 50.4102 7.53224   1
  -6  -2   1 32.8986 5.56279   3
  -6   2   1 40.3983 5.31081   1
   6   2  -1 28.4789 5.60030   1
  -5  -2   1 186.220 11.7374   3
   5   2  -1 172.888 11.5832   1
  -5   2   1 198.015 10.8306   1
  -4  -2   1 368.327 17.8580   3
  -4   2   1 383.167 16.3535   1
   4   2  -1 369.674 17.6036   1
  -3  -2   1 701.343 28.6218   3
   3   2  -1 722.108 27.9286   1
  -3   2   1 686.208 26.3165   1
  -2  -2   1 222.624 10.8671   3
  -2   2   1 224.790 9.65191   1
   2   2  -1 233.810 10.9110   1
  -2   2   1 227.876 10.5859   2
  -1  -2   1 1726.78 61.0002   3
  -1   2   1 1618.64 57.2436   1
   1   2  -1 1592.88 57.8405   1
  -1   2   1 1718.47 57.9519   2
   0   2   1 188.604 7.97881   2
   0   2   1 191.767 8.19303   1
   0   2  -1 214.092 8.55153   1
  -1  -2  -1 1797.50 72.1602   3
  -1   2  -1 2067.13 69.1871   1
   1   2   1 2041.80 69.5530   1
   1   2   1 2105.20 68.6850   2
  -2  -2  -1 2138.66 74.9197   3
   2   2   1 1992.32 70.4030   2
  -2   2  -1 1977.30 71.3389   1
   2   2   1 2109.58 72.4611   1
  -3  -2  -1 112.655 7.09970   3
  -3   2  -1 118.866 7.12168   1
   3   2   1 116.965 7.94977   1
  -4  -2  -1 32.4920 4.45056   3
   4   2   1 30.1466 5.19288   1
  -4   2  -1 36.9247 4.51365   1
  -5  -2  -1 102.778 8.25603   3
   5   2   1 115.209 9.15761   1
  -5   2  -1 109.506 8.10073   1
  -6  -2  -1 90.7359 8.27521   3
  -6   2  -1 96.5070 8.26841   1
   6   2   1 103.765 9.38690   1
  -7  -2  -1 -0.2956 4.18675   3
  -7   2  -1 6.34040 4.25098   1
   7   2   1 -1.5905 4.64790   1
  -8  -2  -1 2.16763 4.64630   3
   8   2   1 7.14045 6.06829   1
  -8   2  -1 -0.1369 4.02467   1
   9   2   1 56.0749 9.61054   1
  -9   2  -1 62.7052 8.72944   1
 -10   2  -1 12.7931 6.45430   2
  10   2   1 -1.4258 6.81163   1
 -11   2  -1 97.7818 12.3438   2
  11   2   1 62.2596 11.4681   1
  10   3  -1 83.0601 11.8808   1
 -10   3   1 70.7703 10.4804   2
  -9  -3   1 7.32869 5.71599   3
   9   3  -1 8.79610 6.58082   1
  -9   3   1 3.94903 5.40317   2
  -8  -3   1 -1.8746 4.53055   3
  -8   3   1 8.36517 4.72407   1
   8   3  -1 8.11487 5.87945   1
  -8   3   1 -3.2017 4.56425   2
  -7  -3   1 2.06173 4.26478   3
  -7   3   1 9.30954 4.72243   2
  -7   3   1 5.15838 4.31596   1
   7   3  -1 3.40312 4.64005   1
  -6  -3   1 96.9178 9.09853   3
  -6   3   1 113.390 8.59271   1
   6   3  -1 108.825 9.78282   1
  -5  -3   1 76.9700 7.45998   3
  -5   3   1 89.7429 7.07686   1
   5   3  -1 79.8214 7.95651   1
  -4  -3   1 31.1404 4.65665   3
   4   3  -1 27.3114 4.79645   1
  -4   3   1 24.6379 3.77250   1
  -3  -3   1 29.9465 4.23019   3
  -3   3   1 24.5420 3.38935   1
   3   3  -1 32.6935 4.63043   1
  -3   3   1 22.3891 3.95261   2
  -2  -3   1 487.442 20.7899   3
  -2   3   1 519.856 20.4432   2
   2   3  -1 490.825 20.4276   1
  -2   3   1 497.132 19.2508   1
  -1  -3   1 1411.09 49.9060   3
  -1   3   1 1363.55 47.0755   2
   1   3  -1 1163.89 45.0702   2
   1   3  -1 1373.10 47.3781   1
  -1   3   1 1306.60 46.4591   1
   0   3   1 2235.34 79.2257   1
   0   3  -1 2446.31 79.8329   1
   0   3  -1 2354.79 78.7572   2
   0   3   1 2152.70 78.4118   2
   1   3   1 2045.62 67.3169   2
  -1   3  -1 1945.38 68.1731   1
   1   3   1 1872.98 68.4485   1
  -2  -3  -1 579.440 24.7150   3
   2   3   1 595.660 22.6503   2
   2   3   1 655.739 25.1436   1
  -2   3  -1 673.151 24.3373   1
  -3  -3  -1 108.182 6.86461   3
   3   3   1 102.390 7.71677   1
  -3   3  -1 98.0002 6.77822   1
   3   3   1 101.012 5.87273   2
  -4  -3  -1 1341.36 55.0249   3
   4   3   1 1465.21 54.7423   1
  -4   3  -1 1515.08 53.3925   1
  -5  -3  -1 7.35837 3.43796   3
   5   3   1 2.45974 4.00504   1
  -5   3  -1 8.57272 3.64605   1
  -6  -3  -1 39.1576 6.13662   3
   6   3   1 52.0873 7.28849   1
  -6   3  -1 40.5107 5.86735   1
  -7  -3  -1 144.994 11.5900   3
  -7   3  -1 150.569 11.3518   1
   7   3   1 154.267 12.8634   1
  -8  -3  -1 68.1589 8.70673   3
   8   3   1 83.8241 10.2345   1
  -8   3  -1 82.5771 9.02643   1
   9   3   1 18.3071 7.34902   1
  10   3   1 -3.4534 7.32695   1
 -10   3  -1 12.4059 6.46033   2
 -10   4   1 10.6057 6.53381   2
  10   4  -1 8.91420 7.31352   1
   9   4  -1 -0.7972 6.13447   1
  -9   4   1 5.41022 5.52034   2
  -8  -4   1 68.1670 8.90158   3
   8   4  -1 80.3159 10.4113   1
  -8   4   1 83.9954 9.63497   2
  -7  -4   1 83.1832 9.21445   3
  -7   4   1 104.056 10.1885   2
  -7   4   1 84.1034 8.36666   1
   7   4  -1 80.4738 9.58559   1
  -6  -4   1 659.223 30.5576   3
  -6   4   1 627.014 27.8760   1
  -6   4   1 593.386 28.7661   2
   6   4  -1 697.461 30.5664   1
  -5  -4   1 27.7637 5.20657   3
  -5   4   1 31.9445 4.68663   1
  -5   4   1 31.2949 5.11133   2
   5   4  -1 27.9333 5.43485   1
  -4  -4   1 333.410 16.7327   3
  -4   4   1 319.910 16.2350   2
  -4   4   1 323.008 15.0059   1
   4   4  -1 309.351 16.4580   1
  -3  -4   1 1072.14 41.6386   3
  -3   4   1 1069.69 40.1631   2
  -3   4   1 1057.50 38.8529   1
   3   4  -1 1070.14 40.7515   1
   3   4  -1 976.497 36.4894   2
  -2  -4   1 1259.41 47.4575   3
  -2   4   1 1233.85 45.3546   2
  -2   4   1 1221.90 44.3559   1
   2   4  -1 1193.83 45.5354   1
  -1  -4   1 923.716 37.3354   3
  -1   4   1 1026.49 35.6605   2
  -1   4   1 951.398 35.0435   1
   1   4  -1 944.204 33.4767   2
   1   4  -1 925.083 35.7261   1
   0   4  -1 33.7550 3.45483   2
   0   4  -1 29.2433 3.88747   1
   0   4   1 37.2893 4.06022   1
   0   4   1 35.4268 3.39286   2
  -1   4  -1 437.021 17.9841   2
   1   4   1 457.107 18.6981   1
  -1   4  -1 480.700 18.3940   1
   1   4   1 384.133 16.5736   2
  -2  -4  -1 342.593 16.1705   3
  -2   4  -1 342.303 15.7312   1
   2   4   1 402.584 14.7548   2
   2   4   1 354.776 16.5367   1
  -3  -4  -1 93.7299 6.65295   3
   3   4   1 73.0335 4.93244   2
  -3   4  -1 95.1894 6.70698   1
   3   4   1 89.7775 7.40329   1
  -4  -4  -1 73.0070 6.63176   3
  -4   4  -1 84.1632 6.77104   1
   4   4   1 85.4382 7.81787   1
  -5  -4  -1 5.96001 3.64452   3
  -5   4  -1 4.43242 3.56608   1
   5   4   1 -0.4716 3.80382   1
  -6  -4  -1 5.45585 4.06393   3
  -6   4  -1 -2.6046 3.73666   1
   6   4   1 5.25224 5.06559   1
  -7  -4  -1 375.032 21.3884   3
  -7   4  -1 381.623 20.7069   1
   7   4   1 429.254 23.2257   1
  -8  -4  -1 6.11013 4.92633   3
  -8   4  -1 3.53874 4.79453   1
   8   4   1 5.23520 5.99592   1
   9   4   1 10.5239 7.14058   1
  -9   4  -1 17.4238 6.65142   2
  10   4   1 50.4512 10.2496   1
 -10   4  -1 43.6380 9.12003   2
  10   5  -1 15.3723 8.06010   1
 -10   5   1 21.3321 7.90383   2
  -9   5   1 210.963 16.5721   2
   9   5  -1 196.254 17.0426   1
  -8  -5   1 20.9250 6.55581   3
  -8   5   1 31.3119 6.98979   2
   8   5  -1 37.6023 7.85514   1
  -7  -5   1 2.94931 4.82401   3
  -7   5   1 1.47888 4.12319   1
   7   5  -1 6.75809 5.65255   1
  -7   5   1 6.44668 5.12543   2
  -6  -5   1 103.386 10.0230   3
  -6   5   1 128.687 9.61890   1
   6   5  -1 153.254 12.0577   1
  -6   5   1 127.035 10.6792   2
  -5  -5   1 80.1310 7.87886   3
  -5   5   1 79.0410 7.01392   1
   5   5  -1 65.0558 7.75311   1
  -5   5   1 72.3007 7.65524   2
  -4  -5   1 100.948 8.05835   3
  -4   5   1 95.6178 8.10905   2
   4   5  -1 72.9804 7.58560   1
  -4   5   1 102.431 7.34206   1
  -3  -5   1 1891.70 69.9250   3
  -3   5   1 1693.43 65.0133   1
  -3   5   1 1900.12 66.8908   2
   3   5  -1 1806.25 67.2353   1
  -2  -5   1 248.841 13.5559   3
  -2   5   1 291.980 13.7182   2
  -2   5   1 289.635 12.9906   1
   2   5  -1 241.661 10.6829   2
   2   5  -1 260.391 13.8174   1
   1   5  -1 87.9994 5.07475   2
  -1   5   1 89.6753 6.41147   1
   1   5  -1 100.743 7.23048   1
  -1   5   1 97.3068 6.73517   2
   0   5  -1 1031.67 37.6947   2
   0   5   1 952.122 37.4582   2
   0   5  -1 1099.38 39.2330   1
   0   5   1 1055.95 38.9555   1
  -1   5  -1 3.20134 2.88959   2
   1   5   1 -0.6673 3.00110   1
   1   5   1 3.07886 2.36837   2
  -1   5  -1 -0.2902 2.73500   1
  -2  -5  -1 81.0626 6.38697   3
   2   5   1 84.1740 7.05578   1
   2   5   1 79.8769 5.32474   2
  -2   5  -1 90.9424 6.77686   1
  -2   5  -1 73.2208 6.47612   2
  -3  -5  -1 2321.25 87.0559   3
   3   5   1 2083.27 80.1236   2
   3   5   1 2389.61 84.6976   1
  -3   5  -1 2561.91 83.6480   1
  -4  -5  -1 250.049 13.4853   3
   4   5   1 229.913 14.1229   1
   4   5   1 229.424 10.9018   2
  -4   5  -1 243.492 13.0658   1
  -5  -5  -1 220.528 12.7836   3
  -5   5  -1 194.446 12.0743   1
   5   5   1 168.290 12.6378   1
  -6  -5  -1 304.497 17.5358   3
  -6   5  -1 306.036 16.8947   1
   6   5   1 324.805 18.9073   1
  -7  -5  -1 14.5504 5.19834   3
  -7   5  -1 14.1762 4.99114   1
   7   5   1 17.7578 6.57968   1
  -8   5  -1 157.424 13.7806   2
   8   5   1 140.808 13.5251   1
  -9   5  -1 31.2798 8.03948   2
   9   5   1 28.8606 8.25950   1
  10   5   1 14.2456 7.80902   1
 -10   5  -1 19.3483 7.46080   2
  10   6  -1 23.7566 8.89181   1
 -10   6   1 15.8932 7.70014   2
  -9   6   1 6.01885 5.89644   2
   9   6  -1 -4.6256 5.66440   1
  -8  -6   1 58.6372 8.96176   3
  -8   6   1 59.3991 8.72622   2
   8   6  -1 43.1672 8.62225   1
  -7  -6   1 220.304 15.5824   3
  -7   6   1 180.337 14.3660   2
   7   6  -1 240.423 16.8234   1
  -6  -6   1 58.2834 7.39756   3
   6   6  -1 68.2003 8.72150   1
  -6   6   1 52.1725 7.40340   2
  -6   6   1 61.7762 6.94659   1
  -5  -6   1 7.72902 3.94623   3
  -5   6   1 0.38019 3.94437   2
   5   6  -1 0.95908 4.10910   1
  -5   6   1 6.77376 3.59076   1
  -4  -6   1 318.901 17.6320   3
  -4   6   1 332.837 17.5982   2
   4   6  -1 343.613 18.2855   1
  -4   6   1 336.694 16.3530   1
  -3  -6   1 22.4684 4.52707   3
   3   6  -1 3.25895 4.00416   1
  -3   6   1 7.13438 3.36778   1
  -3   6   1 5.60093 3.56107   2
   3   6  -1 2.71775 1.99102   2
  -2   6   1 281.901 13.9055   1
  -2   6   1 304.521 14.9054   2
   2   6  -1 290.043 15.3456   1
   2   6  -1 270.628 11.9049   2
  -1   6   1 141.857 9.09305   2
  -1   6   1 178.366 9.90198   1
   1   6  -1 174.362 10.3839   1
   1   6  -1 145.494 7.71931   2
   0   6   1 34.8773 4.73800   1
   0   6  -1 38.5573 4.89646   1
   0   6  -1 42.4868 4.28813   2
   0   6   1 37.1244 4.22523   2
  -1   6  -1 643.370 27.3075   2
   1   6   1 670.198 26.0438   2
  -1   6  -1 729.845 28.3778   1
   1   6   1 701.025 28.7347   1
  -2   6  -1 14.7997 3.97924   2
   2   6   1 16.0559 4.32199   1
  -2   6  -1 19.5690 4.06695   1
   2   6   1 16.0044 3.11657   2
  -3  -6  -1 11.9317 3.65901   3
  -3   6  -1 8.83562 3.78612   2
   3   6   1 9.93940 2.67331   2
  -3   6  -1 13.7807 3.69640   1
   3   6   1 15.0569 4.57391   1
  -4  -6  -1 27.6052 4.92331   3
  -4   6  -1 26.5608 5.13478   2
  -4   6  -1 28.0445 4.86500   1
   4   6   1 35.8741 5.89939   1
  -5  -6  -1 77.0370 7.67899   3
   5   6   1 78.7629 8.65641   1
  -5   6  -1 71.8404 7.88692   2
  -5   6  -1 68.3049 7.33253   1
  -6  -6  -1 2.78606 4.08448   3
  -6   6  -1 3.88584 4.65331   2
   6   6   1 3.25365 4.80902   1
  -6   6  -1 2.73617 4.21820   1
  -7  -6  -1 88.3738 9.30496   3
  -7   6  -1 120.013 11.2247   2
  -7   6  -1 85.3982 9.17075   1
   7   6   1 94.5906 10.8282   1
   8   6   1 7.33810 6.29263   1
  -8   6  -1 14.9680 6.12677   2
   9   6   1 1.50945 6.69308   1
  -9   6  -1 -2.1697 5.94222   2
  10   6   1 72.7356 12.1590   1
 -10   6  -1 73.3389 11.2493   2
   9   7  -1 4.88684 6.87617   1
  -9   7   1 1.33329 5.87106   2
   8   7  -1 2.27053 5.97498   1
  -8   7   1 1.04491 5.26797   2
  -7  -7   1 24.2424 6.40087   3
   7   7  -1 31.9238 7.32860   1
  -7   7   1 32.8219 6.94480   2
  -6  -7   1 301.511 18.3458   3
  -6   7   1 257.235 15.8986   1
  -6   7   1 275.039 17.6642   2
   6   7  -1 308.237 18.8179   1
  -5  -7   1 0.03444 4.27814   3
  -5   7   1 -0.4276 4.14858   2
  -5   7   1 1.23171 3.77578   1
   5   7  -1 3.87212 4.61858   1
  -4  -7   1 81.2450 8.15016   3
  -4   7   1 92.4832 7.82855   1
  -4   7   1 101.474 8.86425   2
   4   7  -1 98.6509 9.53639   1
  -3  -7   1 224.939 13.5111   3
   3   7  -1 195.515 13.2892   1
  -3   7   1 211.829 12.1139   1
  -3   7   1 193.699 12.6469   2
   2   7  -1 68.3204 5.00446   2
  -2   7   1 58.7239 6.44020   2
   2   7  -1 64.5303 7.24277   1
  -2   7   1 88.3021 7.19906   1
  -1   7   1 74.4334 6.76667   1
   1   7  -1 55.5931 6.50698   1
  -1   7   1 60.4975 5.87466   2
   1   7  -1 60.4665 4.83432   2
   0   7   1 58.3926 6.29797   1
   0   7  -1 57.2551 5.24674   2
   0   7   1 59.9308 5.51316   2
   0   7  -1 61.5393 6.64431   1
  -1   7  -1 103.905 7.62165   2
   1   7   1 88.0882 6.16553   2
  -1   7  -1 93.0982 7.70293   1
   1   7   1 84.9797 7.84579   1
  -2   7  -1 10.4359 3.98631   2
   2   7   1 13.4412 4.50191   1
  -2   7  -1 6.80294 3.65159   1
   2   7   1 13.4585 3.18239   2
  -3   7  -1 33.5431 5.47603   2
  -3   7  -1 32.7205 5.22796   1
   3   7   1 39.3225 6.30377   1
   3   7   1 36.8452 4.43665   2
  -4  -7  -1 269.318 15.4349   3
  -4   7  -1 273.976 14.9824   1
   4   7   1 266.871 16.4083   1
  -4   7  -1 251.611 15.4097   2
  -5  -7  -1 222.364 14.2874   3
   5   7   1 228.811 15.7862   1
  -5   7  -1 229.339 14.0528   1
  -5   7  -1 219.390 14.6285   2
  -6  -7  -1 44.0405 6.93978   3
   6   7   1 42.3163 7.54684   1
  -6   7  -1 62.7274 8.29434   2
  -6   7  -1 43.6543 6.57547   1
   7   7   1 0.26930 5.08964   1
  -7   7  -1 5.25239 5.24163   2
   8   7   1 11.6859 6.47598   1
  -8   7  -1 2.41402 5.50082   2
   9   7   1 0.84840 6.43567   1
  -9   7  -1 0.48281 5.46716   2
  -9   8   1 -3.1485 5.61075   2
   9   8  -1 -3.0852 6.41980   1
  -8   8   1 58.2405 9.10464   2
   8   8  -1 64.2878 9.98290   1
  -7  -8   1 1.04039 5.31830   3
  -7   8   1 -3.4932 4.46734   2
   7   8  -1 -4.8821 5.34482   1
  -6  -8   1 -1.4712 4.28455   3
  -6   8   1 5.66692 4.64085   2
   6   8  -1 2.00544 5.20288   1
  -5  -8   1 40.6631 6.73186   3
  -5   8   1 57.0897 7.58448   2
   5   8  -1 68.3088 8.65607   1
  -5   8   1 46.9392 6.39301   1
  -4  -8   1 38.8543 6.45664   3
   4   8  -1 57.0712 8.07233   1
  -4   8   1 59.6720 7.27974   2
  -4   8   1 49.5749 6.25489   1
  -3   8   1 -1.3096 3.42802   1
  -3   8   1 3.84380 4.05974   2
   3   8  -1 -4.9197 4.15268   1
   2   8  -1 4.69568 4.45701   1
  -2   8   1 -0.5776 3.38180   2
   1   8  -1 153.163 8.92815   2
   1   8  -1 155.852 11.4108   1
  -1   8   1 160.200 11.1694   1
  -1   8   1 177.976 10.7368   2
   0   8   1 29.1891 4.40809   2
   0   8   1 30.2448 5.52911   1
   0   8  -1 27.2348 4.17818   2
   0   8  -1 33.8123 5.75466   1
  -1   8  -1 30.0216 5.35866   1
   1   8   1 32.8390 5.65067   1
  -1   8  -1 27.3220 4.72529   2
   1   8   1 24.0418 3.88785   2
  -2   8  -1 27.6044 5.11427   2
  -2   8  -1 36.3240 5.46698   1
   2   8   1 26.7151 5.85149   1
   2   8   1 29.0422 4.13140   2
   3   8   1 13.5151 4.91773   1
  -3   8  -1 13.0519 4.52810   2
  -3   8  -1 8.47933 4.01658   1
  -4   8  -1 15.3762 4.65712   1
  -4   8  -1 7.58573 4.68919   2
   4   8   1 22.2061 6.14642   1
  -5  -8  -1 13.9819 4.68227   3
  -5   8  -1 22.0649 5.12291   1
  -5   8  -1 10.2749 4.91500   2
   5   8   1 18.6692 5.90538   1
  -6  -8  -1 2.66497 4.20834   3
  -6   8  -1 -1.4221 4.33634   2
   6   8   1 6.13578 5.36055   1
  -6   8  -1 0.26582 4.04498   1
  -7   8  -1 -1.9858 5.03863   2
   7   8   1 2.76183 5.82176   1
  -8   8  -1 7.53417 5.98629   2
   8   8   1 13.8046 6.87757   1
  -9   8  -1 3.89606 6.23690   2
   9   8   1 6.89664 7.08222   1
  -8   9   1 16.6607 6.47807   2
   8   9  -1 20.5044 7.29844   1
   7   9  -1 15.9652 6.90180   1
  -7   9   1 14.3403 5.74650   2
  -6  -9   1 0.79392 4.58380   3
  -6   9   1 4.04630 4.81390   2
   6   9  -1 0.95334 5.27043   1
  -5  -9   1 15.7201 5.32148   3
  -5   9   1 18.0109 4.95737   1
   5   9  -1 20.1608 6.27412   1
  -5   9   1 15.3797 5.34761   2
   4   9  -1 14.2116 5.91294   1
  -4   9   1 15.9419 5.30401   2
  -4   9   1 16.4971 4.71169   1
   3   9  -1 5.18622 4.80673   1
  -3   9   1 0.82343 4.02957   2
  -3   9   1 3.46181 3.90808   1
   2   9  -1 8.66903 5.06083   1
  -2   9   1 12.1643 4.49504   1
  -2   9   1 3.82353 3.95602   2
  -1   9   1 34.8347 5.91063   1
   1   9  -1 32.4074 4.51494   2
  -1   9   1 34.6986 5.54828   2
   1   9  -1 42.5401 6.86001   1
   0   9   1 143.566 9.74040   2
   0   9  -1 146.437 9.62787   2
   0   9  -1 165.959 11.8773   1
   0   9   1 138.957 11.0712   1
   1   9   1 2.96564 4.48404   1
  -1   9  -1 0.52892 3.20408   2
  -1   9  -1 3.86732 3.82553   1
   1   9   1 -0.4941 2.99144   2
   2   9   1 45.1766 7.34852   1
  -2   9  -1 48.9142 6.61345   2
  -2   9  -1 49.6143 6.77121   1
  -3   9  -1 138.736 10.8231   1
   3   9   1 137.778 12.0236   1
  -3   9  -1 145.968 11.1991   2
  -4   9  -1 98.6688 9.59081   2
   4   9   1 97.8866 10.5046   1
  -4   9  -1 81.7792 8.53433   1
  -5   9  -1 1.42596 4.04876   1
   5   9   1 5.76041 5.00241   1
  -5   9  -1 2.66324 4.63033   2
  -6   9  -1 0.36820 4.67367   2
   6   9   1 0.19069 5.18299   1
  -7   9  -1 48.5955 8.61349   2
   7   9   1 43.6084 8.90662   1
  -8   9  -1 36.4061 8.45541   2
   8   9   1 57.9438 10.1017   1
   7  10  -1 11.4218 6.56462   1
  -7  10   1 3.20572 5.65037   2
  -6 -10   1 21.1759 6.03770   3
   6  10  -1 10.6945 6.34610   1
  -6  10   1 9.28970 5.64631   2
   5  10  -1 45.4852 8.48075   1
  -5  10   1 25.1424 6.30450   2
   4  10  -1 43.1646 8.19346   1
  -4  10   1 49.5055 7.35428   2
  -4  10   1 35.5774 6.23525   1
  -3  10   1 1.97577 4.44405   1
  -3  10   1 2.25872 4.26599   2
   3  10  -1 11.5891 5.81738   1
   2  10  -1 108.540 11.0447   1
  -2  10   1 98.0254 9.80669   1
  -2  10   1 107.486 9.63011   2
  -1  10   1 4.99260 4.60392   1
   1  10  -1 1.11473 4.86078   1
  -1  10   1 5.19552 4.14374   2
   0  10   1 93.0084 10.0296   1
   0  10   1 96.2133 8.49582   2
   0  10  -1 89.7952 7.99413   2
   0  10  -1 122.915 10.9502   1
  -1  10  -1 155.807 12.5011   1
  -1  10  -1 141.545 10.6589   2
   1  10   1 204.682 14.2350   1
   2  10   1 4.01335 5.26934   1
  -2  10  -1 3.09256 4.05395   2
  -2  10  -1 0.04641 4.08190   1
  -3  10  -1 10.2100 5.03812   2
   3  10   1 9.10479 5.61121   1
  -3  10  -1 7.07427 4.83684   1
  -4  10  -1 9.08951 4.77278   1
  -4  10  -1 5.53297 4.73546   2
   4  10   1 5.84065 5.42882   1
   5  10   1 -2.2603 4.93192   1
  -5  10  -1 1.70645 4.39677   1
  -5  10  -1 4.91313 4.87763   2
   6  10   1 -4.3573 4.90917   1
  -6  10  -1 -0.6416 4.86731   2
   7  10   1 16.6287 7.22550   1
  -7  10  -1 25.2194 7.13742   2
   7  11  -1 -2.9114 6.25637   1
  -7  11   1 0.95007 5.35302   2
  -6  11   1 9.35251 5.48477   2
   6  11  -1 14.2772 7.19865   1
   5  11  -1 7.07237 6.05148   1
  -5  11   1 -2.9225 4.58479   2
  -4  11   1 2.19234 4.75583   2
   4  11  -1 0.33055 5.41106   1
  -3  11   1 36.3365 6.91217   1
   3  11  -1 45.6966 8.17047   1
  -3  11   1 38.8199 6.83855   2
  -2  11   1 8.30811 5.41252   1
  -2  11   1 7.23917 4.89867   2
   2  11  -1 5.15914 5.58791   1
  -1  11   1 8.94283 5.10081   1
   1  11  -1 11.5277 5.89299   1
  -1  11   1 9.41513 4.67276   2
   0  11  -1 22.6254 6.01968   1
   0  11   1 12.3144 5.54514   1
  -1  11  -1 143.770 12.3593   1
   1  11   1 133.382 12.4505   1
  -1  11  -1 123.904 10.4345   2
   2  11   1 63.9681 9.30558   1
  -2  11  -1 81.9002 8.75300   2
  -2  11  -1 64.4812 8.58941   1
   3  11   1 11.7686 5.85353   1
  -3  11  -1 2.64422 4.40014   2
  -3  11  -1 8.91432 5.28330   1
   4  11   1 159.075 14.1396   1
  -4  11  -1 119.730 11.5608   1
  -4  11  -1 151.114 12.6617   2
  -5  11  -1 33.1357 7.11067   2
   5  11   1 28.0026 7.55284   1
  -6  11  -1 -4.6219 4.78686   2
   6  11   1 9.45108 6.83639   1
  -7  11  -1 16.7714 6.69669   2
   7  11   1 17.9264 7.36546   1
   6  12  -1 41.6026 9.27094   1
  -6  12   1 36.0678 7.87584   2
   5  12  -1 16.5295 7.04235   1
  -5  12   1 28.9473 7.04961   2
  -4  12   1 27.0912 6.59587   2
   4  12  -1 14.2065 6.92316   1
  -3  12   1 229.786 16.2550   2
   3  12  -1 242.395 18.3850   1
  -3  12   1 212.514 16.1559   1
  -2  12   1 4.30616 5.36090   1
  -2  12   1 3.52255 5.00560   2
   2  12  -1 8.60686 6.19531   1
  -1  12   1 42.4073 7.81916   1
   1  12  -1 44.3119 8.41326   1
   0  12   1 38.0849 7.96581   1
   0  12  -1 47.7910 8.24640   1
   1  12   1 21.8837 6.81154   1
  -1  12  -1 14.7968 6.06054   1
  -2  12  -1 -0.4567 4.81957   2
  -2  12  -1 2.89419 5.46512   1
   2  12   1 2.66891 5.65129   1
  -3  12  -1 14.3125 5.61543   2
  -3  12  -1 14.6421 5.87279   1
   3  12   1 14.6854 6.86781   1
  -4  12  -1 2.55267 5.59423   2
   4  12   1 2.79781 5.85242   1
  -4  12  -1 3.14576 5.32494   1
   5  12   1 6.04576 6.24989   1
  -5  12  -1 7.48962 5.53182   2
  -6  12  -1 41.6037 8.36038   2
   6  12   1 45.6122 9.63823   1
   4  13  -1 16.8224 7.40408   1
  -4  13   1 12.1398 6.00058   2
   3  13  -1 27.8855 8.04680   1
  -3  13   1 33.5713 7.29693   2
  -2  13   1 0.11942 5.15755   2
  -2  13   1 2.88649 5.56500   1
   2  13  -1 -0.3168 6.68730   1
  -1  13   1 58.1531 9.52020   1
   1  13  -1 66.0920 10.1588   1
   0  13   1 2.37409 6.09262   1
   0  13  -1 8.24935 6.13038   1
   1  13   1 6.95318 6.44277   1
  -1  13  -1 26.2966 7.24200   1
  -2  13  -1 91.4071 10.9090   1
   2  13   1 77.5977 11.2481   1
   3  13   1 1.78720 6.26183   1
  -3  13  -1 7.22575 6.17504   1
  -3  13  -1 -2.5173 5.33793   2
   4  13   1 140.898 14.7165   1
  -4  13  -1 135.956 13.0979   2
   2  14  -1 4.25318 6.42157   1
  -2  14   1 5.59354 6.63631   1
   1  14  -1 36.3590 8.92160   1
  -1  14   1 39.1468 8.96191   1
   0  14  -1 24.4158 7.78590   1
   0  14   1 22.1944 8.10647   1
  -1  14  -1 0.64769 6.88853   1
   1  14   1 -5.9433 6.03343   1
  -2  14  -1 6.30413 6.52074   1
   2  14   1 6.21526 7.15988   1
 -10   0   2 24.2502 7.46907   3
  -9   0   2 329.194 21.4524   3
  -9   0   2 343.813 20.0473   2
   9   0  -2 352.429 21.3135   1
  -8   0   2 194.876 13.1907   2
   8   0  -2 170.019 13.2640   1
   7   0  -2 91.2151 8.91238   1
   6   0  -2 1848.30 69.1191   1
   5   0  -2 167.803 10.3488   1
   4   0  -2 172.080 9.61191   1
   3   0  -2 3525.47 120.939   1
  -2   0   2 1058.27 36.3816   2
   2   0  -2 997.843 36.3252   1
  -1   0   2 1270.64 43.6815   2
   0   0   2 154.547 6.47372   2
   1   0   2 1279.97 45.9856   1
   1   0   2 1325.16 45.8512   2
   2   0   2 653.917 25.0218   1
   3   0   2 7223.40 245.749   1
   4   0   2 164.107 10.2063   1
   5   0   2 177.415 11.4583   1
   6   0   2 871.370 36.7449   1
   7   0   2 4.97485 4.93706   1
   8   0   2 256.867 17.3998   1
   9   0   2 341.569 21.8689   1
  10   0   2 7.73952 6.58159   1
 -11   1   2 7.15617 6.85025   3
 -10  -1   2 8.47698 6.14890   3
  -9  -1   2 26.7701 7.12439   3
   9   1  -2 45.9997 8.25671   1
  -9   1   2 32.5317 7.03939   2
  -8  -1   2 44.1168 6.44870   2
  -8  -1   2 52.0802 8.03699   3
   8  -1  -2 43.9468 7.17830   1
  -8   1   2 54.4779 7.44653   2
   8   1  -2 47.2348 7.93279   1
  -7  -1   2 4.97025 4.63682   3
   7  -1  -2 0.00242 4.41122   1
   7   1  -2 1.60032 4.67452   1
  -7   1   2 1.09619 3.81484   2
   6  -1  -2 87.1667 8.02169   1
  -6  -1   2 85.8254 8.42798   3
   6   1  -2 93.0549 8.56524   1
  -5  -1   2 4.19955 3.59588   3
   5  -1  -2 6.54414 3.89180   1
   5   1  -2 3.29329 3.52156   1
   4  -1  -2 1027.83 38.1474   1
  -4  -1   2 1030.94 40.8791   3
   4   1  -2 989.849 38.6346   1
   3  -1  -2 2151.65 78.0674   1
  -3  -1   2 2319.26 83.4230   3
   3   1  -2 2302.92 79.0370   1
  -3   1   2 2232.89 78.4792   2
  -2  -1   2 4579.58 166.892   2
   2  -1  -2 4787.57 167.848   1
  -2  -1   2 5278.91 177.809   3
   2   1  -2 5086.67 168.397   1
  -2   1   2 5043.69 167.872   2
  -1   1   2 1225.18 41.4883   2
   1   1  -2 1154.33 41.3174   1
   0  -1   2 57.1613 3.43242   3
   0  -1   2 53.6566 3.06703   2
   0   1   2 56.8856 3.24250   2
   0   1  -2 56.4045 3.28600   1
   0   1   2 50.8829 2.98438   1
   1   1   2 2145.97 76.6067   2
  -1   1  -2 2266.00 77.2242   1
   1   1   2 2338.71 77.6061   1
  -2  -1  -2 1641.75 60.7045   3
   2   1   2 1648.95 59.0106   1
  -2   1  -2 1713.55 58.6155   1
   3  -1   2 245.969 12.1522   1
   3   1   2 234.508 12.0792   1
   4  -1   2 698.788 27.7092   1
   4   1   2 631.510 27.5189   1
   5  -1   2 580.127 26.0296   1
   5   1   2 609.916 26.5529   1
   6  -1   2 216.678 13.7079   1
   6   1   2 221.414 14.1176   1
  -7  -1  -2 21.1679 5.51041   3
   7  -1   2 26.0560 6.11286   1
   7   1   2 24.6665 6.38346   1
  -8  -1  -2 52.1083 7.85686   3
   8  -1   2 54.8871 8.03039   1
   8   1   2 55.7363 8.69477   1
   9  -1   2 11.0747 6.22745   1
   9   1   2 3.59592 5.94310   1
  10   1   2 66.6210 10.8099   1
 -10   1  -2 73.7061 10.0070   1
  11   1   2 18.2120 8.92673   1
 -10  -2   2 50.0573 8.85915   3
  10   2  -2 49.0646 9.69098   1
 -10   2   2 63.0585 9.46095   2
  -9  -2   2 105.686 11.6303   3
   9   2  -2 140.085 13.1588   1
  -9   2   2 112.082 11.4526   2
  -8  -2   2 115.387 11.3006   3
  -8   2   2 142.954 11.6478   2
   8   2  -2 121.617 11.6561   1
  -8   2   2 108.310 10.0007   1
  -7  -2   2 41.5318 6.84231   3
   7   2  -2 58.3085 7.95647   1
  -7   2   2 54.0289 6.35487   1
  -7   2   2 43.4643 6.50425   2
  -6  -2   2 14.9664 4.59922   3
  -6   2   2 13.4717 3.87409   1
   6   2  -2 14.3087 4.77807   1
  -6   2   2 12.4855 4.18429   2
  -5  -2   2 263.770 14.3921   3
  -5   2   2 237.155 13.1540   2
   5   2  -2 219.977 13.3422   1
  -5   2   2 238.794 12.2523   1
  -4  -2   2 10.9484 3.71685   3
  -4   2   2 6.28235 2.66272   1
  -4   2   2 11.5489 3.52821   2
   4   2  -2 9.54278 3.88422   1
  -3  -2   2 86.1852 6.57711   3
   3   2  -2 95.4047 6.59706   1
  -3   2   2 84.0300 5.31279   1
  -3   2   2 93.0986 6.43693   2
  -2  -2   2 1238.33 43.1915   3
   2   2  -2 1065.71 40.4347   1
  -2   2   2 1048.68 39.0971   1
  -2   2   2 1141.67 40.7133   2
  -1  -2   2 115.997 6.22273   3
   1   2  -2 98.5405 5.67810   1
  -1   2   2 100.117 4.81178   1
  -1   2   2 110.683 5.79440   2
   0   2   2 441.299 16.7047   1
   0   2  -2 450.439 17.0456   1
   0   2   2 446.925 16.6314   2
   1   2   2 8.15694 2.72515   1
  -1   2  -2 8.50132 2.50417   1
   1   2   2 10.1310 2.25291   2
  -2  -2  -2 312.718 13.4742   3
   2   2   2 310.943 13.0885   2
  -2   2  -2 339.370 14.0748   1
   2   2   2 356.641 14.8726   1
  -3  -2  -2 291.123 13.9358   3
   3   2   2 355.960 15.7484   1
  -3   2  -2 311.629 14.2824   1
   3   2   2 326.956 13.8661   2
  -4  -2  -2 565.602 25.1041   3
  -4   2  -2 666.810 25.3271   1
   4   2   2 582.611 25.8855   1
  -5  -2  -2 8.08327 3.75130   3
   5   2   2 4.86079 3.78062   1
  -5   2  -2 7.44603 3.51741   1
  -6  -2  -2 1.45080 3.55002   3
   6   2   2 -0.0764 4.61571   1
  -6   2  -2 7.17418 3.85898   1
  -7  -2  -2 209.040 14.3121   3
  -7   2  -2 233.286 14.7558   1
   7   2   2 264.731 16.5581   1
  -8  -2  -2 16.6015 5.58145   3
  -8   2  -2 23.2189 5.66061   1
   8   2   2 16.8538 6.53057   1
  -9   2  -2 25.4799 6.70356   1
   9   2   2 13.4733 7.43589   1
  10   2   2 74.4366 11.3901   1
  10   3  -2 3.40178 7.10270   1
 -10   3   2 8.99462 6.26702   2
  -9  -3   2 35.7910 7.55967   3
  -9   3   2 41.2362 7.43399   2
   9   3  -2 29.0836 7.72575   1
  -8  -3   2 5.59911 4.97438   3
  -8   3   2 14.4541 5.41360   2
   8   3  -2 25.8274 7.00153   1
  -7  -3   2 3.67042 4.21344   3
   7   3  -2 3.61334 4.78451   1
  -7   3   2 5.68412 4.23889   1
  -7   3   2 13.9526 4.63072   2
  -6  -3   2 0.47355 4.16311   3
  -6   3   2 0.23952 3.45492   2
   6   3  -2 0.08423 4.13375   1
  -6   3   2 -1.3499 3.39230   1
  -5  -3   2 395.838 19.6870   3
  -5   3   2 394.433 17.4477   1
  -5   3   2 354.709 18.2679   2
   5   3  -2 363.071 18.9346   1
  -4  -3   2 183.301 11.0833   3
  -4   3   2 161.563 10.1970   2
  -4   3   2 164.716 9.12550   1
   4   3  -2 177.420 10.8424   1
  -3  -3   2 382.547 17.6301   3
  -3   3   2 385.456 16.8657   2
   3   3  -2 326.582 16.5561   1
  -3   3   2 381.560 15.2596   1
  -2  -3   2 401.971 18.1302   3
  -2   3   2 443.055 16.4235   1
  -2   3   2 421.793 17.6357   2
   2   3  -2 396.141 17.5371   1
  -1  -3   2 206.525 10.1387   3
  -1   3   2 207.213 8.78509   1
   1   3  -2 184.456 7.51558   2
   1   3  -2 184.457 9.42578   1
  -1   3   2 194.211 9.33441   2
   0   3   2 62.5798 4.31219   2
   0   3   2 66.6747 4.57974   1
   0   3  -2 64.2844 4.70134   1
   1   3   2 182.920 9.75764   1
   1   3   2 217.257 9.13067   2
  -1   3  -2 207.199 9.73808   1
  -2  -3  -2 355.814 14.8191   3
   2   3   2 332.532 13.7517   2
  -2   3  -2 351.132 14.9574   1
   2   3   2 343.924 15.6583   1
  -3  -3  -2 966.011 37.2787   3
   3   3   2 950.607 35.0714   2
   3   3   2 978.512 37.6815   1
  -3   3  -2 968.998 36.6284   1
  -4  -3  -2 128.168 8.19680   3
  -4   3  -2 122.838 8.35051   1
   4   3   2 118.796 9.21997   1
  -5  -3  -2 24.3993 4.47521   3
   5   3   2 23.4503 5.14850   1
  -5   3  -2 26.1605 4.78050   1
  -6  -3  -2 16.3219 4.63626   3
   6   3   2 17.9084 5.79610   1
  -6   3  -2 8.47613 4.42109   1
  -7  -3  -2 24.7584 5.60061   3
   7   3   2 23.1458 6.72757   1
  -7   3  -2 24.2173 5.55596   1
   8   3   2 -4.2396 5.22420   1
  -8   3  -2 7.32613 4.91537   1
   9   3   2 7.51080 6.60075   1
  -9   3  -2 9.37709 5.80344   1
  10   3   2 5.28478 7.53851   1
  10   4  -2 26.1055 8.33465   1
 -10   4   2 28.9408 7.97643   2
  -9  -4   2 48.6577 8.40991   3
   9   4  -2 40.3960 8.82528   1
  -9   4   2 26.4464 7.09070   2
  -8  -4   2 0.48368 4.61597   3
   8   4  -2 -2.8852 5.19867   1
  -8   4   2 4.60815 4.69644   2
  -7  -4   2 262.153 17.5124   3
  -7   4   2 303.655 17.7820   2
  -7   4   2 280.134 15.9987   1
   7   4  -2 276.633 17.9132   1
  -6  -4   2 90.2654 9.12299   3
   6   4  -2 95.3256 9.46706   1
  -6   4   2 108.557 8.31166   1
  -6   4   2 86.0493 8.67143   2
  -5  -4   2 9.27134 3.99132   3
   5   4  -2 8.70074 4.25521   1
  -5   4   2 19.7411 4.66227   2
  -5   4   2 19.8372 4.00123   1
  -4  -4   2 10.2646 3.91510   3
  -4   4   2 11.9775 3.85720   2
  -4   4   2 15.0343 3.15345   1
   4   4  -2 4.03478 3.62656   1
  -3  -4   2 37.9841 4.89658   3
  -3   4   2 48.0997 5.44418   2
   3   4  -2 38.2588 5.18855   1
  -3   4   2 43.7212 4.18466   1
  -2  -4   2 30.0773 4.28535   3
   2   4  -2 32.5565 4.51346   1
  -2   4   2 30.3089 3.55811   1
  -2   4   2 24.9818 4.10088   2
  -1  -4   2 261.080 12.3226   3
   1   4  -2 216.098 9.21597   2
  -1   4   2 235.987 11.1873   2
  -1   4   2 212.791 10.4674   1
   1   4  -2 245.223 11.7045   1
   0   4   2 224.312 10.6411   1
   0   4   2 215.659 10.1106   2
   0   4  -2 222.641 10.0304   2
   0   4  -2 233.255 11.1025   1
   1   4   2 399.422 16.2062   2
   1   4   2 410.092 17.5341   1
  -1   4  -2 412.751 17.3969   1
  -2  -4  -2 190.754 10.0599   3
   2   4   2 200.425 11.1037   1
   2   4   2 204.092 9.45376   2
  -2   4  -2 189.297 10.1028   1
  -3  -4  -2 464.948 20.8393   3
   3   4   2 469.727 19.0648   2
  -3   4  -2 514.138 21.0649   1
   3   4   2 508.760 22.2140   1
  -4  -4  -2 108.434 7.79946   3
   4   4   2 113.806 7.25485   2
   4   4   2 120.235 9.37372   1
  -4   4  -2 123.929 8.42899   1
  -5  -4  -2 226.832 13.1541   3
  -5   4  -2 240.393 13.4740   1
   5   4   2 218.515 14.3744   1
  -6  -4  -2 86.4727 8.15885   3
  -6   4  -2 83.6430 8.16291   1
   6   4   2 75.4680 8.84727   1
  -7  -4  -2 19.9826 5.42842   3
   7   4   2 28.3447 6.81196   1
  -7   4  -2 29.1276 5.74502   1
   8   4   2 26.2743 7.44983   1
  -8   4  -2 20.9142 5.80332   1
   9   4   2 0.92485 6.32463   1
  10   4   2 39.5049 9.36815   1
 -10   4  -2 31.6068 8.47241   2
  10   5  -2 0.94106 7.08343   1
 -10   5   2 2.49924 6.60604   2
  -9   5   2 7.50521 6.25288   2
   9   5  -2 5.56929 6.78697   1
  -8  -5   2 23.4878 6.70225   3
   8   5  -2 29.0295 7.50202   1
  -8   5   2 27.4134 6.76167   2
  -7  -5   2 52.8014 7.89403   3
  -7   5   2 51.8452 7.56525   2
   7   5  -2 59.2045 8.38958   1
  -6  -5   2 13.8192 5.22855   3
   6   5  -2 7.85091 5.11458   1
  -6   5   2 8.13665 4.15498   1
  -6   5   2 10.0704 4.66344   2
  -5  -5   2 4.29693 4.14543   3
  -5   5   2 6.38607 3.39315   1
  -5   5   2 3.76688 3.81738   2
   5   5  -2 -0.2570 3.89315   1
  -4   5   2 22.7259 3.95616   1
  -4   5   2 21.8264 4.54586   2
   4   5  -2 19.4424 4.62688   1
  -3  -5   2 44.4773 5.60567   3
  -3   5   2 49.1311 4.83132   1
  -3   5   2 48.8791 5.79898   2
   3   5  -2 54.8905 6.31283   1
  -2  -5   2 1.23688 2.91954   3
   2   5  -2 1.28220 1.70419   2
  -2   5   2 5.46521 3.18034   2
   2   5  -2 -0.9150 3.25905   1
  -2   5   2 0.81762 2.65959   1
   1   5  -2 12.4223 2.20513   2
  -1   5   2 16.4348 3.49498   2
  -1   5   2 10.8729 3.17021   1
   1   5  -2 16.8944 3.80376   1
   0   5  -2 96.6376 6.13397   2
   0   5  -2 106.359 7.25731   1
   0   5   2 97.5623 6.76322   1
   0   5   2 82.5860 5.93300   2
   1   5   2 291.379 14.6447   1
  -1   5  -2 309.212 14.1563   2
  -1   5  -2 327.965 14.7784   1
   1   5   2 299.833 13.2248   2
   2   5   2 6.37904 2.76683   2
   2   5   2 8.28170 3.52991   1
  -2   5  -2 8.44857 3.25743   1
  -3  -5  -2 3.77748 3.02772   3
   3   5   2 6.19989 3.94790   1
  -3   5  -2 9.74431 3.48360   1
   3   5   2 5.09074 2.65176   2
  -4  -5  -2 23.7603 4.25287   3
   4   5   2 17.4383 3.40366   2
   4   5   2 17.4659 4.70238   1
  -4   5  -2 21.1215 4.45828   1
  -5  -5  -2 4.34804 3.33814   3
   5   5   2 5.03290 4.39554   1
  -5   5  -2 1.23589 3.64966   1
  -6  -5  -2 2.51014 3.81764   3
  -6   5  -2 -1.6251 3.80762   1
   6   5   2 -3.2776 4.63084   1
  -7  -5  -2 26.1688 5.54535   3
   7   5   2 27.7989 6.68547   1
  -7   5  -2 12.2552 4.99971   1
  -8   5  -2 -0.7915 4.59243   1
   8   5   2 1.24088 6.41031   1
  -9   5  -2 6.70650 6.22903   2
   9   5   2 4.41614 6.58621   1
 -10   5  -2 7.89954 7.11039   2
  10   5   2 6.97214 7.70766   1
 -10   6   2 71.7328 10.8270   2
  10   6  -2 51.9236 10.8144   1
   9   6  -2 2.52402 6.66688   1
  -9   6   2 4.66975 5.46969   2
  -8  -6   2 30.5323 7.24313   3
  -8   6   2 21.3734 6.59193   2
   8   6  -2 26.9251 7.33319   1
  -7  -6   2 94.3845 10.1711   3
   7   6  -2 105.340 11.1119   1
  -7   6   2 77.7018 9.43550   2
  -6  -6   2 54.4607 7.58101   3
  -6   6   2 40.7501 6.79357   2
  -6   6   2 44.8108 5.95661   1
   6   6  -2 50.5949 7.85288   1
  -5  -6   2 136.819 11.0721   3
  -5   6   2 148.581 11.4214   2
   5   6  -2 160.004 11.9772   1
  -5   6   2 166.629 10.4908   1
  -4  -6   2 33.1733 5.58883   3
  -4   6   2 36.6297 4.86522   1
   4   6  -2 36.8696 6.23449   1
  -4   6   2 50.7943 6.27527   2
  -3  -6   2 168.426 11.1030   3
  -3   6   2 184.890 10.1172   1
  -3   6   2 147.262 10.3455   2
   3   6  -2 149.625 10.8134   1
  -2  -6   2 267.841 14.5193   3
   2   6  -2 260.936 14.3965   1
   2   6  -2 224.667 10.4760   2
  -2   6   2 275.355 13.9459   2
  -2   6   2 272.145 13.1224   1
   1   6  -2 18.1847 4.19895   1
  -1   6   2 20.1486 3.76088   2
   1   6  -2 15.7285 2.61566   2
  -1   6   2 17.8119 3.83796   1
   0   6  -2 257.305 11.7148   2
   0   6  -2 232.224 12.6638   1
   0   6   2 219.409 12.2600   1
   0   6   2 231.657 11.5306   2
   1   6   2 70.9333 6.85036   1
  -1   6  -2 68.1503 6.25777   1
  -1   6  -2 73.0617 6.24799   2
   1   6   2 77.2060 5.58693   2
   2   6   2 229.169 13.1371   1
   2   6   2 217.121 10.9386   2
  -2   6  -2 219.614 12.2109   2
  -2   6  -2 218.763 12.2252   1
  -3  -6  -2 150.672 9.90297   3
  -3   6  -2 177.948 10.5760   1
   3   6   2 160.507 11.0023   1
   3   6   2 145.566 8.42449   2
  -4  -6  -2 328.615 16.7314   3
   4   6   2 278.402 13.6973   2
   4   6   2 341.136 18.2374   1
  -4   6  -2 333.457 16.5884   1
  -5  -6  -2 183.170 11.8813   3
  -5   6  -2 177.477 11.9181   1
   5   6   2 179.028 13.4266   1
  -6  -6  -2 14.4802 4.50111   3
   6   6   2 26.3236 6.52299   1
  -6   6  -2 17.9185 4.96670   1
   7   6   2 72.0231 9.78017   1
  -7   6  -2 73.7788 8.75221   1
   8   6   2 4.15780 6.01077   1
  -8   6  -2 10.3530 5.82687   2
  -9   6  -2 14.3191 7.07770   2
   9   6   2 18.4030 7.62054   1
 -10   6  -2 80.5170 11.8082   2
  10   6   2 77.7694 12.5989   1
   9   7  -2 22.8255 8.49500   1
  -9   7   2 26.2205 7.52849   2
  -8  -7   2 9.54014 5.78160   3
   8   7  -2 5.58230 6.39351   1
  -8   7   2 3.29999 5.24609   2
  -7  -7   2 5.99707 5.25635   3
  -7   7   2 -3.4993 4.14666   2
   7   7  -2 9.23408 5.63002   1
  -6  -7   2 1.91416 4.39547   3
  -6   7   2 1.34909 4.37377   2
   6   7  -2 -5.3486 4.79876   1
  -5  -7   2 364.949 21.2918   3
  -5   7   2 438.574 21.8025   2
  -5   7   2 408.857 19.4638   1
   5   7  -2 385.981 21.7742   1
  -4  -7   2 -1.7297 3.41340   3
  -4   7   2 3.59024 3.41582   1
   4   7  -2 2.74550 4.34784   1
  -4   7   2 -3.0972 3.39739   2
  -3  -7   2 439.932 22.9205   3
   3   7  -2 495.585 23.5060   1
  -3   7   2 494.653 21.4264   1
  -3   7   2 476.676 22.6012   2
  -2   7   2 618.779 27.6559   2
   2   7  -2 618.732 24.3574   2
  -2   7   2 687.825 27.6710   1
   2   7  -2 690.202 29.3782   1
  -1   7   2 78.7056 6.79545   2
  -1   7   2 94.9800 7.64713   1
   1   7  -2 108.156 8.49750   1
   1   7  -2 74.9933 5.42271   2
   0   7   2 201.665 12.0592   1
   0   7   2 227.224 11.3621   2
   0   7  -2 190.086 11.9586   1
   0   7  -2 190.950 10.5405   2
   1   7   2 9.50448 4.31289   1
  -1   7  -2 16.3616 3.95421   2
  -1   7  -2 15.5197 4.18856   1
   1   7   2 14.7072 3.19328   2
   2   7   2 479.272 23.8090   1
  -2   7  -2 607.366 24.2249   1
  -2   7  -2 514.458 23.2680   2
   2   7   2 494.778 21.4014   2
  -3   7  -2 490.640 21.6712   1
   3   7   2 400.762 18.8802   2
   3   7   2 449.888 22.4129   1
  -3   7  -2 442.557 21.3137   2
  -4  -7  -2 13.3038 4.28836   3
  -4   7  -2 11.8473 4.63843   2
   4   7   2 9.54479 4.80517   1
  -4   7  -2 15.1916 4.28906   1
  -5  -7  -2 67.8964 7.51002   3
   5   7   2 82.7829 9.36636   1
  -5   7  -2 69.4627 7.59692   1
  -5   7  -2 76.4307 8.52207   2
  -6  -7  -2 76.8627 8.28681   3
  -6   7  -2 61.2706 8.41321   2
  -6   7  -2 70.7632 8.15285   1
   6   7   2 104.738 11.0320   1
  -7   7  -2 6.21182 4.91238   1
  -7   7  -2 11.1943 5.55618   2
   7   7   2 6.15460 6.05445   1
  -8   7  -2 -0.6947 5.04523   2
   8   7   2 20.5447 7.29270   1
  -9   7  -2 8.91190 6.52030   2
   9   7   2 8.64380 7.17914   1
  -9   8   2 42.1274 9.01153   2
   9   8  -2 38.6845 9.54985   1
  -8   8   2 68.8690 9.69605   2
   8   8  -2 71.0477 10.7022   1
  -7  -8   2 209.434 15.9520   3
   7   8  -2 188.450 15.6954   1
  -7   8   2 185.844 14.8322   2
  -6  -8   2 11.1438 5.40878   3
   6   8  -2 13.1261 5.80615   1
  -6   8   2 10.5816 5.10594   2
  -5  -8   2 100.419 10.0293   3
  -5   8   2 83.3172 7.99974   1
   5   8  -2 97.3909 10.3804   1
  -5   8   2 111.070 10.2069   2
  -4  -8   2 79.2088 8.70076   3
  -4   8   2 98.4907 9.30688   2
  -4   8   2 95.9555 8.27883   1
   4   8  -2 115.272 10.5243   1
   3   8  -2 0.05542 4.44037   1
  -3   8   2 -2.1205 3.55589   2
  -3   8   2 -0.9177 3.42946   1
  -2   8   2 86.3476 7.56027   1
   2   8  -2 58.6966 7.71556   1
  -2   8   2 65.1711 6.86844   2
   1   8  -2 45.5863 6.42063   1
  -1   8   2 51.1276 5.93546   2
   1   8  -2 33.5869 3.93951   2
  -1   8   2 40.8485 5.83375   1
   0   8   2 5.91480 3.39601   2
   0   8  -2 1.47258 3.76640   1
   0   8   2 0.68815 3.65919   1
   0   8  -2 1.89161 2.99569   2
  -1   8  -2 7.40371 4.33863   1
  -1   8  -2 17.1695 4.27615   2
   1   8   2 15.2131 5.05378   1
   1   8   2 11.4695 3.26236   2
   2   8   2 203.267 13.3676   1
  -2   8  -2 212.851 12.7102   2
   2   8   2 179.625 10.4562   2
  -2   8  -2 185.706 12.1626   1
   3   8   2 57.9605 7.62638   1
  -3   8  -2 56.7732 6.83339   1
  -3   8  -2 57.7885 6.90578   2
  -4   8  -2 292.426 16.9537   1
  -4   8  -2 307.958 17.7121   2
   4   8   2 316.770 18.7979   1
  -5  -8  -2 294.401 18.3358   3
  -5   8  -2 372.389 20.3775   2
  -5   8  -2 363.092 19.2701   1
   5   8   2 353.383 20.9747   1
  -6   8  -2 3.81618 4.95960   2
   6   8   2 7.06162 5.45631   1
  -6   8  -2 0.84978 4.10071   1
   7   8   2 106.528 12.0491   1
  -7   8  -2 113.533 12.0564   2
  -8   8  -2 25.1928 7.62247   2
   8   8   2 15.4952 6.95738   1
   9   8   2 14.9414 7.43972   1
  -9   8  -2 35.9536 8.57036   2
   8   9  -2 0.39697 6.11606   1
  -8   9   2 0.71374 5.57866   2
  -7  -9   2 5.26005 5.63696   3
  -7   9   2 -0.7744 4.96370   2
   7   9  -2 0.78702 5.41557   1
  -6  -9   2 21.6133 6.03567   3
  -6   9   2 36.7900 7.04012   2
   6   9  -2 22.8149 6.94416   1
  -5  -9   2 -0.8779 4.15955   3
   5   9  -2 -0.9167 4.92032   1
  -5   9   2 3.03575 4.40202   2
   4   9  -2 155.526 13.0723   1
  -4   9   2 179.893 12.7855   2
  -4   9   2 127.141 10.4765   1
  -3   9   2 305.645 17.5273   2
  -3   9   2 278.596 16.5862   1
   3   9  -2 354.159 19.6495   1
  -2   9   2 236.156 14.3432   2
   2   9  -2 270.653 16.5414   1
  -2   9   2 213.865 14.1536   1
   1   9  -2 26.5653 5.78840   1
  -1   9   2 14.6135 4.38207   2
  -1   9   2 27.5115 5.43196   1
   0   9   2 112.011 8.82733   2
   0   9   2 130.692 10.6767   1
   0   9  -2 116.647 8.31056   2
   0   9  -2 127.961 10.6390   1
  -1   9  -2 184.970 12.6271   1
   1   9   2 193.470 13.4838   1
   1   9   2 175.575 10.5906   2
  -1   9  -2 165.891 11.2090   2
   2   9   2 256.803 16.0764   1
  -2   9  -2 200.931 14.0904   1
  -2   9  -2 260.872 14.8216   2
  -3   9  -2 9.74605 4.48073   1
   3   9   2 3.40561 5.08116   1
  -3   9  -2 10.2998 4.70323   2
  -4   9  -2 103.764 10.0736   2
   4   9   2 107.591 10.8368   1
  -4   9  -2 108.169 9.89462   1
  -5   9  -2 99.9807 9.71332   1
   5   9   2 115.943 11.7735   1
  -5   9  -2 116.382 10.8945   2
  -6   9  -2 7.99176 4.87908   1
   6   9   2 13.6932 6.36714   1
  -6   9  -2 14.9356 5.46016   2
  -7   9  -2 6.38123 5.40650   2
   7   9   2 6.83401 5.97191   1
   8   9   2 2.34206 5.94704   1
  -8   9  -2 -2.3239 5.70656   2
  -7  10   2 0.80580 5.20361   2
   7  10  -2 -0.5325 5.64517   1
  -6 -10   2 127.299 12.8373   3
  -6  10   2 167.373 13.8283   2
   6  10  -2 165.867 14.7133   1
  -5  10   2 -3.8610 4.19418   2
   5  10  -2 -0.5010 5.27721   1
  -4  10   2 6.54824 4.56177   2
   4  10  -2 7.78550 5.64696   1
  -4  10   2 6.19515 4.58224   1
  -3  10   2 13.0343 4.76926   2
  -3  10   2 6.36346 4.43349   1
   3  10  -2 12.1373 5.90806   1
   2  10  -2 6.03619 5.15622   1
  -2  10   2 -0.4902 4.24331   2
  -2  10   2 0.72897 4.41139   1
   1  10  -2 17.1537 5.82347   1
  -1  10   2 18.2805 4.85500   2
  -1  10   2 22.0377 5.52529   1
   0  10  -2 15.5639 5.67914   1
   0  10   2 23.6820 6.14151   1
   0  10   2 17.3429 4.78077   2
   0  10  -2 14.0147 4.17939   2
  -1  10  -2 -0.6848 3.56304   2
   1  10   2 3.25634 5.36247   1
  -1  10  -2 3.12946 4.70388   1
   2  10   2 53.7229 8.12119   1
  -2  10  -2 44.0028 6.53821   2
  -2  10  -2 51.8625 7.59804   1
   3  10   2 235.295 17.0410   1
  -3  10  -2 241.736 15.7792   1
  -3  10  -2 247.375 15.7775   2
  -4  10  -2 17.5401 5.51063   2
   4  10   2 -0.1420 4.76755   1
  -4  10  -2 11.2211 4.88888   1
  -5  10  -2 8.18767 5.07336   2
   5  10   2 11.2129 6.17885   1
  -5  10  -2 5.30814 5.09536   1
   6  10   2 114.073 12.3527   1
  -6  10  -2 118.998 12.0798   2
  -7  10  -2 -1.5736 5.22241   2
   7  10   2 3.02131 6.11771   1
  -7  11   2 9.20662 6.15911   2
   7  11  -2 9.84306 6.81538   1
   6  11  -2 12.6282 6.64951   1
  -6  11   2 3.71653 5.22061   2
   5  11  -2 -0.2256 5.48954   1
  -5  11   2 9.00426 5.35221   2
  -4  11   2 21.7089 6.27274   2
   4  11  -2 25.8457 7.13218   1
  -3  11   2 -0.8482 4.52091   2
  -3  11   2 8.07752 5.33379   1
   3  11  -2 3.29174 5.32910   1
  -2  11   2 12.9419 5.40887   2
   2  11  -2 8.37754 5.76195   1
  -2  11   2 11.4746 5.41309   1
  -1  11   2 26.0818 6.03072   2
  -1  11   2 30.7816 6.58745   1
   1  11  -2 26.9400 6.66587   1
   0  11   2 20.7718 4.77547   2
   0  11  -2 25.1574 6.30871   1
   0  11   2 33.6443 7.17195   1
   1  11   2 115.351 11.3011   1
  -1  11  -2 94.3976 8.81882   2
  -1  11  -2 92.6154 10.2327   1
  -2  11  -2 7.96857 4.82100   2
   2  11   2 18.8252 6.28741   1
  -2  11  -2 16.5815 5.79704   1
  -3  11  -2 18.0003 5.59063   2
   3  11   2 21.2664 6.93484   1
  -3  11  -2 12.3827 5.51394   1
  -4  11  -2 19.8459 6.04785   1
   4  11   2 12.9331 6.29910   1
  -4  11  -2 18.5738 6.19652   2
  -5  11  -2 1.45005 4.83647   2
   5  11   2 -1.1089 5.41189   1
  -5  11  -2 1.94075 4.59674   1
   6  11   2 6.37905 6.22753   1
  -6  11  -2 -3.3556 5.19696   2
  -7  11  -2 2.80669 5.95295   2
   7  11   2 -3.9780 6.40131   1
   6  12  -2 -0.5140 6.36276   1
  -6  12   2 0.86405 5.55445   2
   5  12  -2 -1.6139 5.80275   1
  -5  12   2 -3.6650 4.94021   2
   4  12  -2 4.00572 5.87900   1
  -4  12   2 7.96891 5.56241   2
  -3  12   2 13.9649 6.38398   2
   3  12  -2 14.4604 6.67725   1
  -2  12   2 1.98545 4.92325   2
  -2  12   2 -0.3330 5.29380   1
   2  12  -2 8.80343 6.43591   1
  -1  12   2 1.13549 5.06324   1
  -1  12   2 -1.3558 5.01897   2
   1  12  -2 0.58015 5.09747   1
   0  12   2 2.14960 5.19753   1
   0  12  -2 4.83514 5.45009   1
  -1  12  -2 3.56793 5.33449   1
  -2  12  -2 5.14801 4.81649   2
  -2  12  -2 6.22986 5.50257   1
   2  12   2 -0.4794 5.39913   1
  -3  12  -2 -0.3136 4.84012   2
  -3  12  -2 6.34859 5.31149   1
   3  12   2 5.07618 6.20413   1
   4  12   2 5.42100 5.78598   1
  -4  12  -2 8.66312 5.94370   1
  -4  12  -2 -0.3780 4.77495   2
  -5  12  -2 -0.7500 5.51354   2
   5  12   2 11.4780 6.39548   1
   6  12   2 4.35358 6.44617   1
  -6  12  -2 5.77833 5.93198   2
   4  13  -2 16.5279 7.31309   1
  -4  13   2 17.3565 6.92679   2
   3  13  -2 -4.5900 5.70000   1
  -3  13   2 -5.1872 5.08723   2
   2  13  -2 5.67250 6.23470   1
  -2  13   2 -4.9541 5.28235   2
   1  13  -2 2.16151 5.53469   1
  -1  13   2 4.18817 5.95041   1
   0  13   2 -1.4070 5.77855   1
   0  13  -2 5.93211 6.06580   1
   1  13   2 -0.2191 5.99999   1
  -1  13  -2 1.09451 5.43965   1
  -2  13  -2 7.77842 6.15120   1
   2  13   2 17.9515 7.18983   1
  -3  13  -2 14.9840 6.84185   1
   3  13   2 3.22351 6.70554   1
  -3  13  -2 0.79405 5.31517   2
   4  13   2 4.51504 6.64047   1
  -4  13  -2 6.78976 5.68580   2
   2  14  -2 22.3924 8.09458   1
   1  14  -2 11.5897 7.23065   1
  -1  14   2 6.90723 6.56305   1
   0  14   2 2.91505 6.52050   1
   0  14  -2 5.10062 6.83598   1
  -1  14  -2 12.9331 7.19529   1
   1  14   2 6.65229 6.98780   1
  -2  14  -2 16.9981 7.24657   1
   2  14   2 17.5185 7.35953   1
 -11   0   3 5.18843 6.83873   3
 -10   0   3 -0.7450 5.85178   3
  -9   0   3 -5.2088 4.98427   3
   8   0  -3 -0.3274 5.14022   1
  -8   0   3 -4.2849 3.80339   2
   7   0  -3 -0.2488 4.13217   1
  -7   0   3 3.18114 3.83679   2
  -6   0   3 0.19328 3.49747   2
   6   0  -3 -1.5456 3.89433   1
  -5   0   3 -1.7726 2.73823   2
   5   0  -3 -2.1973 3.18913   1
  -4   0   3 0.00217 2.60764   2
   4   0  -3 0.50712 2.92939   1
  -3   0   3 -2.8207 2.22063   2
   3   0  -3 -2.5514 2.44693   1
   2   0  -3 -1.1685 1.89819   1
  -2   0   3 0.46180 1.84855   2
   1   0  -3 -0.7220 0.94329   1
  -1   0   3 -2.7435 1.19688   2
   0   0   3 -0.5576 1.22511   2
   0   0   3 -0.7968 0.98930   3
   1   0   3 -5.2504 2.13034   1
   1   0   3 -2.6196 1.91506   2
   2   0   3 3.17875 2.90879   1
   2   0   3 1.19181 2.71959   2
   3   0   3 -1.0280 3.10842   1
   4   0   3 -1.9043 3.23281   1
   6   0   3 2.43604 3.91071   1
   7   0   3 -2.2786 4.51469   1
   8   0   3 -1.9655 5.11079   1
   9   0   3 4.63980 5.93586   1
  10   0   3 -4.3572 6.06997   1
  11   0   3 4.90101 7.36531   1
 -11   1   3 1.41960 6.76295   3
 -10  -1   3 17.5287 6.86620   3
  -9  -1   3 4.53430 5.40734   3
   9   1  -3 16.5528 6.55230   1
  -9   1   3 13.8938 5.46819   2
  -8  -1   3 -1.5737 4.01300   2
  -8  -1   3 2.59248 4.90864   3
   8  -1  -3 -4.5094 4.87958   1
  -8   1   3 0.71690 4.22212   2
   8   1  -3 -1.5862 5.33322   1
   7  -1  -3 59.0091 7.30667   1
  -7  -1   3 49.1336 7.21152   3
  -7  -1   3 50.9807 6.26268   2
   7   1  -3 61.4934 7.65527   1
  -7   1   3 58.5089 7.07407   2
  -6  -1   3 290.926 13.8783   2
   6  -1  -3 249.419 14.2041   1
  -6  -1   3 244.867 15.3135   3
   6   1  -3 265.106 14.8691   1
  -6   1   3 223.038 13.6001   2
  -5  -1   3 77.2375 6.18377   2
   5  -1  -3 93.2843 7.28875   1
  -5  -1   3 80.9076 7.75852   3
  -5   1   3 101.930 7.46677   2
   5   1  -3 92.7466 7.56251   1
  -4  -1   3 536.296 24.4053   3
   4  -1  -3 583.583 22.3880   1
  -4  -1   3 555.068 21.5932   2
   4   1  -3 520.182 22.6452   1
  -4   1   3 561.958 22.7688   2
   3  -1  -3 373.289 14.3453   1
  -3  -1   3 330.364 13.6499   2
  -3  -1   3 373.004 16.6296   3
   3   1  -3 322.433 14.6467   1
  -3   1   3 335.317 14.8378   2
  -2  -1   3 35.2570 2.59672   2
  -2  -1   3 44.8660 4.48289   3
   2  -1  -3 46.5459 3.10042   1
  -2   1   3 43.5856 3.83898   2
   2   1  -3 48.3549 3.82308   1
  -1  -1   3 1047.95 37.1209   3
  -1  -1   3 970.299 34.1531   2
  -1   1   3 978.537 34.7357   2
   1   1  -3 946.550 34.4665   1
   0  -1   3 308.562 12.5600   3
   0  -1   3 299.788 11.7128   2
   0   1  -3 306.589 11.9047   1
   0   1   3 331.147 12.1543   2
   0   1   3 297.130 11.5721   1
  -1   1  -3 363.218 14.7588   1
   1   1   3 377.503 15.0247   1
   1   1   3 394.452 14.7045   2
  -2  -1  -3 1352.82 53.6494   3
   2   1   3 1498.66 53.0923   1
   2   1   3 1552.83 52.2732   2
  -2   1  -3 1518.08 52.6540   1
   3  -1   3 32.1061 4.60150   1
   3   1   3 38.1229 4.87146   1
   4  -1   3 67.5211 6.49433   1
   4   1   3 64.0389 6.51563   1
   5  -1   3 83.1667 7.72909   1
   5   1   3 83.5222 8.02534   1
   6  -1   3 47.0279 6.62888   1
   6   1   3 59.3398 7.52489   1
   7  -1   3 6.07916 4.73419   1
  -7  -1  -3 9.33474 4.67453   3
   7   1   3 7.98259 5.34448   1
   8  -1   3 39.4095 7.16213   1
  -8  -1  -3 36.8755 6.92158   3
   8   1   3 44.8462 8.11354   1
   9   1   3 33.0228 8.32605   1
  -9   1  -3 20.9696 6.54268   1
 -10   1  -3 69.9577 10.2878   1
  10   1   3 67.3320 10.9791   1
  11   1   3 7.63261 7.62913   1
 -10  -2   3 6.52254 6.27686   3
 -10   2   3 3.67433 6.22739   2
  -9  -2   3 125.406 12.4836   3
  -9   2   3 113.120 11.3976   2
   9   2  -3 110.852 12.0163   1
  -8  -2   3 3.99760 4.93123   3
  -8   2   3 8.66725 4.79982   2
   8   2  -3 6.84926 5.36665   1
  -7  -2   3 0.01182 3.50831   2
  -7  -2   3 3.57948 4.80746   3
   7   2  -3 0.72394 4.66786   1
  -7   2   3 3.93983 4.27284   2
  -7   2   3 5.40154 3.66081   1
  -6  -2   3 394.868 18.4475   2
  -6  -2   3 436.733 22.1440   3
  -6   2   3 439.505 19.6096   1
  -6   2   3 400.307 20.3272   2
   6   2  -3 463.425 21.6324   1
  -5  -2   3 193.880 12.3781   3
  -5  -2   3 188.527 9.75795   2
   5   2  -3 200.443 11.9310   1
  -5   2   3 193.101 11.4830   2
  -5   2   3 192.269 10.3741   1
  -4  -2   3 19.3770 2.87383   2
  -4  -2   3 14.1029 3.74849   3
  -4   2   3 16.5664 3.62560   2
   4   2  -3 21.5464 4.17477   1
  -4   2   3 17.7777 3.12667   1
  -3  -2   3 34.1293 2.76022   2
  -3  -2   3 42.9501 4.82232   3
   3   2  -3 46.3369 4.61075   1
  -3   2   3 33.6225 4.43053   2
  -3   2   3 41.3005 3.44005   1
  -2  -2   3 856.305 32.5771   3
  -2   2   3 856.376 30.7306   2
  -2   2   3 787.615 28.8195   1
   2   2  -3 782.377 30.3403   1
  -1  -2   3 268.822 11.1137   3
  -1   2   3 245.577 10.1665   2
  -1   2   3 190.032 8.61002   1
   1   2  -3 228.223 9.98526   1
   0  -2   3 106.153 6.08418   3
   0   2  -3 109.177 5.82955   1
   0   2   3 92.7946 5.23477   1
   0   2   3 111.372 5.67004   2
  -1   2  -3 109.111 6.15890   1
   1   2   3 113.840 6.48737   1
   1   2   3 101.426 5.80109   2
  -2  -2  -3 418.815 17.1746   3
  -2   2  -3 475.189 18.3815   1
   2   2   3 421.373 17.1403   2
   2   2   3 467.007 18.8539   1
  -3  -2  -3 1020.88 37.5244   3
   3   2   3 1001.06 38.2211   1
  -3   2  -3 945.243 37.0678   1
   3   2   3 986.980 36.5036   2
  -4  -2  -3 15.8798 3.30234   3
  -4   2  -3 16.9999 3.88143   1
   4   2   3 6.60920 3.98909   1
  -5  -2  -3 -0.7081 3.15893   3
  -5   2  -3 2.43229 3.38404   1
   5   2   3 -3.0681 3.72495   1
  -6  -2  -3 463.662 22.4793   3
  -6   2  -3 469.033 22.6863   1
   6   2   3 484.152 23.9478   1
  -7  -2  -3 14.0738 4.88402   3
  -7   2  -3 14.2883 4.81154   1
   7   2   3 5.10035 5.27870   1
  -8   2  -3 -0.3590 4.69245   1
   8   2   3 11.9627 6.23135   1
   9   2   3 4.71541 6.11051   1
  -9   2  -3 3.23300 5.19861   1
 -10   2  -3 12.9383 6.86275   1
  10   2   3 2.92212 6.53647   1
 -10  -3   3 49.9859 9.31011   3
  10   3  -3 51.9883 10.1786   1
 -10   3   3 68.2971 9.86715   2
  -9  -3   3 15.0959 6.26745   3
  -9   3   3 14.6598 6.09800   2
   9   3  -3 16.8539 7.40276   1
  -8  -3   3 2.94195 4.72624   3
  -8   3   3 1.52365 4.60197   2
   8   3  -3 2.05472 5.33569   1
  -7  -3   3 144.145 12.2874   3
  -7   3   3 166.769 11.2199   1
   7   3  -3 194.275 13.5398   1
  -7   3   3 157.388 11.9699   2
  -6  -3   3 142.372 11.5594   3
  -6  -3   3 166.022 9.12996   2
   6   3  -3 163.210 11.9130   1
  -6   3   3 168.209 10.2709   1
  -6   3   3 156.815 11.0767   2
  -5  -3   3 27.0480 3.44761   2
  -5  -3   3 32.5972 5.51561   3
  -5   3   3 26.0128 3.98610   1
  -5   3   3 17.1098 4.19510   2
   5   3  -3 25.1321 4.92996   1
  -4  -3   3 723.057 27.0851   2
  -4  -3   3 733.986 32.3624   3
   4   3  -3 766.288 30.9671   1
  -4   3   3 784.227 30.9743   2
  -4   3   3 791.602 28.9678   1
  -3  -3   3 219.408 12.0603   3
   3   3  -3 226.135 11.5915   1
  -3   3   3 197.660 9.52653   1
  -3   3   3 226.091 11.5010   2
  -2  -3   3 1741.19 64.7054   3
  -2   3   3 1824.97 61.4982   2
  -2   3   3 1733.06 59.6971   1
   2   3  -3 1584.21 61.0762   1
  -1  -3   3 481.420 20.2972   3
  -1   3   3 465.379 18.7883   2
   1   3  -3 502.474 19.2886   1
  -1   3   3 462.943 17.8855   1
   0   3  -3 42.3318 4.10671   1
   0   3   3 38.2966 3.68458   1
   0   3   3 34.3592 3.45603   2
   1   3   3 595.998 23.0555   1
  -1   3  -3 561.722 22.6183   1
   1   3   3 594.302 22.2742   2
  -2  -3  -3 774.548 28.9536   3
  -2   3  -3 752.517 28.8418   1
   2   3   3 745.726 29.5486   1
   2   3   3 723.706 27.7310   2
  -3  -3  -3 34.5647 3.57345   3
   3   3   3 33.7496 3.99186   2
  -3   3  -3 37.2696 4.47043   1
   3   3   3 38.1459 5.33870   1
  -4  -3  -3 60.4388 5.33436   3
  -4   3  -3 58.2869 5.89137   1
   4   3   3 73.7528 5.95105   2
   4   3   3 60.3382 6.94045   1
  -5  -3  -3 51.2643 5.50220   3
   5   3   3 40.4609 6.62417   1
  -5   3  -3 65.1401 6.65117   1
  -6  -3  -3 23.1641 4.79965   3
   6   3   3 9.29234 5.25195   1
  -6   3  -3 22.4467 5.23486   1
  -7  -3  -3 12.9236 4.71906   3
   7   3   3 20.3817 6.72067   1
  -7   3  -3 17.1727 5.17776   1
   8   3   3 96.7576 11.1713   1
  -8   3  -3 104.458 10.3723   1
   9   3   3 99.5064 12.3726   1
  -9   3  -3 88.7531 10.5533   1
  10   3   3 55.5746 10.7644   1
 -10   4   3 35.0544 8.16116   2
  10   4  -3 25.4175 8.22511   1
  -9  -4   3 36.0624 7.73009   3
  -9   4   3 36.7765 7.69643   2
   9   4  -3 46.5462 8.81991   1
  -8  -4   3 51.5376 8.20825   3
  -8   4   3 56.0207 8.24621   2
   8   4  -3 42.2628 8.20268   1
  -7  -4   3 168.245 13.1284   3
   7   4  -3 130.788 12.0222   1
  -7   4   3 149.375 11.9841   2
  -6  -4   3 104.827 9.64507   3
   6   4  -3 85.4085 9.10188   1
  -6   4   3 100.362 7.95402   1
  -6   4   3 96.7752 8.96146   2
  -5  -4   3 12.1526 2.33886   2
  -5  -4   3 21.9723 4.95042   3
  -5   4   3 17.5482 3.64468   1
  -5   4   3 17.6447 4.61761   2
   5   4  -3 13.7167 4.57183   1
  -4  -4   3 179.133 11.2449   3
  -4   4   3 152.739 10.2519   2
   4   4  -3 154.373 10.3627   1
  -4   4   3 150.194 8.60447   1
  -3  -4   3 430.117 20.7288   3
  -3   4   3 457.462 18.2013   1
  -3   4   3 473.732 20.2653   2
   3   4  -3 436.066 20.0069   1
  -2  -4   3 166.365 9.72594   3
   2   4  -3 135.116 8.88754   1
  -2   4   3 156.964 9.04682   2
  -2   4   3 149.481 7.73674   1
  -1  -4   3 1971.28 70.3667   3
   1   4  -3 1949.96 66.7305   1
  -1   4   3 1812.70 65.7155   2
  -1   4   3 1761.49 65.1383   1
   1   4  -3 1841.88 63.9597   2
   0   4  -3 50.3855 4.69308   1
   0   4   3 43.9340 4.16540   2
   0   4   3 50.7328 4.47441   1
  -1   4  -3 1318.88 45.0814   1
   1   4   3 1144.20 44.7056   1
   1   4   3 1198.68 43.7364   2
  -2   4  -3 595.671 24.2340   1
   2   4   3 594.798 24.9988   1
   2   4   3 602.274 23.3806   2
  -3  -4  -3 382.853 16.8749   3
   3   4   3 369.354 18.1952   1
  -3   4  -3 402.311 17.5868   1
   3   4   3 364.280 15.7766   2
  -4  -4  -3 259.577 13.5554   3
  -4   4  -3 292.130 14.8554   1
   4   4   3 283.353 13.2594   2
   4   4   3 302.412 16.2164   1
  -5  -4  -3 734.990 30.5304   3
   5   4   3 722.265 32.2163   1
  -5   4  -3 686.468 30.4186   1
  -6  -4  -3 131.834 9.89640   3
  -6   4  -3 120.497 10.0878   1
   6   4   3 129.003 11.4946   1
  -7  -4  -3 0.32310 4.11563   3
  -7   4  -3 3.64469 4.20381   1
  -8   4  -3 97.7204 10.4272   1
   8   4   3 133.760 13.2275   1
   9   4   3 -6.5559 5.54822   1
  -9   4  -3 10.9071 6.22257   1
  10   4   3 9.86913 8.38986   1
  10   5  -3 5.50618 7.62594   1
 -10   5   3 4.61780 6.63819   2
  -9  -5   3 101.093 12.0763   3
  -9   5   3 116.969 12.0512   2
   9   5  -3 95.5307 12.1024   1
  -8  -5   3 61.5733 9.11850   3
   8   5  -3 57.1870 9.07777   1
  -8   5   3 55.9640 8.27032   2
  -7  -5   3 121.151 11.4791   3
  -7   5   3 123.509 10.9765   2
   7   5  -3 90.8106 10.3826   1
  -6  -5   3 1165.68 48.2436   3
   6   5  -3 1108.87 45.8993   1
  -6   5   3 1057.26 42.4697   1
  -6   5   3 1054.13 44.9159   2
  -5  -5   3 228.012 14.7894   3
  -5   5   3 250.891 12.7729   1
   5   5  -3 252.915 15.0276   1
  -5   5   3 223.120 14.0516   2
  -4  -5   3 98.4194 8.42230   3
   4   5  -3 86.6577 8.15619   1
  -4   5   3 103.109 6.95230   1
  -4   5   3 89.1537 7.79271   2
  -3  -5   3 216.324 12.7420   3
   3   5  -3 194.221 12.1029   1
  -3   5   3 233.283 12.6681   2
  -3   5   3 211.558 10.7214   1
  -2  -5   3 1632.27 61.0906   3
  -2   5   3 1460.92 56.0731   1
   2   5  -3 1559.87 58.1534   1
  -2   5   3 1652.26 58.0160   2
  -1  -5   3 325.119 15.9411   3
  -1   5   3 313.496 14.2376   1
  -1   5   3 324.919 14.6829   2
   1   5  -3 303.850 12.6324   2
   1   5  -3 318.196 15.4127   1
   0   5   3 164.586 9.49840   1
   0   5   3 160.041 8.97405   2
   0   5  -3 178.706 10.0107   1
   0   5  -3 178.491 8.85196   2
   1   5   3 394.358 18.1691   1
   1   5   3 404.105 16.9794   2
  -1   5  -3 423.288 18.2849   1
   2   5   3 656.845 24.1788   2
  -2   5  -3 569.940 24.8092   1
   2   5   3 577.001 25.5686   1
  -3  -5  -3 35.6681 4.41585   3
   3   5   3 40.7422 5.72475   1
   3   5   3 35.3244 4.21269   2
  -3   5  -3 42.5826 5.14242   1
  -4  -5  -3 426.781 19.3607   3
   4   5   3 402.302 17.7314   2
  -4   5  -3 436.823 20.0584   1
   4   5   3 398.411 20.7517   1
  -5  -5  -3 15.0912 3.85745   3
   5   5   3 10.4990 5.08827   1
   5   5   3 10.0998 3.72146   2
  -5   5  -3 9.56241 4.28023   1
  -6  -5  -3 82.3369 7.86015   3
  -6   5  -3 99.1795 9.02774   1
   6   5   3 91.2984 10.1189   1
  -7   5  -3 26.8529 5.91805   1
   7   5   3 22.0824 6.81694   1
   8   5   3 97.0285 11.4430   1
  -8   5  -3 92.6387 10.3646   1
   9   5   3 168.079 16.2029   1
  10   5   3 8.32061 7.80989   1
 -10   5  -3 17.7464 7.59195   2
  10   6  -3 43.3204 10.1379   1
 -10   6   3 38.8906 9.17507   2
  -9   6   3 -2.5457 5.40781   2
   9   6  -3 -5.8144 6.10204   1
  -8  -6   3 77.5066 10.1309   3
  -8   6   3 64.2994 9.13240   2
   8   6  -3 64.4798 9.90287   1
  -7  -6   3 168.155 14.0421   3
  -7   6   3 153.275 12.8032   2
   7   6  -3 175.147 14.3341   1
  -6  -6   3 342.458 20.2359   3
  -6   6   3 326.094 18.9538   2
   6   6  -3 343.427 20.0958   1
  -5  -6   3 7.56093 4.10962   3
  -5   6   3 6.25297 4.29888   2
  -5   6   3 8.67902 3.45757   1
   5   6  -3 7.64536 4.41096   1
  -4  -6   3 6.48023 3.82782   3
   4   6  -3 5.76680 4.13570   1
  -4   6   3 6.09296 3.42381   1
  -4   6   3 2.29987 4.01926   2
  -3  -6   3 22.4513 4.72534   3
  -3   6   3 16.7038 4.29020   2
   3   6  -3 16.7893 4.75046   1
  -3   6   3 31.4581 4.41575   1
  -2  -6   3 11.3792 3.89336   3
  -2   6   3 9.41477 3.64690   2
   2   6  -3 11.7864 4.23217   1
  -2   6   3 6.49141 3.32275   1
   2   6  -3 10.0045 1.96840   2
  -1   6   3 99.7199 7.18146   1
   1   6  -3 106.237 8.08959   1
   1   6  -3 89.0994 5.56910   2
  -1   6   3 88.4144 6.93842   2
   0   6   3 461.274 21.0184   1
   0   6   3 456.015 20.1884   2
   0   6  -3 514.920 20.0765   2
   0   6  -3 495.007 21.6189   1
   1   6   3 674.209 28.5277   1
  -1   6  -3 657.770 28.3155   1
   1   6   3 727.872 27.1887   2
  -1   6  -3 697.363 27.7779   2
  -2   6  -3 940.670 37.8703   1
   2   6   3 1023.87 36.4887   2
   2   6   3 908.561 38.3403   1
   3   6   3 5.74066 3.86625   1
   3   6   3 3.25392 2.78913   2
  -3   6  -3 6.35546 3.38819   1
  -4  -6  -3 366.660 17.8480   3
  -4   6  -3 365.297 18.2458   1
   4   6   3 333.529 19.0142   1
  -5  -6  -3 183.405 11.7864   3
  -5   6  -3 176.575 12.2443   1
   5   6   3 190.592 13.9655   1
  -6  -6  -3 1.88205 3.77088   3
  -6   6  -3 1.96433 3.86249   1
   6   6   3 -1.9190 4.92228   1
  -7   6  -3 6.39431 4.94336   1
   7   6   3 1.53405 5.56252   1
  -8   6  -3 10.5662 5.81148   1
   8   6   3 17.8476 6.95295   1
   9   6   3 26.6058 8.18838   1
  -9   6  -3 26.1193 7.67580   2
  10   6   3 19.8547 8.30845   1
 -10   6  -3 4.82177 7.00906   2
  -9   7   3 10.6844 6.28305   2
   9   7  -3 1.81782 7.34980   1
  -8  -7   3 -4.5081 5.09950   3
  -8   7   3 -2.0405 4.97399   2
   8   7  -3 0.55028 5.60106   1
  -7  -7   3 6.75727 5.35670   3
   7   7  -3 2.93372 5.46564   1
  -7   7   3 12.4655 5.32165   2
  -6  -7   3 17.5091 5.62128   3
   6   7  -3 16.3379 5.98909   1
  -6   7   3 10.8032 4.94707   2
  -5  -7   3 27.3463 5.89197   3
  -5   7   3 33.3966 5.17376   1
   5   7  -3 31.6546 6.48223   1
  -5   7   3 28.6569 6.02925   2
  -4  -7   3 59.1763 7.49261   3
   4   7  -3 69.8013 8.08399   1
  -4   7   3 70.9934 6.61202   1
  -4   7   3 61.4759 7.25600   2
  -3  -7   3 105.046 9.01274   3
  -3   7   3 97.6855 7.64155   1
   3   7  -3 104.447 9.40945   1
  -3   7   3 82.6965 8.00682   2
  -2   7   3 89.0542 7.62344   2
  -2   7   3 107.087 7.75508   1
   2   7  -3 96.0622 8.57190   1
   2   7  -3 67.9862 4.70662   2
  -1   7   3 4.77931 3.07514   2
   1   7  -3 2.85507 3.79465   1
  -1   7   3 3.99677 3.28304   1
   1   7  -3 1.88371 2.18720   2
   0   7  -3 23.5816 3.90066   2
   0   7   3 26.0465 4.31477   2
   0   7  -3 17.3941 4.36209   1
  -1   7  -3 25.0340 4.66481   1
   1   7   3 19.7165 4.61015   1
   1   7   3 30.3113 4.06835   2
  -1   7  -3 24.9136 4.48171   2
  -2   7  -3 5.52849 3.52663   2
   2   7   3 -1.6083 2.84128   2
  -2   7  -3 1.67938 3.47971   1
   2   7   3 -0.5876 3.57645   1
   3   7   3 62.9757 6.15684   2
   3   7   3 60.6636 7.52101   1
  -3   7  -3 81.6319 7.58638   2
  -3   7  -3 77.4021 7.30783   1
   4   7   3 -1.0132 4.13976   1
  -4   7  -3 4.02366 3.39375   1
  -5  -7  -3 3.55685 3.68556   3
   5   7   3 13.3414 5.65193   1
  -5   7  -3 12.9385 4.47843   1
  -6   7  -3 17.6339 5.40997   1
   6   7   3 27.5448 6.95378   1
   7   7   3 33.4322 7.35844   1
  -7   7  -3 30.8035 6.82795   2
  -7   7  -3 26.2766 6.46481   1
   8   7   3 63.1508 10.1705   1
  -8   7  -3 74.5948 10.0522   2
  -9   7  -3 49.1861 9.52942   2
   9   7   3 48.6774 9.91367   1
  -9   8   3 57.4212 9.90760   2
   9   8  -3 29.5100 8.92848   1
   8   8  -3 -0.4284 6.17203   1
  -8   8   3 0.56517 5.38270   2
  -7  -8   3 6.58342 5.98185   3
  -7   8   3 15.3257 5.82687   2
   7   8  -3 16.4837 6.29997   1
  -6  -8   3 57.5909 8.53833   3
  -6   8   3 66.8588 8.51688   2
   6   8  -3 66.0361 9.04854   1
  -5  -8   3 43.4086 7.16585   3
   5   8  -3 45.6213 7.74015   1
  -5   8   3 62.3427 7.88148   2
  -4  -8   3 67.7689 8.04585   3
  -4   8   3 62.3504 6.63367   1
  -4   8   3 71.6370 7.94348   2
   4   8  -3 66.4671 8.59669   1
  -3  -8   3 42.7761 6.19199   3
   3   8  -3 40.7694 7.14324   1
  -3   8   3 41.5258 6.32186   2
  -3   8   3 36.2149 5.47958   1
   2   8  -3 21.2086 5.49951   1
  -2   8   3 24.8766 4.98299   2
  -2   8   3 29.0478 5.33605   1
   1   8  -3 58.5429 5.31448   2
  -1   8   3 92.1896 7.71678   2
   1   8  -3 82.8030 8.22822   1
  -1   8   3 97.8070 8.19693   1
   0   8  -3 12.9649 4.26588   1
   0   8  -3 16.3523 3.80940   2
   0   8   3 18.2990 4.94390   1
   0   8   3 20.2369 4.22447   2
   1   8   3 50.4070 6.78940   1
  -1   8  -3 44.8139 6.14948   1
  -1   8  -3 56.6885 6.14944   2
   1   8   3 55.5284 5.52018   2
   2   8   3 8.76121 3.48719   2
  -2   8  -3 4.33104 3.78207   1
   2   8   3 4.61421 4.45582   1
  -2   8  -3 0.64690 3.47614   2
  -3   8  -3 260.909 15.4088   1
  -3   8  -3 283.605 15.9500   2
   3   8   3 271.002 16.6449   1
   4   8   3 17.2320 5.56004   1
  -4   8  -3 6.35013 4.88303   2
  -4   8  -3 7.54464 4.50003   1
  -5   8  -3 83.8711 8.68375   1
  -5   8  -3 91.3574 9.44600   2
   5   8   3 60.8595 8.81949   1
   6   8   3 2.27506 5.34094   1
  -6   8  -3 13.7899 5.51367   2
  -6   8  -3 12.5773 5.16940   1
   7   8   3 -1.8749 5.24482   1
  -7   8  -3 5.59318 5.76906   2
  -7   8  -3 -0.3045 4.95580   1
   8   8   3 4.70600 6.31295   1
  -8   8  -3 1.27515 5.91869   2
  -9   8  -3 6.96057 6.75781   2
   9   8   3 2.30142 6.72007   1
   8   9  -3 43.4404 9.36143   1
  -8   9   3 55.7374 9.14737   2
  -7  -9   3 41.6518 8.08469   3
  -7   9   3 38.6503 7.58760   2
   7   9  -3 44.1981 8.59417   1
  -6  -9   3 24.8051 6.40606   3
   6   9  -3 21.5116 6.50452   1
  -6   9   3 15.0579 5.63872   2
  -5  -9   3 2.32605 4.53663   3
   5   9  -3 0.27503 5.42645   1
  -5   9   3 0.51901 4.20706   2
  -4  -9   3 51.6976 7.44098   3
  -4   9   3 42.9407 6.15746   1
   4   9  -3 58.7530 8.47895   1
  -4   9   3 42.3200 6.87688   2
   3   9  -3 0.34163 4.78081   1
  -3   9   3 1.55226 3.73029   1
  -3   9   3 5.23268 4.18174   2
   2   9  -3 -1.3844 4.84382   1
  -2   9   3 0.54545 3.77710   2
  -2   9   3 -2.6302 3.99323   1
  -1   9   3 60.6166 7.12129   1
   1   9  -3 57.4674 7.61619   1
  -1   9   3 63.3672 7.09144   2
   0   9  -3 41.6939 5.16523   2
   0   9  -3 47.8303 7.00253   1
   0   9   3 45.2114 6.66966   1
   0   9   3 52.1475 6.05859   2
  -1   9  -3 235.702 13.6665   2
   1   9   3 249.313 15.3830   1
  -1   9  -3 238.416 14.9725   1
   1   9   3 222.167 12.7734   2
  -2   9  -3 79.2793 8.35971   1
  -2   9  -3 89.6188 8.44129   2
   2   9   3 100.472 9.87273   1
  -3   9  -3 -3.6544 3.80686   2
   3   9   3 -4.1897 4.48309   1
  -3   9  -3 -0.1566 3.92831   1
  -4   9  -3 163.003 12.4639   2
   4   9   3 166.558 13.3359   1
  -4   9  -3 139.597 11.4649   1
  -5   9  -3 9.46640 4.82134   1
  -5   9  -3 10.3376 5.33208   2
   5   9   3 3.57655 5.33627   1
  -6   9  -3 1.83274 4.81080   2
  -6   9  -3 2.79237 4.68280   1
   6   9   3 5.84488 5.70019   1
  -7   9  -3 16.0975 6.52281   2
   7   9   3 16.8561 6.59876   1
  -8   9  -3 8.25884 6.30421   2
   8   9   3 3.15135 6.55169   1
   7  10  -3 7.43176 6.32465   1
  -7  10   3 5.12955 5.54560   2
  -6 -10   3 5.00624 5.39285   3
   6  10  -3 1.93353 5.89674   1
  -6  10   3 5.22426 5.31404   2
   5  10  -3 56.0723 8.94299   1
  -5  10   3 48.4811 7.64725   2
  -4  10   3 29.1793 6.18391   2
   4  10  -3 25.2442 6.72164   1
  -3  10   3 25.4007 5.92583   1
  -3  10   3 28.6442 5.99507   2
   3  10  -3 38.0070 7.47644   1
  -2  10   3 19.0786 5.31041   1
  -2  10   3 23.3151 5.55072   2
   2  10  -3 14.1664 5.78390   1
  -1  10   3 42.2485 6.95848   1
  -1  10   3 49.8713 6.85904   2
   1  10  -3 58.2239 7.98593   1
   0  10  -3 28.1422 6.62289   1
   0  10   3 15.6669 4.38413   2
   0  10   3 28.5435 6.12732   1
   1  10   3 26.4773 6.53264   1
  -1  10  -3 11.4521 4.40332   2
   1  10   3 12.1050 4.05968   2
  -1  10  -3 17.7822 5.40391   1
   2  10   3 1.17969 5.08636   1
  -2  10  -3 3.68195 4.47663   1
  -2  10  -3 4.43194 4.36753   2
  -3  10  -3 7.78756 4.68979   2
   3  10   3 5.09810 5.33627   1
  -3  10  -3 8.53083 4.77511   1
  -4  10  -3 109.006 10.4978   1
   4  10   3 99.1376 10.9946   1
  -4  10  -3 111.475 10.7357   2
  -5  10  -3 2.70473 4.70289   1
  -5  10  -3 3.09687 4.70556   2
   5  10   3 2.51941 5.67039   1
  -6  10  -3 2.30412 5.28968   2
   6  10   3 12.6312 6.40280   1
  -6  10  -3 11.0304 5.43156   1
   7  10   3 18.9241 7.22323   1
  -7  10  -3 13.3264 6.44793   2
   7  11  -3 7.41127 7.25200   1
  -7  11   3 10.0686 6.06723   2
   6  11  -3 6.89357 6.27708   1
  -6  11   3 -0.4977 5.01715   2
   5  11  -3 64.9698 9.97241   1
  -5  11   3 50.6802 8.23314   2
  -4  11   3 51.9603 8.01859   2
   4  11  -3 68.7837 9.90342   1
   3  11  -3 -0.7781 5.22781   1
  -3  11   3 -1.0725 4.81755   2
  -3  11   3 -0.5023 4.48803   1
   2  11  -3 23.3493 6.63399   1
  -2  11   3 17.6391 5.59203   1
  -2  11   3 22.6996 5.81657   2
  -1  11   3 63.6217 8.53997   1
  -1  11   3 51.1962 7.37788   2
   1  11  -3 53.6573 8.34160   1
   0  11   3 18.5962 6.22476   1
   0  11  -3 28.8288 6.68107   1
   0  11   3 18.6408 4.76711   2
   1  11   3 53.6837 8.42596   1
  -1  11  -3 32.5939 5.79690   2
  -1  11  -3 51.2799 8.02633   1
  -2  11  -3 16.1309 5.21488   2
  -2  11  -3 19.3111 5.78526   1
   2  11   3 18.5598 6.17828   1
  -3  11  -3 3.83790 5.03182   1
  -3  11  -3 0.66129 4.40467   2
   3  11   3 -1.4867 5.17793   1
  -4  11  -3 7.80685 4.92038   1
  -4  11  -3 8.41071 5.49871   2
   4  11   3 9.15052 6.06944   1
  -5  11  -3 -3.7280 4.68697   2
   5  11   3 3.26951 5.74802   1
  -5  11  -3 -3.5453 4.76824   1
   6  11   3 5.07620 6.44934   1
  -6  11  -3 4.80304 5.54809   2
   7  11   3 13.2443 7.24573   1
  -7  11  -3 -2.7577 5.48634   2
   6  12  -3 29.6641 8.50143   1
   5  12  -3 8.11595 6.84754   1
  -5  12   3 17.8162 6.58835   2
  -4  12   3 -3.3978 4.91360   2
   4  12  -3 -4.4714 5.37594   1
  -3  12   3 -1.1161 5.23678   2
   3  12  -3 4.19761 5.91083   1
   2  12  -3 46.3005 8.74302   1
  -2  12   3 38.7143 7.47451   2
  -2  12   3 43.9225 7.86500   1
  -1  12   3 26.9016 6.25018   2
   1  12  -3 22.9500 6.87621   1
  -1  12   3 22.7599 6.58223   1
   0  12   3 39.5677 8.04853   1
   0  12  -3 49.8829 8.14325   1
   1  12   3 69.6633 9.62118   1
  -1  12  -3 68.6789 9.44909   1
  -2  12  -3 18.2344 6.31363   1
   2  12   3 14.5419 6.45806   1
  -2  12  -3 11.8956 5.21252   2
  -3  12  -3 198.956 14.4781   2
  -3  12  -3 173.456 14.4478   1
   3  12   3 149.906 14.8790   1
  -4  12  -3 13.1626 6.13582   2
  -4  12  -3 11.1805 5.96891   1
   4  12   3 5.90728 5.83297   1
   5  12   3 28.5961 8.36010   1
  -5  12  -3 16.7188 6.90839   2
  -4  13   3 85.5332 10.9324   2
   4  13  -3 107.367 12.7451   1
   3  13  -3 3.85665 6.22924   1
  -3  13   3 2.43512 5.69697   2
  -2  13   3 79.0031 10.3252   2
   2  13  -3 91.8917 11.7454   1
  -1  13   3 39.1017 8.14413   1
   1  13  -3 32.3574 7.96215   1
   0  13  -3 -2.3924 5.17509   1
   0  13   3 -6.2472 5.78671   1
  -1  13  -3 66.5689 9.89305   1
   1  13   3 86.3625 11.1985   1
   2  13   3 3.94586 5.89221   1
  -2  13  -3 -1.6396 5.72524   1
   3  13   3 10.1261 7.04437   1
  -3  13  -3 14.0519 5.92680   2
  -3  13  -3 15.3124 6.50890   1
  -4  13  -3 6.10029 5.80967   2
  -4  13  -3 8.85504 6.05781   1
   4  13   3 1.46793 6.21589   1
   2  14  -3 3.04008 6.69933   1
   1  14  -3 7.32392 6.93158   1
  -1  14   3 14.5950 7.19892   1
   0  14  -3 17.9794 7.25332   1
   0  14   3 13.6716 7.51388   1
  -1  14  -3 14.9042 7.03672   1
   1  14   3 16.9676 8.02964   1
  -2  14  -3 6.24996 6.57794   1
   2  14   3 16.9114 7.98384   1
 -11   0   4 15.3631 7.68042   3
 -10   0   4 56.9917 9.78993   3
  -9   0   4 9.31015 5.83410   3
  -8   0   4 78.2143 8.34006   2
   8   0  -4 73.2858 8.82984   1
  -7   0   4 5.24274 3.84746   2
   7   0  -4 -0.7770 4.39318   1
   6   0  -4 201.833 12.2859   1
  -6   0   4 199.244 11.6443   2
   5   0  -4 627.310 24.9805   1
  -5   0   4 559.460 24.2260   2
  -4   0   4 1297.43 46.1420   2
   4   0  -4 1235.51 46.0139   1
  -3   0   4 2072.48 71.5531   2
   3   0  -4 2043.70 71.4816   1
  -2   0   4 980.937 32.3160   2
   2   0  -4 820.841 31.5788   1
  -1   0   4 788.735 27.3493   2
   1   0  -4 742.854 26.6372   1
   0   0   4 6147.10 227.989   3
   0   0   4 6883.37 216.590   2
   0   0  -4 6170.74 216.336   1
   1   0   4 258.210 11.4022   2
   1   0   4 288.948 11.9152   1
   2   0   4 9999.99 335.344   2
   2   0   4 9910.59 336.383   1
   3   0   4 2882.17 101.113   1
   4   0   4 795.098 32.3289   1
   5   0   4 331.734 17.4821   1
   6   0   4 122.764 10.4239   1
   7   0   4 5.89086 5.14377   1
   8   0   4 50.1193 8.27215   1
   9   0   4 75.9633 10.4850   1
  10   0   4 22.3817 7.68252   1
 -11   0  -4 -1.4256 6.68144   1
 -11  -1   4 4.49211 7.05310   3
 -11   1   4 12.5561 7.63988   3
 -10  -1   4 105.792 12.2351   3
  -9  -1   4 3.67717 5.23416   3
  -9   1   4 0.16123 4.91548   2
  -8  -1   4 125.762 12.1300   3
   8   1  -4 119.152 11.1012   1
  -8   1   4 125.509 10.6136   2
  -7  -1   4 275.437 18.1555   3
  -7  -1   4 315.762 16.2469   2
   7  -1  -4 346.517 17.6734   1
  -7   1   4 295.042 16.8165   2
   7   1  -4 325.899 17.7003   1
  -6  -1   4 10.4221 4.70160   3
   6  -1  -4 16.9735 4.61558   1
  -6  -1   4 16.6662 3.91432   2
  -6   1   4 13.2117 4.05156   2
   6   1  -4 16.9404 4.72390   1
  -5  -1   4 1413.02 53.8320   3
  -5  -1   4 1269.36 48.3179   2
   5  -1  -4 1327.08 49.1465   1
   5   1  -4 1327.18 49.9130   1
  -5   1   4 1308.11 49.6613   2
  -4  -1   4 910.906 39.5458   3
   4  -1  -4 958.149 36.1239   1
  -4  -1   4 1012.94 35.8563   2
  -4   1   4 1031.40 37.2162   2
   4   1  -4 972.225 37.0532   1
   3  -1  -4 2.19171 2.28211   1
  -3  -1   4 1.95617 1.93786   2
  -3  -1   4 0.64145 3.09262   3
   3   1  -4 2.27601 2.55772   1
  -3   1   4 5.38366 2.67057   2
  -2  -1   4 9.65624 1.81830   2
   2  -1  -4 8.12437 1.76946   1
  -2  -1   4 9.21836 3.22430   3
   2   1  -4 10.0864 2.52518   1
  -2   1   4 5.95567 2.33540   2
  -1  -1   4 403.557 16.6914   3
  -1  -1   4 382.968 14.7548   2
  -1   1   4 413.301 15.5862   2
   1   1  -4 406.456 15.2048   1
   0  -1   4 4.07059 1.87087   3
   0  -1   4 3.36804 2.03984   2
   0   1  -4 7.87869 2.10427   1
   0   1   4 4.90101 1.68027   1
   0   1   4 8.41626 2.22926   2
   1  -1   4 2396.63 74.8041   2
   1   1   4 2100.37 74.3246   1
   1   1   4 1918.71 73.5525   2
  -1   1  -4 2166.43 74.2758   1
  -2  -1  -4 429.085 17.3230   3
   2   1   4 468.715 18.4417   2
   2   1   4 488.912 19.2458   1
  -2   1  -4 451.051 18.5981   1
   3  -1   4 84.5451 6.84833   1
   3   1   4 74.1945 6.62024   1
   3   1   4 88.3979 6.51006   2
  -3   1  -4 95.8758 6.72627   1
   4  -1   4 0.00159 3.68335   1
   4   1   4 2.08396 3.55767   1
   5  -1   4 1632.20 61.5376   1
   5   1   4 1614.88 61.9957   1
   6  -1   4 69.0329 7.77940   1
   6   1   4 74.0603 8.37776   1
   7  -1   4 720.146 33.3935   1
  -7  -1  -4 735.197 32.7049   3
   7   1   4 714.940 33.8332   1
   8  -1   4 153.360 13.1031   1
   8   1   4 140.740 12.9683   1
  -9   1  -4 41.2424 7.69602   1
   9   1   4 29.2592 7.95934   1
  10   1   4 61.0627 10.5972   1
 -10   1  -4 69.1963 10.3062   1
 -10  -2   4 19.1904 7.12488   3
 -10   2   4 11.9284 6.55379   2
  -9  -2   4 2.70076 5.55546   3
  -9   2   4 4.53222 5.21320   2
   9   2  -4 4.52339 6.49807   1
  -8  -2   4 -0.4477 4.81191   3
  -8   2   4 2.33939 4.48564   2
  -7  -2   4 144.402 12.0777   3
  -7   2   4 150.756 10.4819   1
   7   2  -4 178.286 12.7021   1
  -7   2   4 167.189 12.0699   2
  -6  -2   4 14.4394 3.71223   2
  -6  -2   4 20.7764 5.07597   3
  -6   2   4 16.9120 3.74933   1
  -6   2   4 12.4075 4.16741   2
   6   2  -4 11.7026 4.76244   1
  -5  -2   4 233.509 11.2854   2
  -5  -2   4 232.398 14.1993   3
  -5   2   4 243.914 13.3307   2
  -5   2   4 232.946 11.6637   1
   5   2  -4 252.811 13.7300   1
  -4  -2   4 434.001 17.0726   2
  -4  -2   4 468.532 21.1358   3
  -4   2   4 453.067 17.6612   1
   4   2  -4 428.942 19.4017   1
  -4   2   4 413.065 19.0844   2
  -3  -2   4 -0.7155 1.38103   2
  -3  -2   4 4.39009 3.34272   3
  -3   2   4 0.47410 1.66808   1
  -3   2   4 -0.9810 2.53177   2
   3   2  -4 1.87227 2.86525   1
  -2  -2   4 268.575 12.6896   3
  -2  -2   4 240.097 9.29827   2
   2   2  -4 247.038 11.2993   1
  -2   2   4 240.747 9.38858   1
  -2   2   4 251.629 11.4203   2
  -1  -2   4 16.9034 3.34363   3
  -1  -2   4 19.7272 2.10578   2
  -1   2   4 17.1728 1.96185   1
  -1   2   4 22.6043 3.15223   2
   1   2  -4 20.3528 2.90087   1
   0  -2   4 2843.21 103.520   3
   0   2   4 2888.91 97.9499   1
   0   2  -4 2937.23 98.3492   1
   0   2   4 2772.25 97.8659   2
   1   2   4 277.023 12.3612   1
   1   2   4 261.035 11.9347   2
  -1   2  -4 297.236 12.3305   1
  -2  -2  -4 51.5459 3.29982   3
   2   2   4 52.0953 4.45394   2
  -2   2  -4 63.0675 5.14920   1
   2   2   4 55.4142 5.43820   1
  -3  -2  -4 289.001 13.2125   3
   3   2   4 299.744 13.9403   2
  -3   2  -4 344.687 15.1220   1
   3   2   4 346.167 15.9061   1
  -4  -2  -4 304.276 14.2453   3
  -4   2  -4 303.058 15.4107   1
   4   2   4 307.044 16.3374   1
   4   2   4 337.077 15.3737   2
  -5  -2  -4 333.784 15.9354   3
  -5   2  -4 326.874 16.6825   1
   5   2   4 298.390 17.3307   1
  -6  -2  -4 41.8516 5.67798   3
  -6   2  -4 37.8838 5.94495   1
   6   2   4 29.1840 6.36412   1
  -7  -2  -4 104.487 9.52567   3
   7   2   4 150.737 12.6384   1
  -7   2  -4 136.747 11.1539   1
  -8   2  -4 21.7885 5.95038   1
   8   2   4 18.0380 6.78956   1
  -9   2  -4 3.39479 5.38518   1
   9   2   4 0.81256 5.97310   1
  10   2   4 12.2116 7.50088   1
 -10   2  -4 16.7181 7.42534   1
 -10  -3   4 -0.1384 5.83985   3
 -10   3   4 3.66873 6.05252   2
  -9  -3   4 56.3292 8.92466   3
   9   3  -4 61.6394 9.75009   1
  -9   3   4 60.5925 8.76416   2
  -8  -3   4 4.06511 4.76615   3
   8   3  -4 4.06891 5.47453   1
  -8   3   4 4.97150 4.58309   2
  -7  -3   4 3.56199 4.75134   3
  -7   3   4 1.69600 3.99313   2
   7   3  -4 1.15155 4.90599   1
  -6  -3   4 60.8141 7.71618   3
  -6   3   4 77.9510 6.71101   1
   6   3  -4 68.2776 7.81081   1
  -6   3   4 64.9019 7.17940   2
  -5  -3   4 3.66894 4.08227   3
  -5  -3   4 5.86190 2.48563   2
  -5   3   4 17.7857 3.42296   1
   5   3  -4 14.3546 4.25849   1
  -5   3   4 3.30388 3.29377   2
  -4  -3   4 99.9876 8.27727   3
  -4  -3   4 96.4131 4.92887   2
  -4   3   4 110.871 6.34233   1
   4   3  -4 108.668 8.04726   1
  -4   3   4 104.822 7.94114   2
  -3  -3   4 1380.23 51.6451   3
  -3   3   4 1246.84 46.0252   1
  -3   3   4 1305.65 48.4722   2
   3   3  -4 1324.15 48.5388   1
  -2  -3   4 1006.14 38.9796   3
   2   3  -4 968.862 36.6131   1
  -2   3   4 919.978 34.4936   1
  -2   3   4 1039.15 36.8071   2
  -1  -3   4 1519.66 54.8415   3
   1   3  -4 1502.49 51.7359   1
  -1   3   4 1454.60 51.3669   2
  -1   3   4 1296.37 49.8982   1
   0  -3   4 625.385 24.4554   3
   0   3   4 534.957 22.2984   2
   0   3  -4 634.704 23.1776   1
   0   3   4 564.882 22.2621   1
   1   3   4 1019.38 39.5539   2
   1   3   4 1153.30 40.7409   1
  -1   3  -4 1129.47 40.3994   1
   2   3   4 113.622 6.88319   2
   2   3   4 132.173 8.35509   1
  -2   3  -4 119.874 7.63695   1
  -3  -3  -4 5.28476 2.19911   3
   3   3   4 4.72890 2.87042   2
   3   3   4 3.16977 3.73197   1
  -3   3  -4 7.84165 3.28057   1
  -4  -3  -4 5.27626 2.78004   3
  -4   3  -4 10.6922 3.55615   1
   4   3   4 5.22992 4.17891   1
   4   3   4 5.38508 3.62011   2
  -5  -3  -4 2.46324 3.01544   3
   5   3   4 -2.5032 4.06970   1
  -5   3  -4 -0.4371 3.50256   1
  -6  -3  -4 332.509 16.7545   3
   6   3   4 338.726 19.2758   1
  -6   3  -4 275.364 16.7631   1
  -7  -3  -4 9.18769 4.55986   3
  -7   3  -4 14.2184 5.25529   1
   7   3   4 9.45568 5.77280   1
  -8   3  -4 27.9118 6.51869   1
   8   3   4 24.8286 7.38708   1
   9   3   4 51.8218 10.0227   1
  -9   3  -4 58.2323 8.90627   1
 -10   3  -4 2.95197 6.39822   1
  10   3   4 1.56004 7.07678   1
 -10  -4   4 -4.4124 5.71503   3
  10   4  -4 2.50237 7.15135   1
 -10   4   4 8.11195 6.61808   2
  -9  -4   4 7.64073 5.72634   3
  -9   4   4 6.59710 5.65354   2
   9   4  -4 15.6756 7.13321   1
  -8  -4   4 83.8167 10.2844   3
   8   4  -4 111.911 11.3951   1
  -8   4   4 103.925 10.3902   2
  -7  -4   4 108.874 10.7518   3
   7   4  -4 106.938 10.7525   1
  -7   4   4 102.623 9.71957   2
  -6  -4   4 4.24110 4.22066   3
   6   4  -4 1.71009 4.34750   1
  -6   4   4 0.60185 3.77601   2
  -6   4   4 3.41947 3.39966   1
  -5  -4   4 5.17094 3.79249   3
  -5   4   4 1.53217 3.52636   2
  -5   4   4 4.00748 3.08190   1
   5   4  -4 -3.6361 3.35111   1
  -4  -4   4 5.53680 3.72665   3
   4   4  -4 -0.1834 3.63927   1
  -4   4   4 1.33002 2.47994   1
  -4   4   4 2.77727 3.45540   2
  -3  -4   4 285.480 14.8004   3
  -3   4   4 267.066 13.7207   2
   3   4  -4 246.321 13.5284   1
  -3   4   4 269.479 11.7484   1
  -2  -4   4 180.006 10.0950   3
   2   4  -4 135.088 8.82649   1
  -2   4   4 144.611 7.53745   1
  -2   4   4 152.357 9.06635   2
  -1  -4   4 0.48701 2.90471   3
  -1   4   4 -0.9892 2.50173   2
   1   4  -4 -1.9873 2.80774   1
   0   4   4 690.812 27.0848   1
   0   4  -4 713.057 27.7428   1
   0   4   4 728.987 27.0985   2
   1   4   4 211.083 10.6636   2
   1   4   4 219.399 11.4706   1
  -1   4  -4 254.088 11.8374   1
  -2   4  -4 12.7857 3.40934   1
   2   4   4 14.6337 4.01740   1
   2   4   4 17.1576 3.43452   2
  -3  -4  -4 14.8543 2.89964   3
   3   4   4 9.60422 4.11170   1
  -3   4  -4 19.2166 4.02218   1
   3   4   4 17.4355 3.43657   2
  -4  -4  -4 459.655 20.2895   3
  -4   4  -4 509.670 22.0069   1
   4   4   4 446.036 22.4568   1
   4   4   4 470.271 20.0302   2
  -5  -4  -4 258.698 14.1997   3
   5   4   4 260.375 14.2095   2
   5   4   4 333.818 17.9361   1
  -5   4  -4 298.850 16.0900   1
  -6  -4  -4 1.21035 3.56447   3
   6   4   4 1.95083 4.64389   1
  -6   4  -4 -1.0854 3.70470   1
   7   4   4 20.7770 6.71179   1
  -7   4  -4 22.6707 5.66096   1
   8   4   4 88.9737 11.1039   1
  -8   4  -4 73.4858 9.19436   1
  -9   4  -4 9.40661 5.87230   1
   9   4   4 18.0302 7.51558   1
  10   4   4 0.26892 7.44611   1
  10   5  -4 -7.0199 6.74450   1
 -10   5   4 4.85311 6.27889   2
  -9  -5   4 4.33171 5.75896   3
  -9   5   4 7.36007 5.68564   2
   9   5  -4 4.12083 6.16596   1
  -8  -5   4 0.39301 4.97114   3
  -8   5   4 4.35423 4.97448   2
   8   5  -4 2.10785 5.76422   1
  -7  -5   4 167.131 13.9862   3
  -7   5   4 169.924 13.1012   2
   7   5  -4 167.912 13.7725   1
  -6  -5   4 40.5823 6.99106   3
  -6   5   4 27.3485 5.69904   2
   6   5  -4 36.0696 6.73791   1
  -5  -5   4 13.8795 4.65944   3
  -5   5   4 20.7551 4.92912   2
   5   5  -4 10.7295 4.59022   1
  -5   5   4 12.2593 3.55469   1
  -4  -5   4 14.9011 4.48435   3
  -4   5   4 24.9691 3.75995   1
  -4   5   4 28.3208 4.80275   2
   4   5  -4 18.5032 4.54338   1
  -3  -5   4 -1.5079 3.01073   3
  -3   5   4 -0.8118 3.10143   2
   3   5  -4 -0.3097 3.49402   1
  -3   5   4 -0.6090 2.46312   1
  -2  -5   4 279.011 14.5106   3
  -2   5   4 253.017 13.2586   2
  -2   5   4 260.575 11.9735   1
   2   5  -4 250.682 13.4721   1
  -1  -5   4 394.637 17.4806   3
   1   5  -4 301.825 13.2519   2
  -1   5   4 327.158 15.3584   2
   1   5  -4 341.361 16.0063   1
  -1   5   4 329.718 14.7181   1
   0   5  -4 34.5836 4.63999   1
   0   5   4 42.6782 4.82953   1
   0   5   4 43.3223 4.48801   2
  -1   5  -4 92.4618 6.95622   1
   1   5   4 78.2623 6.61822   1
   1   5   4 88.5019 6.19862   2
   2   5   4 12.1022 3.42189   2
  -2   5  -4 15.4724 3.69743   1
   2   5   4 6.62835 3.43840   1
   3   5   4 -2.5394 2.76372   2
   3   5   4 3.01496 3.79463   1
  -4  -5  -4 -1.9363 2.89252   3
  -4   5  -4 0.69576 3.12462   1
   4   5   4 1.27306 2.98029   2
   4   5   4 2.03938 3.88151   1
  -5  -5  -4 99.6622 7.71756   3
   5   5   4 90.3824 7.40618   2
   5   5   4 98.5875 9.86412   1
  -5   5  -4 97.2670 8.66729   1
  -6  -5  -4 38.7728 5.33147   3
  -6   5  -4 37.4069 6.22803   1
   6   5   4 32.6160 7.13143   1
  -7   5  -4 18.9775 5.65637   1
   7   5   4 24.0381 6.86451   1
  -8   5  -4 16.7568 5.86577   1
   8   5   4 10.8452 6.49736   1
  -9   5  -4 6.83496 5.75921   1
   9   5   4 10.1224 6.71130   1
  10   5   4 11.5387 8.27505   1
  10   6  -4 13.2740 8.54976   1
 -10   6   4 13.2973 7.07602   2
  -9  -6   4 -2.8690 5.78384   3
   9   6  -4 6.26720 6.66613   1
  -9   6   4 2.26924 5.35621   2
  -8  -6   4 0.91148 5.31789   3
  -8   6   4 2.13984 5.16710   2
   8   6  -4 5.34723 5.59797   1
  -7  -6   4 132.779 12.5678   3
   7   6  -4 133.693 12.2209   1
  -7   6   4 125.498 11.5568   2
  -6  -6   4 -0.4986 4.44455   3
   6   6  -4 2.01882 4.80627   1
  -6   6   4 0.61585 4.12122   2
  -5  -6   4 75.8007 8.28431   3
   5   6  -4 84.8439 8.79364   1
  -5   6   4 80.9935 6.68330   1
  -5   6   4 86.6410 8.56612   2
  -4  -6   4 46.5598 6.46562   3
  -4   6   4 43.5725 4.86991   1
  -4   6   4 44.5727 6.11461   2
   4   6  -4 41.4215 6.28832   1
  -3  -6   4 38.0952 5.63294   3
  -3   6   4 34.9183 4.24180   1
   3   6  -4 33.8959 5.65016   1
  -3   6   4 41.9474 5.57749   2
  -2  -6   4 812.851 35.7398   3
   2   6  -4 919.825 35.1179   1
  -2   6   4 807.634 33.6378   2
  -2   6   4 843.090 32.5846   1
   1   6  -4 283.833 13.2882   2
   1   6  -4 342.913 16.6410   1
  -1   6   4 367.717 16.1522   2
  -1   6   4 327.712 15.2583   1
   0   6  -4 66.9571 5.38187   2
   0   6  -4 68.9897 6.54385   1
   0   6   4 46.0485 4.90133   2
   0   6   4 59.5422 6.03520   1
  -1   6  -4 185.203 11.0111   1
   1   6   4 179.018 9.94712   2
   1   6   4 186.147 11.2108   1
   2   6   4 1.07690 3.42016   1
   2   6   4 -1.9922 2.77984   2
  -2   6  -4 1.49930 3.23323   1
   3   6   4 35.8059 4.56894   2
   3   6   4 29.3211 5.52455   1
  -3   6  -4 44.7769 5.69733   1
  -4  -6  -4 154.786 9.55970   3
  -4   6  -4 135.936 10.0698   1
   4   6   4 119.359 8.27227   2
   4   6   4 129.661 10.8110   1
  -5  -6  -4 164.839 11.1156   3
  -5   6  -4 183.224 12.6540   1
   5   6   4 200.882 14.1279   1
  -6   6  -4 20.7030 5.54053   1
   6   6   4 21.6191 6.42893   1
   7   6   4 142.403 13.1535   1
  -7   6  -4 108.661 10.8854   1
  -8   6  -4 64.8946 9.04208   1
   8   6   4 64.0499 10.0777   1
   9   6   4 2.31013 6.59924   1
  -9   7   4 111.624 12.4744   2
   9   7  -4 120.175 13.7005   1
  -8  -7   4 30.9901 7.86187   3
   8   7  -4 26.6183 7.66679   1
  -8   7   4 32.2665 7.33841   2
  -7  -7   4 25.1897 6.51587   3
   7   7  -4 18.3672 6.02670   1
  -7   7   4 16.8993 5.69581   2
  -6  -7   4 178.994 14.3904   3
  -6   7   4 185.195 13.8139   2
   6   7  -4 205.879 14.9240   1
  -5  -7   4 137.186 11.8948   3
   5   7  -4 151.282 12.2722   1
  -5   7   4 146.156 11.4683   2
  -4  -7   4 31.3184 5.99264   3
   4   7  -4 38.6589 6.65769   1
  -4   7   4 26.7425 4.54833   1
  -4   7   4 32.0587 5.73001   2
  -3  -7   4 544.248 27.4371   3
  -3   7   4 587.347 24.7134   1
  -3   7   4 580.995 26.2814   2
   3   7  -4 620.401 27.6870   1
  -2  -7   4 125.824 10.0308   3
  -2   7   4 138.796 9.21340   1
  -2   7   4 136.156 9.72658   2
   2   7  -4 150.187 10.7193   1
   1   7  -4 263.377 12.4871   2
  -1   7   4 285.191 14.8269   2
   1   7  -4 322.999 16.4153   1
  -1   7   4 291.800 14.8240   1
   0   7   4 289.887 14.5870   2
   0   7  -4 289.332 14.0662   2
   0   7  -4 306.124 16.0574   1
   0   7   4 311.816 15.8113   1
   1   7   4 470.996 21.9804   1
  -1   7  -4 496.540 21.0134   2
  -1   7  -4 388.327 20.6941   1
   1   7   4 509.093 20.6738   2
   2   7   4 3.05679 3.01902   2
  -2   7  -4 -0.8123 3.19697   1
   2   7   4 -2.4896 3.52619   1
   3   7   4 185.470 11.1607   2
   3   7   4 200.739 13.2812   1
  -3   7  -4 190.817 12.1461   1
   4   7   4 49.4680 7.27533   1
  -4   7  -4 51.8404 6.64295   1
  -5  -7  -4 39.1627 5.59458   3
  -5   7  -4 46.5931 6.77293   1
   5   7   4 49.7822 7.82278   1
   6   7   4 284.417 19.4838   1
  -6   7  -4 350.163 19.5881   1
   7   7   4 18.9762 6.68103   1
  -7   7  -4 19.8687 6.08859   1
  -8   7  -4 89.2400 10.7406   1
   8   7   4 78.7211 11.2713   1
   9   7   4 66.8618 11.0713   1
  -9   7  -4 60.9557 10.4024   2
  -9   8   4 79.5643 10.8022   2
   9   8  -4 38.5625 9.81140   1
  -8  -8   4 18.6853 7.23701   3
   8   8  -4 33.3934 8.26281   1
  -8   8   4 20.4932 6.54467   2
  -7  -8   4 28.1933 7.28203   3
   7   8  -4 34.8457 7.75599   1
  -7   8   4 27.1462 6.56704   2
  -6  -8   4 14.9739 5.61093   3
  -6   8   4 7.08169 4.85948   2
   6   8  -4 -0.5171 4.87344   1
  -5  -8   4 162.324 13.2166   3
   5   8  -4 145.905 12.8331   1
  -5   8   4 166.085 12.7565   2
  -4  -8   4 296.408 18.5821   3
  -4   8   4 327.416 18.1431   2
   4   8  -4 350.841 19.4922   1
  -4   8   4 289.678 15.8505   1
  -3  -8   4 70.3375 8.00461   3
  -3   8   4 55.9499 6.23156   1
  -3   8   4 70.3724 7.62448   2
   3   8  -4 60.6668 8.18948   1
   2   8  -4 415.501 21.5172   1
  -2   8   4 410.178 19.8918   1
  -2   8   4 418.814 20.8001   2
  -1   8   4 395.072 19.6446   1
  -1   8   4 373.846 19.1728   2
   1   8  -4 446.438 21.3883   1
   0   8  -4 149.179 10.6762   1
   0   8   4 132.779 10.1281   1
   0   8  -4 121.108 8.47182   2
   0   8   4 141.182 9.37120   2
   1   8   4 187.463 11.6349   2
  -1   8  -4 224.896 13.6926   1
   1   8   4 225.947 13.9777   1
  -1   8  -4 237.128 12.8067   2
   2   8   4 407.206 20.9182   1
  -2   8  -4 367.829 19.4203   1
  -2   8  -4 389.271 19.2235   2
   2   8   4 371.149 17.9376   2
  -3   8  -4 61.5004 7.11927   2
   3   8   4 56.5867 6.19614   2
   3   8   4 49.5640 7.41853   1
  -3   8  -4 48.0838 6.53403   1
   4   8   4 311.049 18.9663   1
  -4   8  -4 301.416 17.7463   2
  -4   8  -4 310.142 17.6229   1
  -5   8  -4 -2.8890 4.00942   2
   5   8   4 0.55163 5.10648   1
  -5   8  -4 -2.7552 3.92448   1
  -6   8  -4 11.0396 5.60687   2
  -6   8  -4 7.11578 5.08325   1
   6   8   4 15.9435 6.19785   1
   7   8   4 -0.6833 5.63965   1
  -7   8  -4 4.04533 5.06033   1
  -7   8  -4 1.38386 5.19859   2
   8   8   4 48.3419 9.32011   1
  -8   8  -4 32.7661 7.90496   2
   9   8   4 1.53348 6.93445   1
  -9   8  -4 -0.1932 6.30732   2
  -8   9   4 54.1750 9.05265   2
   8   9  -4 43.6815 9.28050   1
  -7  -9   4 25.8165 7.35436   3
   7   9  -4 28.6151 7.67978   1
  -7   9   4 33.7747 7.25859   2
  -6  -9   4 -3.3459 5.09009   3
   6   9  -4 1.43974 5.07317   1
  -6   9   4 1.83940 4.76797   2
  -5  -9   4 53.2861 7.84249   3
   5   9  -4 49.6696 8.41289   1
  -5   9   4 41.8946 7.07548   2
  -4  -9   4 24.5876 5.99948   3
  -4   9   4 37.9399 6.41096   2
   4   9  -4 34.6410 7.12972   1
   3   9  -4 96.0647 10.2669   1
  -3   9   4 75.2290 7.91324   1
  -3   9   4 86.5381 8.80989   2
  -2   9   4 12.6020 4.58474   2
   2   9  -4 17.9976 5.98618   1
  -2   9   4 14.0277 4.41599   1
   1   9  -4 5.44510 4.65976   1
  -1   9   4 14.4902 4.76642   1
  -1   9   4 10.0790 4.37456   2
   0   9   4 2.11655 4.54245   1
   0   9  -4 0.68508 3.04622   2
   0   9   4 3.35063 3.53961   2
   1   9   4 154.642 10.1094   2
  -1   9  -4 147.511 10.1376   2
  -1   9  -4 157.346 11.6754   1
   1   9   4 110.752 10.5384   1
   2   9   4 266.001 16.4719   1
  -2   9  -4 237.500 15.0138   1
  -2   9  -4 257.546 14.9211   2
   2   9   4 225.338 13.2860   2
  -3   9  -4 103.318 9.78353   1
   3   9   4 130.927 11.6292   1
  -3   9  -4 119.071 10.1163   2
  -4   9  -4 7.36321 4.42471   1
  -4   9  -4 3.92713 4.75475   2
   4   9   4 2.35142 4.86424   1
  -5   9  -4 104.434 10.3841   1
  -5   9  -4 120.898 11.1254   2
   5   9   4 116.555 11.6727   1
   6   9   4 25.6040 7.03332   1
  -6   9  -4 34.5567 7.16639   2
  -6   9  -4 42.8539 7.36015   1
   7   9   4 61.8722 9.89111   1
  -7   9  -4 53.2123 8.47722   1
  -7   9  -4 61.7566 9.51149   2
   8   9   4 56.8731 9.97523   1
  -8   9  -4 66.9208 10.3368   2
  -7 -10   4 5.92456 5.95580   3
   7  10  -4 11.0815 6.51924   1
  -7  10   4 2.76606 5.18803   2
  -6 -10   4 16.4466 6.10820   3
  -6  10   4 12.2581 5.72431   2
   6  10  -4 7.20623 5.86430   1
  -5 -10   4 35.8906 7.02013   3
   5  10  -4 26.9180 7.49760   1
  -5  10   4 16.3963 5.97397   2
   4  10  -4 36.3275 7.51310   1
  -4  10   4 28.0174 6.63251   2
   3  10  -4 113.802 11.6438   1
  -3  10   4 122.944 11.0249   2
  -3  10   4 114.658 10.0716   1
   2  10  -4 8.05406 5.60928   1
  -2  10   4 13.5138 4.93995   1
  -2  10   4 13.4105 5.11920   2
  -1  10   4 -1.5814 4.03776   2
   1  10  -4 -1.6812 4.37076   1
  -1  10   4 -3.2160 4.13463   1
   0  10  -4 257.213 16.0944   1
   0  10   4 208.071 14.7139   1
   0  10   4 186.451 12.6274   2
  -1  10  -4 60.2314 7.05653   2
   1  10   4 66.2051 8.44224   1
   1  10   4 59.2747 6.71332   2
  -1  10  -4 76.1496 8.53907   1
   2  10   4 229.763 16.0915   1
  -2  10  -4 233.936 15.4841   1
  -2  10  -4 217.361 14.2024   2
   3  10   4 222.550 16.0680   1
  -3  10  -4 225.708 14.9212   1
  -3  10  -4 200.785 14.4682   2
   4  10   4 14.9935 6.00747   1
  -4  10  -4 9.58887 5.05066   1
  -4  10  -4 12.5233 5.25477   2
   5  10   4 24.7204 6.86788   1
  -5  10  -4 19.9137 6.13122   1
  -5  10  -4 18.7682 5.91894   2
  -6  10  -4 9.92335 5.45748   2
  -6  10  -4 7.59755 5.50921   1
   6  10   4 -1.2699 5.53006   1
  -7  10  -4 -1.1373 5.33872   2
   7  10   4 0.68056 5.92017   1
   7  11  -4 12.7256 7.27845   1
  -7  11   4 19.6863 6.66185   2
   6  11  -4 24.5728 7.66970   1
  -6  11   4 18.0876 6.36805   2
   5  11  -4 26.7645 7.78634   1
  -5  11   4 24.2244 6.51849   2
  -4  11   4 7.72656 5.22976   2
   4  11  -4 8.71647 5.83246   1
   3  11  -4 30.7158 7.45066   1
  -3  11   4 27.2095 6.45872   2
  -2  11   4 40.5561 7.34589   2
  -2  11   4 48.2738 7.54457   1
   2  11  -4 52.9638 8.57549   1
  -1  11   4 -5.1003 4.28781   1
   1  11  -4 -0.1280 4.82836   1
  -1  11   4 -2.8249 4.10785   2
   0  11  -4 2.33130 5.14474   1
   0  11   4 -2.7886 3.76224   2
   0  11   4 9.55381 5.66057   1
   1  11   4 30.3841 7.05052   1
  -1  11  -4 36.4154 6.68020   1
  -2  11  -4 4.11179 4.98846   1
   2  11   4 7.79166 5.59216   1
  -2  11  -4 8.20072 4.78107   2
  -3  11  -4 0.95333 4.68029   1
   3  11   4 -0.9499 4.77596   1
  -3  11  -4 -4.4542 4.52883   2
   4  11   4 4.11531 5.58253   1
  -4  11  -4 10.5176 4.93524   1
  -4  11  -4 5.83079 5.22758   2
  -5  11  -4 45.2806 7.62237   1
  -5  11  -4 33.8915 7.45104   2
   5  11   4 38.4889 8.07790   1
  -6  11  -4 31.6202 7.85743   2
   6  11   4 29.2709 7.96143   1
   5  12  -4 13.7334 7.27818   1
  -5  12   4 10.1775 5.86802   2
   4  12  -4 2.23747 6.07994   1
  -4  12   4 0.69945 5.70240   2
  -3  12   4 8.83880 5.78173   2
   3  12  -4 -1.1725 5.29063   1
  -2  12   4 9.25737 5.73510   2
  -2  12   4 11.4893 5.93628   1
   2  12  -4 11.0862 6.30844   1
  -1  12   4 34.4014 6.61427   2
  -1  12   4 32.8200 7.62690   1
   1  12  -4 48.5746 8.48089   1
   0  12   4 4.63802 5.69725   1
   0  12  -4 9.14613 5.74993   1
  -1  12  -4 7.09298 5.47848   1
   1  12   4 -2.8365 5.32999   1
  -2  12  -4 0.02248 4.95584   1
  -2  12  -4 2.93213 4.77321   2
   2  12   4 7.03947 6.09123   1
  -3  12  -4 8.62893 5.57011   2
  -3  12  -4 12.7175 6.26549   1
   3  12   4 17.6762 6.71600   1
  -4  12  -4 -2.2106 5.12298   1
  -4  12  -4 4.22235 5.69537   2
   4  12   4 7.73206 6.00765   1
  -5  12  -4 -4.9656 4.87727   2
   5  12   4 0.01699 5.89929   1
  -5  12  -4 1.67235 5.56972   1
  -4  13   4 9.79468 6.53682   2
   4  13  -4 1.65709 6.50928   1
  -3  13   4 0.42963 5.92060   2
   3  13  -4 5.62049 6.33768   1
   2  13  -4 10.3360 6.67414   1
  -2  13   4 -0.5918 5.50348   2
  -1  13   4 5.01016 6.50727   1
   1  13  -4 7.79936 6.17887   1
   0  13   4 -3.2323 5.59149   1
   0  13  -4 2.16251 5.14095   1
   1  13   4 -0.9623 5.93956   1
  -1  13  -4 2.81008 5.39580   1
   2  13   4 14.9617 7.32613   1
  -2  13  -4 8.78264 6.18318   1
  -3  13  -4 2.19893 6.04421   1
  -3  13  -4 -4.9235 5.28307   2
   3  13   4 3.21051 6.55386   1
  -4  13  -4 3.38338 5.79532   2
  -4  13  -4 0.85325 5.82896   1
   4  13   4 5.65601 6.54168   1
   1  14  -4 3.51521 6.24284   1
   0  14  -4 13.9698 7.09897   1
   0  14   4 23.4124 7.85972   1
   1  14   4 9.54365 6.92904   1
  -1  14  -4 15.0945 6.83791   1
 -11   0   5 -2.7538 6.12138   3
 -10   0   5 1.04650 6.40908   3
  -9   0   5 3.04894 5.62800   3
  -8   0   5 -1.9145 4.43644   3
  -8   0   5 -2.5238 4.13566   2
   7   0  -5 4.13048 4.66849   1
  -7   0   5 1.89200 3.75629   2
  -6   0   5 3.85307 3.64255   2
   6   0  -5 -3.8485 3.67052   1
   5   0  -5 0.97837 3.40197   1
   4   0  -5 -1.0691 2.48264   1
  -4   0   5 -0.0979 2.59389   2
   3   0  -5 0.51740 2.21564   1
  -3   0   5 -1.0134 2.17013   2
   2   0  -5 -0.2312 1.64986   1
  -2   0   5 0.86689 2.01749   2
  -1   0   5 0.06890 1.96325   2
  -1   0   5 -0.6496 2.21331   3
   0   0   5 -2.4188 1.68700   3
   0   0  -5 -3.1474 1.94517   1
   0   0   5 -3.1732 2.17801   2
   1   0   5 -3.1301 2.72223   2
   1   0   5 1.06743 2.80757   1
   2   0   5 -4.6043 3.07011   1
   2   0   5 -2.7094 2.89094   2
   3   0   5 -1.3022 3.61414   1
   4   0   5 2.61181 3.83105   1
   5   0   5 -0.6614 3.76163   1
   6   0   5 -3.4998 3.84329   1
   7   0   5 -3.2225 4.73861   1
   8   0   5 2.80193 5.40014   1
   9   0   5 -0.5265 5.50377   1
  10   0   5 -3.8846 5.76856   1
 -11  -1   5 -0.8343 6.93604   3
 -11   1   5 -2.6968 6.71958   3
 -10  -1   5 28.1675 7.77737   3
  -9  -1   5 5.65861 5.38042   3
  -9   1   5 4.96135 5.00286   2
  -8  -1   5 0.57610 4.82823   3
  -8   1   5 0.01705 4.08860   2
   8   1  -5 -3.3659 5.17352   1
   7  -1  -5 2.58091 4.34416   1
  -7  -1   5 1.08062 4.22888   3
  -7   1   5 0.56645 3.70826   2
   7   1  -5 5.63484 4.41473   1
  -6  -1   5 185.249 12.9649   3
  -6  -1   5 185.286 10.5338   2
   6  -1  -5 181.179 11.0634   1
   6   1  -5 157.678 11.1007   1
  -6   1   5 177.217 11.2305   2
  -5  -1   5 254.295 14.9069   3
  -5  -1   5 234.630 12.0683   2
   5  -1  -5 252.332 12.6413   1
  -5   1   5 251.240 13.1797   2
   5   1  -5 269.922 13.5762   1
  -4  -1   5 106.499 6.50455   2
   4  -1  -5 97.7704 6.51751   1
  -4  -1   5 109.950 8.71878   3
   4   1  -5 128.425 7.69504   1
  -4   1   5 126.154 7.84892   2
   3  -1  -5 158.436 7.37632   1
  -3  -1   5 168.312 7.70044   2
  -3  -1   5 179.418 10.2318   3
  -3   1   5 155.182 8.46038   2
   3   1  -5 151.756 8.23008   1
  -2  -1   5 90.8067 4.82236   2
  -2  -1   5 103.676 6.90732   3
  -2   1   5 94.8585 5.81257   2
   2   1  -5 83.7575 5.16116   1
  -1  -1   5 1150.52 40.9930   2
  -1  -1   5 1136.25 44.0947   3
   1   1  -5 1156.08 41.1065   1
  -1   1   5 1251.69 41.9133   2
   0  -1   5 2017.17 71.7585   3
   0  -1   5 1949.03 67.9747   2
   0   1   5 1895.55 67.9126   1
   0   1   5 2081.04 68.6557   2
   0   1  -5 1926.24 68.1346   1
   1  -1   5 548.464 21.0887   2
  -1   1  -5 547.948 20.8944   1
   1   1   5 518.593 20.6561   2
   1   1   5 534.804 20.9702   1
   2   1   5 441.246 17.7067   2
   2   1   5 425.462 18.2670   1
  -2   1  -5 413.958 17.7760   1
   3   1   5 91.3216 7.29497   1
   3   1   5 82.9721 6.55339   2
  -3   1  -5 75.3384 6.33131   1
   4  -1   5 1360.31 50.2333   1
   4   1   5 1249.86 50.0038   1
   5  -1   5 515.295 23.8390   1
   5   1   5 485.282 24.0161   1
   6  -1   5 178.634 13.1053   1
   6   1   5 215.049 14.2354   1
  -7  -1  -5 324.097 18.4857   3
   7  -1   5 357.936 20.5251   1
   7   1   5 399.130 21.5506   1
   8  -1   5 3.03646 5.14199   1
   8   1   5 -1.2185 5.47608   1
  -8   1  -5 1.34702 4.65664   1
  -9   1  -5 4.97747 5.35344   1
 -10   1  -5 13.1080 7.00122   1
  10   1   5 3.61902 7.47439   1
 -10  -2   5 3.93918 5.95436   3
 -10   2   5 4.23908 5.79331   2
  -9  -2   5 2.80302 5.52971   3
  -9   2   5 6.47896 5.20389   2
  -8  -2   5 39.0685 7.51709   3
  -8   2   5 52.9273 7.56851   2
   8   2  -5 50.5641 7.78983   1
  -7  -2   5 4.38043 4.61986   3
  -7   2   5 6.15658 4.11756   2
   7   2  -5 1.71082 4.47809   1
  -6  -2   5 321.193 15.1142   2
  -6  -2   5 332.931 18.8585   3
  -6   2   5 332.878 15.6458   1
   6   2  -5 357.166 17.9231   1
  -6   2   5 304.398 16.8242   2
  -5  -2   5 578.955 22.4869   2
  -5  -2   5 544.275 26.6255   3
   5   2  -5 602.978 25.2348   1
  -5   2   5 527.896 24.4255   2
  -5   2   5 603.835 23.0562   1
  -4  -2   5 13.2411 2.48591   2
  -4  -2   5 14.9549 4.05646   3
  -4   2   5 19.4119 2.95683   1
   4   2  -5 13.1682 3.56950   1
  -4   2   5 15.0175 3.64528   2
  -3  -2   5 1691.98 57.2289   3
  -3  -2   5 1293.26 49.9155   2
  -3   2   5 1636.88 53.1937   2
   3   2  -5 1435.92 52.4287   1
  -3   2   5 1267.66 49.9511   1
  -2  -2   5 2092.31 73.2639   3
  -2  -2   5 1767.80 66.4135   2
  -2   2   5 2001.38 68.6703   2
   2   2  -5 1956.01 68.2700   1
  -1  -2   5 3100.61 108.911   2
  -1  -2   5 3408.82 116.727   3
  -1   2   5 2913.56 109.087   1
   1   2  -5 3210.02 109.978   1
  -1   2   5 3432.67 110.317   2
   0  -2   5 1187.24 39.4283   2
   0  -2   5 1045.12 41.5195   3
   0   2   5 1140.24 39.7596   2
   0   2  -5 1076.28 39.6139   1
   0   2   5 1052.07 38.9231   1
  -1   2  -5 33.7230 3.82641   1
   1   2   5 30.7059 3.87260   1
   1   2   5 29.7033 3.65824   2
  -2  -2  -5 330.946 14.1076   3
   2   2   5 401.099 17.0230   1
   2   2   5 406.996 16.0616   2
  -2   2  -5 371.003 16.3344   1
  -3  -2  -5 5.10566 1.84405   3
   3   2   5 8.70189 3.81570   1
  -3   2  -5 1.81965 3.20004   1
   3   2   5 4.53940 2.92041   2
  -4  -2  -5 28.2688 3.54491   3
  -4   2  -5 26.8288 4.80110   1
   4   2   5 20.3430 4.95789   1
   4   2   5 24.1487 4.31752   2
  -5  -2  -5 17.8798 3.95010   3
   5   2   5 10.3369 4.58092   1
  -5   2  -5 12.9417 4.10666   1
  -6  -2  -5 274.178 14.9365   3
  -6   2  -5 254.279 15.6753   1
   6   2   5 300.122 17.6612   1
  -7   2  -5 63.8340 8.01530   1
   7   2   5 80.2765 9.81490   1
   8   2   5 16.1805 6.40865   1
  -8   2  -5 6.90740 5.26481   1
  -9   2  -5 42.4196 8.16096   1
   9   2   5 46.7437 9.17181   1
  10   2   5 8.17375 7.08128   1
 -10   2  -5 9.59740 6.77423   1
 -10  -3   5 58.1838 9.82383   3
 -10   3   5 78.5431 10.4445   2
  -9  -3   5 23.9148 6.85184   3
  -9   3   5 19.5386 6.25498   2
   9   3  -5 18.1136 7.13986   1
  -8  -3   5 4.79629 4.92694   3
  -8   3   5 1.11259 4.32422   2
   8   3  -5 -2.0950 5.15410   1
  -7  -3   5 2.96702 4.51370   3
   7   3  -5 6.25231 5.11199   1
  -7   3   5 -0.2598 4.06482   2
  -6  -3   5 0.18083 4.27994   3
   6   3  -5 2.41091 4.41662   1
  -6   3   5 2.95886 3.55670   2
  -6   3   5 -1.9830 3.08113   1
  -5  -3   5 2.19792 4.07148   3
  -5  -3   5 4.67119 2.31000   2
  -5   3   5 4.78865 3.41206   2
   5   3  -5 7.75251 4.17144   1
  -5   3   5 5.42289 2.74725   1
  -4  -3   5 55.9520 6.30107   3
  -4  -3   5 42.0210 3.05352   2
  -4   3   5 54.8174 4.00761   1
  -4   3   5 49.3609 5.53734   2
   4   3  -5 43.1662 5.45604   1
  -3  -3   5 1.84622 3.22365   3
  -3   3   5 3.83049 3.12030   2
   3   3  -5 3.98574 3.14448   1
  -3   3   5 3.11359 1.75561   1
  -2   3   5 157.624 8.38594   2
  -2   3   5 108.746 5.57159   1
   2   3  -5 140.030 7.92529   1
  -1  -3   5 1408.45 52.6277   3
  -1   3   5 1399.71 49.6002   2
   1   3  -5 1320.95 49.4032   1
   0  -3   5 517.098 21.4454   3
   0   3   5 460.403 19.8045   2
   0   3   5 537.935 19.9121   1
   0   3  -5 491.432 20.2327   1
  -1   3  -5 199.248 10.3064   1
   1   3   5 202.801 10.1317   2
   1   3   5 202.143 10.4271   1
   2   3   5 1208.68 43.1020   1
  -2   3  -5 1167.62 42.2091   1
   2   3   5 1017.80 41.0193   2
  -3  -3  -5 153.812 7.78507   3
   3   3   5 159.885 9.09163   2
   3   3   5 164.597 10.6846   1
  -3   3  -5 165.461 9.95683   1
  -4  -3  -5 267.075 12.6622   3
   4   3   5 281.772 15.7535   1
   4   3   5 280.149 13.8472   2
  -4   3  -5 281.161 14.7969   1
  -5  -3  -5 -0.6762 2.87463   3
   5   3   5 -0.4313 4.09901   1
  -5   3  -5 -0.6620 3.70874   1
  -6  -3  -5 109.335 8.51864   3
   6   3   5 124.438 11.3637   1
  -6   3  -5 117.975 9.98057   1
  -7   3  -5 233.758 15.5990   1
   7   3   5 238.090 16.8622   1
   8   3   5 0.60863 5.88405   1
  -8   3  -5 8.47209 5.21863   1
  -9   3  -5 9.96999 5.97887   1
   9   3   5 12.0010 7.45001   1
  10   3   5 10.4279 7.78762   1
 -10   3  -5 9.44255 6.67276   1
 -10  -4   5 3.87800 6.01558   3
 -10   4   5 -3.8969 5.91780   2
  -9  -4   5 -2.1866 5.24525   3
   9   4  -5 4.94338 6.36452   1
  -9   4   5 3.48826 5.39146   2
  -8  -4   5 116.213 11.8783   3
   8   4  -5 114.957 11.6824   1
  -8   4   5 105.782 10.6432   2
  -7  -4   5 214.486 15.7808   3
  -7   4   5 224.578 14.8183   2
   7   4  -5 211.784 15.0931   1
  -6  -4   5 186.159 13.9337   3
   6   4  -5 212.789 13.8804   1
  -6   4   5 216.835 13.6540   2
  -5  -4   5 487.941 23.3172   3
  -5   4   5 496.400 18.8448   1
  -5   4   5 370.288 20.3058   2
   5   4  -5 393.352 20.7920   1
  -4  -4   5 1605.95 63.1784   3
  -4   4   5 1529.29 59.0327   2
   4   4  -5 1554.84 59.2797   1
  -4   4   5 1659.30 56.3809   1
  -3  -4   5 -0.1697 3.20296   3
  -3   4   5 3.53795 3.21568   2
   3   4  -5 -3.5261 3.13534   1
  -3   4   5 1.93837 2.23163   1
  -2  -4   5 1.09291 3.11804   3
  -2   4   5 -2.8491 2.70059   2
   2   4  -5 2.27469 2.91831   1
  -2   4   5 1.41631 2.10414   1
  -1  -4   5 1246.83 45.1126   3
   1   4  -5 1088.59 42.0495   1
  -1   4   5 1116.08 40.6999   1
  -1   4   5 1085.16 41.7500   2
   0   4  -5 9.55072 3.23828   1
   0   4   5 7.06026 2.76840   2
   0   4   5 8.41327 3.00921   1
  -1   4  -5 165.327 9.52947   1
   1   4   5 169.111 9.67880   1
   1   4   5 162.651 9.07630   2
   2   4   5 35.6337 5.15997   1
   2   4   5 45.2816 4.85254   2
  -2   4  -5 46.2490 5.11973   1
  -3  -4  -5 6.00855 2.37454   3
   3   4   5 2.03022 3.70204   1
   3   4   5 1.66177 3.03955   2
  -3   4  -5 3.20037 3.27698   1
  -4  -4  -5 1.65308 2.59227   3
  -4   4  -5 5.47901 3.60582   1
   4   4   5 -0.5482 4.06567   1
   4   4   5 2.11801 2.92187   2
  -5  -4  -5 354.164 16.9704   3
  -5   4  -5 357.593 18.9845   1
   5   4   5 360.279 17.5573   2
   5   4   5 402.546 20.8960   1
   6   4   5 162.025 13.3334   1
  -6   4  -5 165.400 12.1773   1
  -7   4  -5 42.7141 7.03348   1
   7   4   5 36.0396 7.62716   1
   8   4   5 36.9199 8.10829   1
  -8   4  -5 23.0384 6.37176   1
  -9   4  -5 71.1223 9.95807   1
   9   4   5 81.5698 11.4798   1
  10   4   5 82.9866 12.7829   1
 -10  -5   5 13.4448 6.98382   3
  10   5  -5 9.61117 7.59276   1
 -10   5   5 9.14183 6.34350   2
  -9  -5   5 79.5619 10.8362   3
  -9   5   5 79.9276 10.1520   2
   9   5  -5 72.7864 10.8933   1
  -8  -5   5 32.8705 7.43464   3
  -8   5   5 29.6069 6.73117   2
   8   5  -5 37.9472 8.05290   1
  -7  -5   5 77.0171 9.75001   3
  -7   5   5 66.1573 8.28276   2
   7   5  -5 70.2155 9.29514   1
  -6  -5   5 179.426 13.5391   3
  -6   5   5 161.950 12.0668   2
   6   5  -5 151.208 12.2919   1
  -5  -5   5 155.421 11.9722   3
   5   5  -5 163.023 11.5903   1
  -5   5   5 154.220 11.0701   2
  -5   5   5 147.949 8.90758   1
  -4  -5   5 19.0537 4.62126   3
  -4   5   5 14.1048 4.21960   2
  -4   5   5 20.3389 3.41542   1
   4   5  -5 13.3070 4.56526   1
  -3  -5   5 43.9846 5.76192   3
  -3   5   5 39.7762 5.38477   2
  -3   5   5 29.5661 3.56596   1
   3   5  -5 41.6183 5.47119   1
  -2  -5   5 48.1783 5.64872   3
  -2   5   5 38.0555 4.04860   1
   2   5  -5 45.7782 5.39638   1
  -2   5   5 36.3366 4.97823   2
  -1  -5   5 1369.32 55.2627   3
   1   5  -5 1488.92 52.8942   1
  -1   5   5 1400.71 51.1861   1
  -1   5   5 1414.93 52.1043   2
   0   5   5 1997.77 69.2193   2
   0   5   5 1976.51 69.4552   1
   0   5  -5 1854.86 69.7923   1
  -1   5  -5 460.725 20.2561   1
   1   5   5 455.177 20.1666   1
   1   5   5 452.036 19.2672   2
   2   5   5 362.319 15.4929   2
  -2   5  -5 303.988 15.6101   1
   2   5   5 285.776 15.7862   1
   3   5   5 398.241 19.7284   1
  -3   5  -5 385.844 18.7284   1
   3   5   5 393.890 17.6450   2
  -4  -5  -5 3.45352 2.72846   3
   4   5   5 -1.8518 3.94423   1
  -4   5  -5 2.06073 3.61469   1
   4   5   5 2.30104 3.24837   2
  -5  -5  -5 565.290 24.9494   3
  -5   5  -5 579.414 26.6400   1
   5   5   5 548.132 24.5247   2
   5   5   5 615.207 28.7165   1
  -6   5  -5 293.604 17.6038   1
   6   5   5 310.365 19.4536   1
  -7   5  -5 10.9803 5.11575   1
   7   5   5 17.8644 6.75806   1
   8   5   5 83.5548 10.9160   1
  -8   5  -5 68.4496 9.30573   1
  -9   5  -5 3.30817 5.76989   1
   9   5   5 4.79830 6.47993   1
  10   5   5 3.05903 7.24422   1
  10   6  -5 6.21194 7.49403   1
  -9  -6   5 22.5664 7.35458   3
  -9   6   5 19.2367 6.48762   2
   9   6  -5 1.27328 6.73384   1
  -8  -6   5 53.7850 8.83973   3
  -8   6   5 54.4835 8.34716   2
   8   6  -5 49.5616 8.99288   1
  -7  -6   5 51.2759 8.48098   3
  -7   6   5 45.9767 7.48574   2
   7   6  -5 51.8167 8.38251   1
  -6  -6   5 -2.8041 4.46123   3
   6   6  -5 2.44679 4.47110   1
  -6   6   5 -0.7658 4.05392   2
  -5  -6   5 106.892 9.95242   3
   5   6  -5 101.943 9.90122   1
  -5   6   5 103.876 9.31908   2
  -4  -6   5 491.913 24.5793   3
  -4   6   5 451.238 20.1447   1
  -4   6   5 474.788 22.9880   2
   4   6  -5 533.792 24.1668   1
  -3  -6   5 17.3122 4.47971   3
  -3   6   5 7.69479 3.80865   2
   3   6  -5 17.0287 4.45966   1
  -3   6   5 17.5010 3.57818   1
  -2  -6   5 121.323 9.03199   3
   2   6  -5 77.2626 4.41680   2
  -2   6   5 100.221 6.86322   1
   2   6  -5 117.066 8.76302   1
  -2   6   5 106.381 8.11560   2
  -1   6   5 533.858 22.8277   1
  -1   6   5 573.480 23.7165   2
   1   6  -5 508.770 20.9744   2
   1   6  -5 584.612 24.3997   1
   0   6   5 32.8384 4.82388   1
   0   6  -5 36.0796 5.06518   1
   0   6   5 29.6115 4.19078   2
   1   6   5 76.8443 6.25866   2
   1   6   5 74.9828 7.01425   1
  -1   6  -5 73.7824 6.81022   1
  -2   6  -5 80.0115 7.28786   1
   2   6   5 97.7779 8.22521   1
   2   6   5 94.3327 7.11902   2
  -3   6  -5 12.1953 3.81106   1
   3   6   5 16.0739 3.71377   2
   3   6   5 13.8224 4.38126   1
  -4   6  -5 6.21063 3.85251   1
   4   6   5 5.63367 3.56817   2
   4   6   5 10.4248 5.02653   1
  -5  -6  -5 114.304 8.57147   3
   5   6   5 113.728 8.55837   2
  -5   6  -5 155.349 11.2996   1
   5   6   5 138.083 11.6323   1
   6   6   5 1.58499 5.45141   1
  -7   6  -5 66.9452 8.66983   1
   7   6   5 78.0462 10.4394   1
   8   6   5 70.0155 10.7695   1
  -8   6  -5 55.9695 8.78622   1
   9   6   5 7.72544 6.87254   1
  -9  -7   5 14.9110 7.12667   3
   9   7  -5 14.5472 7.60511   1
  -9   7   5 5.55518 5.53753   2
  -8  -7   5 1.84350 5.87333   3
   8   7  -5 7.98490 6.42301   1
  -8   7   5 -0.4661 4.87047   2
  -7  -7   5 -0.6412 4.70810   3
  -7   7   5 0.62328 4.44387   2
   7   7  -5 4.13874 4.79036   1
  -6  -7   5 1.08997 5.00406   3
   6   7  -5 11.3391 5.44874   1
  -6   7   5 4.00526 4.47244   2
  -5  -7   5 2.52259 4.20586   3
   5   7  -5 9.29118 5.33527   1
  -5   7   5 4.12039 4.40773   2
  -4  -7   5 97.9351 9.36451   3
  -4   7   5 89.1668 7.18149   1
   4   7  -5 103.629 9.64668   1
  -4   7   5 105.248 9.32547   2
  -3  -7   5 23.0738 5.06606   3
  -3   7   5 32.6662 5.59901   2
   3   7  -5 19.7284 5.28828   1
  -3   7   5 26.5000 4.35978   1
  -2  -7   5 91.3185 8.72288   3
  -2   7   5 106.323 8.70321   2
  -2   7   5 112.094 8.00150   1
   2   7  -5 130.935 9.89779   1
   1   7  -5 3.78172 3.67798   1
  -1   7   5 6.93212 3.43726   2
   1   7  -5 4.99350 2.54199   2
  -1   7   5 8.54540 3.83544   1
   0   7   5 194.164 11.5502   1
   0   7   5 175.239 10.5990   2
   0   7  -5 184.171 11.6942   1
   0   7  -5 175.042 10.0976   2
   1   7   5 119.820 8.07374   2
  -1   7  -5 94.8208 8.33659   1
   1   7   5 119.046 9.09213   1
  -2   7  -5 35.7159 5.31175   1
   2   7   5 34.5230 4.98609   2
   2   7   5 29.9782 5.43660   1
   3   7   5 30.3585 5.23706   2
  -3   7  -5 30.5924 5.14286   1
   3   7   5 26.5762 5.67815   1
  -4   7  -5 19.0468 5.04042   1
   4   7   5 19.5527 5.74063   1
   4   7   5 18.0526 4.36065   2
  -5   7  -5 -2.2017 3.89908   1
   5   7   5 1.76994 4.94060   1
   6   7   5 43.5441 8.14833   1
  -6   7  -5 50.9764 7.52275   1
  -7   7  -5 31.9884 7.11125   1
   7   7   5 34.5352 7.91396   1
   8   7   5 9.38391 6.67331   1
  -8   7  -5 0.93296 5.55060   1
   9   7   5 1.93265 7.10186   1
   9   8  -5 1.33200 6.87838   1
  -9   8   5 2.26989 5.80368   2
  -8  -8   5 38.7908 8.33931   3
   8   8  -5 38.6381 8.91392   1
  -8   8   5 30.7336 7.14711   2
  -7  -8   5 2.14377 5.54452   3
   7   8  -5 5.17829 5.95812   1
  -7   8   5 0.11494 4.64207   2
  -6  -8   5 2.35372 4.80470   3
   6   8  -5 -0.3702 4.67319   1
  -6   8   5 -0.6808 4.31941   2
  -5  -8   5 10.0029 5.01500   3
   5   8  -5 11.0841 5.57405   1
  -4  -8   5 15.0144 5.03127   3
  -4   8   5 20.9776 5.22640   2
   4   8  -5 25.2637 6.35189   1
  -3  -8   5 162.311 12.5896   3
  -3   8   5 157.869 10.7658   1
   3   8  -5 197.561 13.7348   1
  -3   8   5 195.222 12.8779   2
   2   8  -5 51.6011 7.14077   1
  -2   8   5 61.2730 7.17437   2
  -2   8   5 44.9349 5.73273   1
   1   8  -5 -0.0241 2.43889   2
  -1   8   5 2.77481 3.91497   1
   1   8  -5 2.81299 4.20485   1
  -1   8   5 0.09374 3.60246   2
   0   8   5 222.797 12.7721   2
   0   8  -5 230.334 14.1087   1
   0   8   5 213.616 13.4189   1
   0   8  -5 231.113 12.2918   2
   1   8   5 0.27479 3.81035   1
  -1   8  -5 -2.7260 3.15574   2
  -1   8  -5 -3.5573 3.40678   1
   1   8   5 2.18906 3.09031   2
   2   8   5 4.09074 4.35393   1
  -2   8  -5 -2.1231 3.67426   1
  -2   8  -5 0.53797 3.53222   2
   2   8   5 -1.6728 3.29037   2
   3   8   5 1.62798 3.53674   2
  -3   8  -5 3.01113 3.58730   1
   3   8   5 -0.6742 4.21561   1
   4   8   5 58.5544 8.08442   1
  -4   8  -5 60.0917 7.77484   1
   5   8   5 10.6632 5.65007   1
  -5   8  -5 -0.0464 4.11132   1
  -6   8  -5 -1.1096 4.38382   1
   6   8   5 -0.8961 4.90979   1
   7   8   5 12.8510 6.49035   1
  -7   8  -5 9.59470 5.89836   1
   8   8   5 2.46859 6.60008   1
  -8   8  -5 0.72048 5.73537   2
   9   8   5 1.96771 7.20941   1
  -8  -9   5 1.27038 6.03301   3
  -8   9   5 3.08389 5.35767   2
   8   9  -5 6.98027 6.62470   1
  -7  -9   5 0.26129 5.65272   3
   7   9  -5 5.11937 6.08648   1
  -7   9   5 -2.4008 4.64861   2
  -6  -9   5 5.66320 5.28753   3
   6   9  -5 4.85867 5.63228   1
  -6   9   5 1.62272 4.58309   2
  -5  -9   5 125.872 12.2835   3
  -5   9   5 121.783 11.3743   2
   5   9  -5 151.180 13.0968   1
  -4  -9   5 21.7291 5.90191   3
  -4   9   5 21.1726 5.82036   2
   3   9  -5 -3.1025 4.86134   1
  -3   9   5 2.80373 3.83627   1
  -3   9   5 -1.1359 4.08079   2
  -2   9   5 0.14756 3.77026   2
  -2   9   5 0.47392 3.62757   1
   2   9  -5 0.48323 4.46460   1
  -1   9   5 4.02883 4.17140   1
  -1   9   5 2.39208 4.02385   2
   1   9  -5 3.92993 4.54526   1
   0   9  -5 2.19656 4.15914   1
   0   9  -5 2.18056 3.34160   2
   0   9   5 -3.1727 3.29175   2
   0   9   5 -0.4831 4.24799   1
  -1   9  -5 5.82753 4.11750   2
  -1   9  -5 1.12378 4.10403   1
   1   9   5 8.12245 4.51447   1
   1   9   5 2.08351 3.47965   2
   2   9   5 -2.1420 3.54823   2
  -2   9  -5 -0.2186 3.90145   2
  -2   9  -5 -0.5412 3.97574   1
  -3   9  -5 75.4469 8.62359   1
   3   9   5 100.888 10.2822   1
  -3   9  -5 83.5915 8.76806   2
  -4   9  -5 130.046 11.1922   2
   4   9   5 120.938 11.8618   1
  -4   9  -5 121.091 10.8406   1
  -5   9  -5 0.62014 4.13443   1
  -5   9  -5 -0.8370 4.59731   2
   5   9   5 -0.5311 4.87045   1
  -6   9  -5 6.78847 5.38306   1
  -6   9  -5 7.09614 5.33053   2
   6   9   5 2.98883 5.49317   1
  -7   9  -5 40.1292 8.09901   1
   7   9   5 32.8041 8.17802   1
  -7   9  -5 49.9470 8.91927   2
  -8   9  -5 27.3691 7.77448   2
   8   9   5 20.3054 7.84508   1
  -7 -10   5 12.8661 6.95541   3
   7  10  -5 12.7940 6.74080   1
  -7  10   5 0.68058 5.20448   2
  -6 -10   5 3.95080 5.42239   3
  -6  10   5 4.62120 5.09892   2
   6  10  -5 3.12438 5.70115   1
  -5 -10   5 2.28286 4.78473   3
   5  10  -5 0.44786 5.25733   1
  -5  10   5 2.14827 4.67932   2
  -4  10   5 110.831 10.7922   2
   4  10  -5 92.7572 10.6407   1
   3  10  -5 20.9045 6.63759   1
  -3  10   5 33.1640 6.52370   2
  -2  10   5 18.4874 5.46867   1
   2  10  -5 29.0185 6.91230   1
  -2  10   5 36.3451 6.70812   2
  -1  10   5 7.51003 4.71745   1
  -1  10   5 13.6761 4.75025   2
   1  10  -5 9.37345 5.00490   1
   0  10   5 11.8547 5.58489   1
   0  10  -5 11.9312 5.35850   1
   0  10   5 4.31595 4.07423   2
   1  10   5 -0.5826 3.52798   2
  -1  10  -5 -2.4599 3.86714   2
   1  10   5 -0.5130 4.57156   1
   2  10   5 105.464 10.6946   1
  -2  10  -5 84.0581 8.76894   2
  -2  10  -5 84.8992 9.20960   1
   3  10   5 45.6990 7.71546   1
  -3  10  -5 35.7125 6.35641   1
  -3  10  -5 36.4176 6.67026   2
   4  10   5 4.70067 5.77496   1
  -4  10  -5 13.4473 5.34627   1
  -4  10  -5 13.8679 5.40586   2
  -5  10  -5 2.72893 4.81106   1
   5  10   5 0.80570 5.61739   1
  -5  10  -5 1.64461 5.04776   2
  -6  10  -5 -4.1690 4.73212   1
   6  10   5 2.12138 5.78932   1
  -6  10  -5 3.52571 5.19982   2
  -7  10  -5 38.1665 8.21394   2
   7  10   5 19.4515 7.60200   1
  -6 -11   5 4.36889 5.73835   3
  -6  11   5 4.57627 5.46289   2
   6  11  -5 0.23377 5.81940   1
   5  11  -5 15.6815 6.76750   1
  -5  11   5 6.20114 5.33289   2
  -4  11   5 6.84747 5.80519   2
   4  11  -5 2.70448 5.82532   1
   3  11  -5 4.73456 5.94116   1
  -3  11   5 -2.9270 4.80077   2
  -2  11   5 6.28848 5.11033   1
  -2  11   5 2.05360 4.84321   2
   2  11  -5 2.90459 5.30723   1
  -1  11   5 3.73720 5.11370   1
   1  11  -5 11.8031 5.45454   1
  -1  11   5 6.98706 4.61813   2
   0  11   5 55.3099 7.20220   2
   0  11  -5 55.8717 8.31561   1
   0  11   5 53.8715 8.25343   1
  -1  11  -5 83.0538 9.59025   1
   1  11   5 99.2883 10.7529   1
  -2  11  -5 49.5858 7.81397   1
   2  11   5 51.5425 8.42964   1
  -2  11  -5 64.2612 7.77903   2
   3  11   5 67.6984 9.45532   1
  -3  11  -5 58.6967 8.35897   1
  -3  11  -5 49.2414 7.72210   2
  -4  11  -5 75.4307 9.53833   2
   4  11   5 70.9586 10.2932   1
  -4  11  -5 79.7484 9.31689   1
  -5  11  -5 -1.9040 5.16453   2
  -5  11  -5 -1.7844 4.88345   1
   5  11   5 -0.4750 5.38232   1
   6  11   5 4.60730 6.22310   1
  -6  11  -5 8.10694 6.17156   2
  -6  11  -5 2.28401 5.44778   1
   5  12  -5 22.0187 7.77491   1
  -5  12   5 7.89809 5.97498   2
   4  12  -5 11.4246 6.57858   1
  -4  12   5 12.1235 6.59708   2
  -3  12   5 284.325 19.0940   2
   3  12  -5 268.207 19.8797   1
   2  12  -5 6.21004 5.91262   1
  -2  12   5 9.80158 5.61166   2
   1  12  -5 7.19263 5.69474   1
  -1  12   5 14.6030 5.29160   2
  -1  12   5 15.1257 6.50604   1
   0  12  -5 65.6129 9.38022   1
   0  12   5 48.9185 8.49166   1
  -1  12  -5 5.87610 5.44880   1
   1  12   5 -2.3651 5.09250   1
  -2  12  -5 -2.7013 4.90231   1
   2  12   5 5.03813 6.14549   1
   3  12   5 2.64637 5.72314   1
  -3  12  -5 6.01451 5.57841   1
  -3  12  -5 -3.9973 5.06208   2
  -4  12  -5 8.04283 5.71720   2
   4  12   5 9.01155 6.52248   1
  -4  12  -5 -2.5352 5.05435   1
  -5  12  -5 3.81661 5.55293   2
  -5  12  -5 8.12226 5.57438   1
   5  12   5 3.23059 5.90705   1
   4  13  -5 24.7078 7.94239   1
  -4  13   5 27.1640 7.89760   2
  -3  13   5 5.98948 6.21515   2
   3  13  -5 24.5990 7.60064   1
   2  13  -5 2.45985 5.99721   1
  -2  13   5 1.87849 5.46385   2
   1  13  -5 47.7598 9.02526   1
   0  13  -5 2.71847 5.57539   1
   0  13   5 15.1882 6.74135   1
   1  13   5 47.8793 8.90602   1
  -1  13  -5 45.3658 8.81714   1
  -2  13  -5 122.730 12.7978   1
   2  13   5 103.450 12.5139   1
   3  13   5 5.97186 6.67084   1
  -3  13  -5 7.77805 5.97949   1
  -4  13  -5 92.2387 11.1761   2
   4  13   5 103.947 13.1575   1
  -4  13  -5 105.530 12.1106   1
   1  14  -5 26.2831 8.36070   1
   0  14   5 6.27458 6.39059   1
   0  14  -5 5.55122 6.35456   1
   1  14   5 8.58090 7.27473   1
  -1  14  -5 5.44316 6.55269   1
 -10   0   6 12.4668 6.62440   3
  -9   0   6 172.541 15.1666   3
  -8   0   6 126.354 10.2850   2
  -8   0   6 133.727 12.3458   3
   7   0  -6 54.5186 6.96269   1
  -7   0   6 63.1525 6.73201   2
  -6   0   6 2249.05 79.0304   2
   6   0  -6 2127.70 78.8896   1
   5   0  -6 2.63725 3.12636   1
  -5   0   6 0.80757 2.94822   2
   4   0  -6 66.7161 5.31805   1
  -4   0   6 79.3703 5.70710   2
  -3   0   6 555.236 21.9209   2
   3   0  -6 575.280 21.2886   1
   2   0  -6 2188.00 74.4622   1
  -2   0   6 2158.06 75.0858   2
   1   0  -6 1602.55 57.9295   1
  -1   0   6 1647.63 62.3337   3
  -1   0   6 1806.62 59.1567   2
   0   0   6 64.0037 4.82852   2
   0   0   6 59.0704 4.06282   3
   0   0  -6 62.8719 4.16138   1
  -1   0  -6 3480.47 121.668   1
   1   0   6 3691.25 121.747   2
   1   0   6 3490.47 127.106   3
   2   0   6 1914.09 65.8528   2
   2   0   6 1787.01 66.1318   1
   3   0   6 6221.99 224.299   1
   3   0   6 6896.08 224.364   2
   4   0   6 231.487 13.4807   1
   5   0   6 186.689 12.5367   1
   6   0   6 1151.06 47.5177   1
   7   0   6 145.695 12.5320   1
   8   0   6 95.3931 10.9211   1
   9   0   6 92.0608 11.4495   1
  10   0   6 -0.3188 6.47526   1
 -10  -1   6 22.3892 7.47980   3
 -10   1   6 16.6057 7.03647   3
  -9  -1   6 4.97034 5.27211   3
  -9   1   6 0.67330 4.66357   2
  -8  -1   6 6.61206 4.97103   3
   8   1  -6 2.57844 5.07975   1
  -8   1   6 -0.8756 4.15416   2
  -7  -1   6 253.606 14.0498   2
  -7  -1   6 269.028 17.4707   3
   7   1  -6 247.553 15.2681   1
  -7   1   6 274.975 15.4322   2
  -6  -1   6 119.728 8.01879   2
  -6  -1   6 120.503 10.3646   3
   6  -1  -6 92.9393 7.71289   1
  -6   1   6 98.3809 8.26350   2
   6   1  -6 105.822 8.50796   1
  -5  -1   6 153.396 8.77849   2
  -5  -1   6 168.068 11.6409   3
   5  -1  -6 148.195 8.88837   1
   5   1  -6 157.129 9.74105   1
  -5   1   6 160.996 9.80457   2
  -4  -1   6 1064.19 42.3632   3
   4  -1  -6 946.074 36.9376   1
  -4  -1   6 946.837 37.0595   2
  -4   1   6 1057.95 38.6595   2
   4   1  -6 1108.59 38.6033   1
  -3  -1   6 647.443 26.5947   3
   3  -1  -6 519.356 21.8633   1
  -3  -1   6 657.415 23.1689   2
   3   1  -6 631.470 23.5396   1
  -3   1   6 617.561 24.1380   2
  -2  -1   6 453.771 18.9283   3
  -2  -1   6 434.144 16.1669   2
   2   1  -6 361.839 15.8476   1
  -2   1   6 418.744 17.0098   2
   1  -1  -6 2785.93 101.470   1
  -1  -1   6 3147.09 101.977   2
  -1  -1   6 3054.83 108.228   3
   1   1  -6 3132.25 102.001   1
  -1   1   6 2773.61 101.999   2
   0  -1   6 240.076 10.9845   3
   0   1  -6 217.929 10.4013   1
   0   1   6 278.802 11.5077   2
   0   1   6 248.409 10.4543   1
   1  -1   6 2648.68 89.3044   2
   1   1   6 2564.81 89.3883   1
  -1   1  -6 2515.93 89.1070   1
   1   1   6 2560.07 89.0109   2
   2  -1   6 903.130 31.9991   2
  -2   1  -6 819.398 31.1202   1
   2   1   6 734.264 30.5075   2
   2   1   6 788.355 31.5012   1
  -3   1  -6 2.39712 3.02211   1
   3   1   6 6.68958 3.67825   1
   4  -1   6 935.657 39.3194   1
   4   1   6 1006.86 40.0483   1
   4   1   6 1016.13 39.0360   2
  -4   1  -6 992.269 39.0150   1
   5  -1   6 29.7013 5.39165   1
   5   1   6 32.5625 5.81110   1
   6  -1   6 0.62010 4.42100   1
   6   1   6 -4.1530 4.14280   1
   7  -1   6 2.16470 4.66854   1
  -7   1  -6 8.91845 4.51358   1
   7   1   6 4.42255 5.04447   1
  -8   1  -6 4.14065 5.17271   1
   8   1   6 8.54855 5.83456   1
   9   1   6 11.5317 6.64875   1
  -9   1  -6 17.0589 6.21107   1
  10   1   6 40.3435 9.46842   1
 -10   1  -6 57.4065 10.1907   1
 -10  -2   6 22.9228 7.21613   3
  -9  -2   6 17.4288 6.29206   3
  -9   2   6 16.5847 5.93985   2
  -8  -2   6 81.6276 9.80709   3
  -8   2   6 83.0994 8.92761   2
   8   2  -6 55.4188 8.30844   1
  -7  -2   6 163.114 12.9467   3
   7   2  -6 158.419 12.1121   1
  -7   2   6 150.255 11.2874   2
  -6  -2   6 154.679 11.6215   3
  -6  -2   6 132.492 8.20338   2
  -6   2   6 131.887 9.86616   2
  -6   2   6 133.976 8.51615   1
   6   2  -6 139.288 10.3061   1
  -5  -2   6 43.1824 6.36402   3
  -5  -2   6 56.2065 4.61950   2
  -5   2   6 57.9548 6.05738   2
   5   2  -6 66.5656 6.58706   1
  -5   2   6 61.6775 4.93263   1
  -4  -2   6 9.73744 2.39252   2
  -4  -2   6 7.01705 3.65166   3
   4   2  -6 6.03545 3.35836   1
  -4   2   6 9.46297 2.29358   1
  -4   2   6 14.3381 3.57763   2
  -3  -2   6 72.6684 6.61143   3
  -3  -2   6 48.3820 3.54301   2
  -3   2   6 61.2019 5.43893   2
   3   2  -6 57.9872 5.03311   1
  -2  -2   6 23.9750 2.47200   2
  -2   2   6 30.7269 3.91614   2
   2   2  -6 22.8879 3.30512   1
  -1  -2   6 -0.3888 2.62349   3
  -1  -2   6 -1.5800 1.84738   2
   1   2  -6 0.91219 2.37710   1
  -1   2   6 0.79196 2.36526   2
  -1   2   6 0.79203 1.52796   1
   0  -2   6 24.0481 3.29044   2
   0  -2   6 14.6569 3.13436   3
   0   2  -6 23.5574 3.28695   1
   0   2   6 25.2099 3.56554   2
   0   2   6 24.6350 3.03980   1
   1  -2   6 1.62242 3.02507   2
  -1   2  -6 -0.4808 2.60795   1
   1   2   6 1.42806 2.66791   2
   1   2   6 -0.5709 2.84071   1
   2   2   6 110.364 7.88458   1
  -2   2  -6 121.356 7.76055   1
   2   2   6 118.868 7.39920   2
  -3  -2  -6 128.447 6.54813   3
   3   2   6 173.706 10.4382   1
  -3   2  -6 160.676 9.67318   1
   3   2   6 168.173 9.39768   2
  -4  -2  -6 952.763 37.2775   3
  -4   2  -6 1003.77 39.1042   1
   4   2   6 939.515 38.1405   2
   4   2   6 1047.08 40.2262   1
  -5  -2  -6 108.577 7.28175   3
  -5   2  -6 107.623 8.86541   1
   5   2   6 101.908 9.54771   1
  -6  -2  -6 26.2760 4.72115   3
  -6   2  -6 32.2037 5.93026   1
   6   2   6 34.4224 6.72686   1
   7   2   6 156.954 13.2690   1
  -7   2  -6 111.711 10.5752   1
  -8   2  -6 6.03100 5.16365   1
   8   2   6 2.39223 5.46238   1
   9   2   6 21.8423 7.34104   1
  -9   2  -6 32.2484 7.49271   1
 -10   2  -6 29.1314 8.18981   1
  10   2   6 48.9355 9.88078   1
 -10  -3   6 11.0961 6.86617   3
 -10   3   6 22.4039 7.20410   2
  -9  -3   6 5.57178 5.47385   3
   9   3  -6 6.17300 6.60905   1
  -9   3   6 0.41523 4.73549   2
  -8  -3   6 84.4119 10.1788   3
  -8   3   6 102.728 9.98523   2
   8   3  -6 78.8698 9.74712   1
  -7  -3   6 98.1939 10.3026   3
   7   3  -6 119.127 10.5273   1
  -7   3   6 95.5389 9.46764   2
  -6  -3   6 48.0129 7.17522   3
  -6   3   6 49.7280 6.37563   2
   6   3  -6 53.1529 7.09045   1
  -5  -3   6 41.0150 6.23413   3
  -5  -3   6 44.0236 3.73195   2
   5   3  -6 46.4248 6.05701   1
  -5   3   6 47.7370 4.34850   1
  -5   3   6 48.2693 5.76228   2
  -4  -3   6 563.156 25.0930   3
  -4  -3   6 467.809 18.8310   2
  -4   3   6 545.674 22.8990   2
  -4   3   6 466.438 19.2531   1
   4   3  -6 591.469 23.2152   1
  -3  -3   6 279.499 14.7466   3
   3   3  -6 264.086 13.2314   1
  -3   3   6 259.932 13.2608   2
  -2  -3   6 744.720 30.7465   2
  -2  -3   6 995.433 36.5858   3
  -2   3   6 918.048 33.9709   2
   2   3  -6 913.430 33.7540   1
  -1  -3   6 50.8163 3.90265   2
  -1  -3   6 50.5955 5.15569   3
   1   3  -6 45.3606 4.55884   1
  -1   3   6 57.7766 5.00251   2
   0  -3   6 762.991 30.6822   3
   0   3  -6 784.340 29.2077   1
   0   3   6 721.368 28.3004   1
   0   3   6 766.024 29.0497   2
   1   3   6 613.857 23.3076   2
   1   3   6 499.071 22.7230   1
  -1   3  -6 604.837 23.3390   1
  -2   3  -6 96.7669 7.06437   1
   2   3   6 93.0655 6.69157   2
   2   3   6 102.586 7.74780   1
  -3  -3  -6 3.02507 1.79155   3
   3   3   6 1.70017 2.97345   2
   3   3   6 7.97652 3.98704   1
  -3   3  -6 5.89676 3.39342   1
  -4  -3  -6 181.336 8.99118   3
   4   3   6 183.630 10.7057   2
   4   3   6 208.672 12.9392   1
  -4   3  -6 163.956 11.0754   1
  -5  -3  -6 443.421 20.4906   3
   5   3   6 516.865 22.6303   2
  -5   3  -6 460.528 22.6800   1
   5   3   6 513.121 24.6501   1
  -6   3  -6 79.3799 8.45234   1
   6   3   6 77.2852 9.14284   1
  -7   3  -6 106.853 10.5564   1
   7   3   6 116.802 11.8279   1
   8   3   6 -6.3165 5.63188   1
  -8   3  -6 -2.7176 4.77380   1
   9   3   6 4.93021 6.83405   1
  -9   3  -6 -1.4887 5.60826   1
  10   3   6 9.26429 7.50672   1
 -10   3  -6 6.03285 6.87569   1
 -10  -4   6 8.27544 6.58108   3
 -10   4   6 3.63433 5.87298   2
  -9  -4   6 3.95992 5.38355   3
  -9   4   6 6.39688 5.31902   2
   9   4  -6 -2.2791 6.14000   1
  -8  -4   6 3.38295 5.17667   3
  -8   4   6 -0.0941 4.50094   2
   8   4  -6 13.1285 6.69631   1
  -7  -4   6 37.9834 6.96504   3
  -7   4   6 37.7447 6.41500   2
   7   4  -6 28.7627 6.58738   1
  -6  -4   6 215.380 14.9979   3
  -6   4   6 204.302 13.5133   2
   6   4  -6 224.770 14.2862   1
  -5  -4   6 80.3674 8.33164   3
  -5   4   6 76.5624 7.41127   2
   5   4  -6 69.5144 7.36528   1
  -5   4   6 80.4518 5.56482   1
  -4  -4   6 24.7986 5.10682   3
  -4   4   6 24.7399 4.74685   2
  -4   4   6 15.7733 2.72111   1
   4   4  -6 18.7734 4.60741   1
  -3  -4   6 359.821 18.4314   3
  -3   4   6 376.621 17.3027   2
   3   4  -6 380.173 17.4399   1
  -3   4   6 334.058 14.0142   1
  -2  -4   6 213.135 12.1420   3
   2   4  -6 205.098 11.3457   1
  -2   4   6 205.184 9.13949   1
  -2   4   6 211.136 11.4404   2
  -1  -4   6 37.3362 4.86782   3
  -1   4   6 43.2048 4.13559   1
   1   4  -6 40.7231 4.83733   1
  -1   4   6 42.7045 4.67483   2
   0  -4   6 7.83961 3.19885   3
   0   4   6 5.29367 2.73174   1
   0   4  -6 4.67718 2.98271   1
   0   4   6 2.85432 2.67557   2
  -1   4  -6 203.958 11.2165   1
   1   4   6 202.203 11.0909   1
   1   4   6 212.162 10.9624   2
   2   4   6 86.5592 6.81043   2
  -2   4  -6 82.8723 6.87874   1
   2   4   6 93.4711 7.61381   1
   3   4   6 152.576 10.6724   1
  -3   4  -6 133.880 9.42461   1
   3   4   6 145.261 9.11862   2
  -4  -4  -6 10.0024 3.06249   3
   4   4   6 12.4793 3.88062   2
  -4   4  -6 13.6484 4.25683   1
   4   4   6 7.24956 4.56400   1
  -5  -4  -6 -1.8202 2.58603   3
  -5   4  -6 -0.3849 3.64634   1
   5   4   6 4.13373 5.06489   1
   5   4   6 -0.3695 3.84499   2
   6   4   6 40.3524 7.45244   1
  -6   4  -6 16.3825 5.08597   1
   7   4   6 99.5302 11.3912   1
  -7   4  -6 88.3300 9.71867   1
  -8   4  -6 22.6260 6.46241   1
   8   4   6 36.6862 8.35269   1
   9   4   6 17.2703 7.23406   1
  -9   4  -6 18.0729 6.55461   1
  10   4   6 32.0303 9.39075   1
 -10   4  -6 31.8696 8.41707   1
 -10  -5   6 6.99447 6.66756   3
 -10   5   6 14.2068 6.68729   2
  -9  -5   6 -1.6103 5.20205   3
  -9   5   6 0.73000 4.95062   2
   9   5  -6 9.34464 6.67533   1
  -8  -5   6 6.21870 5.73133   3
   8   5  -6 10.8349 6.53162   1
  -8   5   6 3.79783 4.77423   2
  -7  -5   6 14.0334 5.92890   3
  -7   5   6 7.74633 4.78754   2
   7   5  -6 6.04110 5.31645   1
  -6  -5   6 63.1902 8.26618   3
  -6   5   6 48.7543 6.85849   2
   6   5  -6 35.7308 6.56575   1
  -5  -5   6 95.0297 9.42358   3
  -5   5   6 83.6849 8.30745   2
   5   5  -6 91.6812 8.86846   1
  -4  -5   6 104.650 9.40707   3
  -4   5   6 106.477 8.73070   2
  -4   5   6 111.463 6.54119   1
   4   5  -6 100.540 8.72014   1
  -3  -5   6 15.4764 4.21917   3
   3   5  -6 6.27666 3.66715   1
  -3   5   6 18.2018 4.22885   2
  -3   5   6 13.1361 2.87432   1
  -2  -5   6 1.25241 3.21730   3
   2   5  -6 -1.3485 3.15568   1
  -2   5   6 -2.2348 2.97361   2
  -2   5   6 1.69372 2.34245   1
  -1  -5   6 -0.2091 2.90151   3
   1   5  -6 6.43819 3.29045   1
  -1   5   6 -0.2573 2.84540   2
  -1   5   6 3.60605 2.92481   1
   0   5  -6 16.9063 3.97096   1
   0   5   6 20.0888 3.75646   2
   0   5   6 21.1428 4.00943   1
   1   5   6 15.2360 4.04364   1
  -1   5  -6 13.5863 3.58862   1
   1   5   6 16.4323 3.53672   2
   2   5   6 38.1727 5.46529   1
  -2   5  -6 40.7428 5.10464   1
   2   5   6 53.1345 5.63291   2
   3   5   6 13.2886 3.84198   2
  -3   5  -6 2.22421 3.29895   1
   3   5   6 3.62323 3.96759   1
  -4  -5  -6 35.6115 4.04026   3
   4   5   6 40.1618 6.66248   1
  -4   5  -6 42.3713 5.83748   1
   4   5   6 34.2941 5.13090   2
  -5  -5  -6 21.6319 3.94203   3
   5   5   6 22.8174 6.07652   1
   5   5   6 21.3507 4.60181   2
  -5   5  -6 19.1370 4.90282   1
   6   5   6 -0.5913 3.94768   2
  -6   5  -6 3.07048 4.14156   1
   7   5   6 5.74203 6.08952   1
  -7   5  -6 5.94942 4.79397   1
   8   5   6 -0.9233 6.20043   1
  -8   5  -6 8.54606 5.50428   1
  -9   5  -6 -3.4072 5.39784   1
   9   5   6 -4.4369 6.36664   1
  10   5   6 2.36363 7.38493   1
  -9  -6   6 0.14144 5.98910   3
   9   6  -6 0.79073 6.72289   1
  -9   6   6 4.12234 5.54695   2
  -8  -6   6 45.9671 8.43286   3
   8   6  -6 39.9999 8.55077   1
  -8   6   6 49.7805 7.98619   2
  -7  -6   6 98.1642 11.1430   3
   7   6  -6 103.034 11.0007   1
  -7   6   6 93.6171 9.97819   2
  -6   6   6 3.60927 4.33581   2
   6   6  -6 8.83757 4.77634   1
  -5  -6   6 171.203 13.0193   3
   5   6  -6 171.242 12.8274   1
  -5   6   6 163.580 11.9551   2
  -4  -6   6 1.18856 3.79073   3
  -4   6   6 1.35001 2.76890   1
   4   6  -6 -0.3576 4.12287   1
  -4   6   6 -1.2464 3.56444   2
  -3  -6   6 74.2980 7.70555   3
  -3   6   6 104.546 8.39221   2
   3   6  -6 82.5306 7.95960   1
  -3   6   6 77.1750 5.88515   1
  -2  -6   6 31.8222 5.23770   3
  -2   6   6 33.1868 4.11768   1
   2   6  -6 22.7818 2.45887   2
   2   6  -6 29.8050 4.96985   1
  -2   6   6 37.3137 5.14907   2
  -1  -6   6 63.1760 6.76021   3
  -1   6   6 72.6191 6.45342   2
  -1   6   6 53.7840 5.55001   1
   1   6  -6 73.6278 6.98227   1
   0   6  -6 5.44154 3.39125   1
   0   6   6 6.82653 3.34201   1
   0   6   6 2.04829 2.76154   2
  -1   6  -6 98.2490 7.78411   1
   1   6   6 74.2381 7.12446   1
   1   6   6 96.5236 7.10924   2
  -2   6  -6 110.013 8.52114   1
   2   6   6 117.856 8.30696   2
   2   6   6 95.7921 8.51736   1
  -3   6  -6 -0.4708 3.02538   1
   3   6   6 -0.2137 3.02219   2
   3   6   6 -3.6025 3.42410   1
   4   6   6 324.647 18.5327   1
  -4   6  -6 310.663 17.2527   1
   4   6   6 304.582 15.7028   2
   5   6   6 8.55364 5.62290   1
  -5   6  -6 12.7122 4.62063   1
   5   6   6 5.03050 3.81428   2
   6   6   6 -0.6420 5.08295   1
  -6   6  -6 11.1945 5.13697   1
   7   6   6 143.768 14.0920   1
  -7   6  -6 166.813 13.4702   1
  -8   6  -6 8.31198 5.51002   1
   8   6   6 0.68356 6.27493   1
   9   6   6 14.1506 7.18143   1
  -9   6  -6 16.5384 6.54111   1
  -9  -7   6 26.4359 8.33046   3
  -9   7   6 31.1365 7.54999   2
   9   7  -6 36.5634 9.17481   1
  -8  -7   6 24.6256 7.47570   3
   8   7  -6 13.3333 7.13074   1
  -8   7   6 21.5398 6.45069   2
  -7  -7   6 2.14553 5.10234   3
  -7   7   6 4.79274 4.95228   2
   7   7  -6 1.83662 5.59245   1
  -6  -7   6 141.537 12.8260   3
   6   7  -6 139.321 12.4018   1
  -6   7   6 141.954 11.8640   2
  -5  -7   6 97.1108 10.1059   3
   5   7  -6 87.7856 9.43912   1
  -5   7   6 100.987 9.69676   2
  -4  -7   6 5.06689 4.18385   3
   4   7  -6 4.15073 4.35473   1
  -4   7   6 6.03665 4.29734   2
  -3  -7   6 884.132 40.1420   3
  -3   7   6 916.938 38.2425   2
  -3   7   6 865.006 35.2217   1
   3   7  -6 999.246 39.5872   1
  -2  -7   6 296.755 17.3968   3
  -2   7   6 295.849 16.4115   2
   2   7  -6 361.589 17.8502   1
  -2   7   6 301.521 15.0853   1
   1   7  -6 8.46772 4.11835   1
   1   7  -6 12.6146 2.92158   2
  -1   7   6 11.6351 4.02926   1
  -1   7   6 10.8150 3.68767   2
   0   7   6 1103.95 42.9785   2
   0   7  -6 1138.89 44.4409   1
   0   7   6 1101.92 43.4699   1
   1   7   6 50.1682 5.57210   2
   1   7   6 58.0912 6.66261   1
  -1   7  -6 51.1935 6.20442   1
  -2   7  -6 -0.6006 3.14042   1
   2   7   6 8.02756 4.17464   1
   2   7   6 4.94275 3.54089   2
   3   7   6 75.9749 7.32267   2
   3   7   6 75.5969 8.41927   1
  -3   7  -6 95.0889 8.39435   1
   4   7   6 5.15446 4.87372   1
   4   7   6 2.84743 3.83343   2
  -4   7  -6 1.34711 3.54332   1
  -5   7  -6 187.426 13.4146   1
   5   7   6 166.217 13.7449   1
   6   7   6 3.38263 5.62372   1
  -6   7  -6 7.96910 5.09618   1
  -7   7  -6 74.4475 9.71726   1
   7   7   6 79.4392 10.8923   1
  -8   7  -6 5.44186 5.79797   1
   8   7   6 7.52245 6.68046   1
   9   7   6 24.5654 8.36385   1
  -9  -8   6 17.1444 7.80529   3
   9   8  -6 25.0016 8.59812   1
  -9   8   6 18.4471 6.80986   2
  -8  -8   6 20.3030 7.27281   3
   8   8  -6 21.9524 7.46537   1
  -8   8   6 18.1988 6.27115   2
  -7  -8   6 68.4250 9.96762   3
   7   8  -6 72.5637 10.0123   1
  -7   8   6 69.5215 9.01782   2
  -6  -8   6 12.9154 5.87035   3
   6   8  -6 9.94436 6.35341   1
  -6   8   6 27.7951 6.18590   2
  -5  -8   6 145.607 13.1349   3
   5   8  -6 169.774 13.5355   1
  -5   8   6 157.653 12.4645   2
  -4  -8   6 56.3580 7.95648   3
  -4   8   6 49.8499 7.26549   2
   4   8  -6 70.5766 8.46381   1
  -3  -8   6 -2.5629 3.67317   3
  -3   8   6 -2.3116 3.80610   2
   3   8  -6 -0.0667 4.69881   1
  -3   8   6 -0.1093 3.52152   1
  -2   8   6 127.022 9.31360   1
  -2   8   6 135.600 10.5184   2
   2   8  -6 120.271 10.5503   1
  -1   8   6 61.1298 6.95928   1
   1   8  -6 74.8099 8.01898   1
  -1   8   6 55.3609 6.58965   2
   0   8   6 264.320 15.1017   1
   0   8  -6 251.408 13.4663   2
   0   8   6 279.260 14.7776   2
   0   8  -6 259.259 15.5063   1
  -1   8  -6 19.2871 4.77371   1
   1   8   6 13.3918 4.63183   1
   1   8   6 18.7754 4.20326   2
   2   8   6 186.048 11.6096   2
  -2   8  -6 183.659 12.5262   1
   2   8   6 189.940 13.1954   1
   3   8   6 67.5888 7.24516   2
   3   8   6 73.9081 8.73984   1
  -3   8  -6 69.7678 7.85575   1
   4   8   6 159.945 13.0841   1
  -4   8  -6 145.588 11.7545   1
  -5   8  -6 142.493 11.8674   1
   5   8   6 112.967 11.7621   1
  -6   8  -6 57.5553 8.15059   1
   6   8   6 43.4006 8.43384   1
  -7   8  -6 265.075 18.2802   1
   7   8   6 238.923 18.8197   1
   8   8   6 30.0243 8.40081   1
  -8   8  -6 41.6846 8.55975   1
  -8  -9   6 17.0458 7.11134   3
   8   9  -6 18.4633 7.91423   1
  -8   9   6 19.9415 6.35196   2
  -7  -9   6 27.3457 7.75513   3
  -7   9   6 22.4916 6.20636   2
   7   9  -6 23.9674 7.49122   1
  -6  -9   6 2.10372 4.96393   3
   6   9  -6 -2.0095 5.04597   1
  -6   9   6 1.79989 4.70274   2
  -5  -9   6 39.6515 7.39342   3
  -5   9   6 28.3307 6.39635   2
   5   9  -6 42.9732 7.90158   1
  -4  -9   6 42.5025 7.01736   3
  -4   9   6 47.2146 7.46273   2
   4   9  -6 59.3398 8.40699   1
   3   9  -6 67.3633 8.82340   1
  -3   9   6 71.6784 8.40512   2
  -2   9   6 247.433 15.1440   2
  -2   9   6 193.596 13.1050   1
   2   9  -6 229.167 15.2731   1
   1   9  -6 592.507 27.4773   1
  -1   9   6 515.186 25.0839   2
  -1   9   6 524.045 25.3039   1
   0   9  -6 43.3772 5.48522   2
   0   9  -6 53.3309 7.31871   1
   0   9   6 56.7297 6.53605   2
   0   9   6 47.2048 6.80092   1
  -1   9  -6 148.469 10.3745   2
  -1   9  -6 144.551 11.4741   1
   1   9   6 143.361 11.6642   1
   1   9   6 135.865 9.95074   2
  -2   9  -6 90.9537 9.14471   1
   2   9   6 88.5920 8.02847   2
   2   9   6 85.6865 9.38543   1
  -2   9  -6 84.5682 8.42218   2
   3   9   6 3.17208 4.95089   1
  -3   9  -6 -0.8625 3.89552   1
  -3   9  -6 -0.2776 4.01082   2
   4   9   6 9.92630 5.46534   1
  -4   9  -6 11.1803 4.98750   1
   5   9   6 3.28580 5.52251   1
  -5   9  -6 13.3996 5.17020   1
   6   9   6 -5.5572 5.18011   1
  -6   9  -6 9.14623 5.40706   1
   7   9   6 6.99833 6.26148   1
  -7   9  -6 -0.1353 5.55721   1
  -7   9  -6 0.14463 6.07386   2
  -8   9  -6 -1.6189 5.96411   2
   8   9   6 6.21212 6.64907   1
  -7 -10   6 2.62288 6.06196   3
  -7  10   6 -2.0430 4.91306   2
   7  10  -6 -0.2330 6.16196   1
  -6 -10   6 93.7983 11.5409   3
   6  10  -6 71.4843 10.2177   1
  -6  10   6 91.6944 10.4334   2
  -5 -10   6 9.57803 5.56004   3
   5  10  -6 3.76948 5.84774   1
  -5  10   6 14.9889 5.67156   2
  -4  10   6 18.7182 5.87713   2
   4  10  -6 17.1870 6.41749   1
  -3  10   6 61.8914 8.25491   2
   3  10  -6 47.3649 8.19496   1
  -2  10   6 82.2481 9.25738   2
  -2  10   6 72.6580 8.17838   1
   2  10  -6 88.5781 9.91799   1
  -1  10   6 17.6279 5.13586   2
  -1  10   6 11.4646 5.17878   1
   1  10  -6 8.06874 5.18646   1
   0  10   6 16.3467 5.60975   1
   0  10  -6 11.4160 5.10101   1
   0  10   6 18.3986 4.77163   2
  -1  10  -6 2.38067 4.53422   1
   1  10   6 -0.0269 3.60213   2
  -1  10  -6 -1.9722 3.74991   2
   1  10   6 1.69195 4.81236   1
  -2  10  -6 53.7526 7.16829   2
   2  10   6 66.5901 8.77576   1
  -2  10  -6 66.6924 8.16939   1
  -3  10  -6 171.710 12.8296   2
   3  10   6 134.916 12.5443   1
  -3  10  -6 142.164 12.2078   1
  -4  10  -6 0.84064 4.74686   2
   4  10   6 2.13990 5.13892   1
  -4  10  -6 0.98473 4.41435   1
   5  10   6 18.1445 6.52826   1
  -5  10  -6 17.4912 5.80312   1
  -5  10  -6 33.4715 7.11501   2
  -6  10  -6 62.1460 9.53389   2
   6  10   6 77.2053 10.7550   1
  -6  10  -6 71.5058 9.79318   1
  -7  10  -6 6.81349 6.07224   1
  -7  10  -6 7.82916 6.33729   2
   7  10   6 0.63465 6.14523   1
  -6 -11   6 -2.4458 5.32552   3
  -6  11   6 -1.0123 5.21329   2
   6  11  -6 7.53719 6.52902   1
  -5  11   6 20.4185 6.58262   2
   5  11  -6 24.2187 7.34060   1
   4  11  -6 30.0175 7.48302   1
  -4  11   6 29.5809 7.20691   2
  -3  11   6 2.12756 5.02428   2
   3  11  -6 -0.0825 5.30338   1
   2  11  -6 3.07901 5.57489   1
  -2  11   6 -3.0485 4.59816   2
  -1  11   6 85.0862 9.01139   2
  -1  11   6 73.3458 8.99997   1
   1  11  -6 69.6737 9.28138   1
   0  11   6 0.79759 5.30637   1
   0  11   6 -0.4957 3.98966   2
   0  11  -6 2.88712 4.78935   1
   1  11   6 51.6381 8.36321   1
  -1  11  -6 51.4420 7.79972   1
  -2  11  -6 6.86474 5.10329   1
  -2  11  -6 3.85393 4.29551   2
   2  11   6 -0.3088 4.86424   1
   3  11   6 4.20082 5.52742   1
  -3  11  -6 7.24083 5.22274   2
  -3  11  -6 3.80466 4.95008   1
  -4  11  -6 59.5395 8.58304   2
   4  11   6 48.4439 8.75683   1
  -4  11  -6 50.0320 8.25478   1
   5  11   6 21.2873 7.22097   1
  -5  11  -6 45.1354 7.85524   1
  -5  11  -6 25.8774 6.97815   2
  -6  11  -6 11.3639 6.42260   1
   6  11   6 -2.1297 6.12922   1
  -6  11  -6 -3.2187 5.56356   2
   5  12  -6 12.7269 6.29337   1
  -4  12   6 8.65085 6.18785   2
   4  12  -6 1.69826 5.71451   1
   3  12  -6 6.09623 6.25705   1
  -3  12   6 6.92920 6.03793   2
   2  12  -6 14.2543 6.63545   1
  -2  12   6 21.5892 6.33355   2
   1  12  -6 4.07198 5.53207   1
  -1  12   6 13.5996 6.57720   1
  -1  12   6 1.42343 4.74818   2
   0  12  -6 2.22851 5.56640   1
   0  12   6 -0.7148 5.67327   1
   1  12   6 4.39421 5.94481   1
  -1  12  -6 6.32676 5.31454   1
   2  12   6 -2.6048 5.56490   1
  -2  12  -6 3.33125 4.96158   1
   3  12   6 16.9619 6.66098   1
  -3  12  -6 16.2536 6.20656   2
  -3  12  -6 13.7232 6.51609   1
  -4  12  -6 10.4579 5.64280   2
  -4  12  -6 7.74061 5.68554   1
   4  12   6 4.49361 6.16425   1
   5  12   6 15.4841 7.11528   1
  -5  12  -6 8.38903 6.06704   2
  -5  12  -6 4.71861 5.77834   1
   4  13  -6 14.1866 6.95532   1
  -4  13   6 6.93234 6.82381   2
  -3  13   6 7.40436 6.14437   2
   3  13  -6 1.02758 6.11697   1
  -2  13   6 3.92894 5.71492   2
   2  13  -6 -0.6796 5.88185   1
   1  13  -6 2.03187 5.60771   1
   0  13  -6 5.30926 5.68891   1
   0  13   6 5.30410 6.28816   1
  -1  13  -6 3.78914 5.79870   1
   1  13   6 2.08172 6.35764   1
  -2  13  -6 -3.0361 5.20496   1
   2  13   6 -4.1023 6.04906   1
  -3  13  -6 7.70526 6.05148   1
   3  13   6 5.35899 6.80608   1
  -4  13  -6 23.0298 7.45682   2
   4  13   6 31.1798 8.61029   1
  -4  13  -6 26.7020 7.51777   1
   1  14  -6 -2.1433 5.86413   1
   0  14  -6 6.31385 6.34250   1
 -10   0   7 2.52065 6.32467   3
  -9   0   7 -2.9235 5.05883   3
  -8   0   7 0.05150 3.96534   2
  -8   0   7 -1.3224 5.00303   3
  -7   0   7 -1.9837 4.54090   3
  -7   0   7 -0.9975 3.61764   2
   6   0  -7 -0.6531 3.47023   1
  -6   0   7 -2.7247 3.17660   2
  -5   0   7 1.45417 2.85573   2
   5   0  -7 -1.8613 2.77072   1
  -4   0   7 0.02192 2.55219   2
   4   0  -7 -1.3611 2.42347   1
   3   0  -7 -1.0746 2.04990   1
  -3   0   7 -0.1797 2.21896   2
  -2   0   7 0.79652 2.94631   3
  -2   0   7 0.78694 2.18719   2
   2   0  -7 -0.4482 1.50439   1
  -1   0   7 -0.2822 2.32853   3
   1   0  -7 -3.4588 1.75313   1
  -1   0   7 -2.3833 2.30914   2
   0   0   7 -2.6486 2.63289   2
   0   0   7 -0.8387 2.10482   3
   0   0  -7 -1.6269 2.31255   1
   1   0   7 -0.7847 2.66759   2
  -1   0  -7 -0.4391 2.66447   1
   1   0   7 0.87781 1.64720   3
   2   0   7 2.58306 3.28513   1
   2   0   7 -1.3890 2.97451   2
   3   0   7 -2.8015 3.29579   2
   3   0   7 -2.0206 3.66894   1
   4   0   7 1.68514 4.00530   1
   5   0   7 1.93595 3.99499   1
   6   0   7 -3.1411 4.14997   1
   7   0   7 -2.5872 4.85979   1
   8   0   7 -0.5290 5.08436   1
   9   0   7 0.44576 5.73170   1
  10   0   7 1.90857 6.54020   1
 -10   0  -7 0.17171 6.10312   1
 -10  -1   7 4.63580 6.52075   3
 -10   1   7 -2.4991 5.88828   3
  -9  -1   7 -1.1227 5.15808   3
  -8  -1   7 0.12849 4.64444   3
  -8   1   7 -2.8718 4.01604   2
  -7  -1   7 266.869 14.0895   2
  -7  -1   7 319.810 18.5347   3
  -7   1   7 246.399 14.8165   2
   7   1  -7 214.097 14.4294   1
  -6  -1   7 6.89592 3.40801   2
  -6  -1   7 8.04740 4.59488   3
   6  -1  -7 0.24246 3.63827   1
  -6   1   7 4.59288 3.61465   2
   6   1  -7 4.20048 3.86418   1
  -5  -1   7 10.4986 4.34413   3
  -5  -1   7 0.03818 2.92425   2
   5  -1  -7 5.97988 3.12673   1
   5   1  -7 6.07220 3.46490   1
  -5   1   7 -1.9016 3.07402   2
   4  -1  -7 27.0292 3.27438   1
  -4  -1   7 35.8510 3.80711   2
  -4  -1   7 27.5657 4.95216   3
   4   1  -7 27.1100 3.96334   1
  -4   1   7 36.4876 4.49250   2
   3  -1  -7 133.056 6.59420   1
  -3  -1   7 178.458 10.5026   3
  -3  -1   7 171.241 8.07066   2
  -3   1   7 169.881 9.02501   2
   3   1  -7 168.506 8.34418   1
  -2  -1   7 53.6377 4.11921   2
  -2  -1   7 55.1188 5.33341   3
  -2   1   7 64.8367 4.93182   2
   2   1  -7 52.8268 4.06146   1
  -1  -1   7 596.277 22.1309   2
   1  -1  -7 550.514 20.6123   1
  -1  -1   7 619.832 24.0948   3
  -1   1   7 585.193 22.6298   2
   1   1  -7 545.611 21.5594   1
   0  -1   7 420.294 17.4614   3
   0   1  -7 388.290 16.5525   1
   0   1   7 430.296 17.4787   2
   0   1   7 435.616 16.6471   1
   1  -1   7 2962.57 94.1950   2
   1  -1   7 2643.97 97.3363   3
   1   1   7 2425.67 96.5085   3
   1   1   7 2757.35 93.7909   1
   1   1   7 2772.61 93.6617   2
  -1   1  -7 2615.93 93.4799   1
   2  -1   7 3.07392 3.43225   2
   2   1   7 -2.6011 3.03853   2
   2   1   7 -0.7941 3.12748   1
  -2   1  -7 1.93302 3.23463   1
   3   1   7 101.995 7.52068   2
   3   1   7 113.069 8.38710   1
  -3   1  -7 95.0535 7.51854   1
   4   1   7 60.8563 7.02610   1
   4   1   7 56.0061 6.31192   2
  -4   1  -7 58.3200 6.36197   1
   5  -1   7 64.9997 7.42483   1
  -5   1  -7 64.8721 7.04898   1
   5   1   7 65.8565 7.70822   1
   6  -1   7 30.6275 6.30074   1
  -6   1  -7 29.1229 5.76120   1
   6   1   7 30.3058 6.61226   1
  -7   1  -7 23.3321 6.01467   1
   7   1   7 19.3874 6.04342   1
  -8   1  -7 1.57093 4.70282   1
   8   1   7 -0.9844 5.23857   1
   9   1   7 -3.8186 5.91836   1
  -9   1  -7 2.10952 5.31048   1
 -10   1  -7 58.1165 10.2079   1
  10   1   7 50.7895 10.0262   1
 -10  -2   7 19.7741 7.23564   3
  -9  -2   7 89.7309 10.8564   3
  -9   2   7 100.577 10.2922   2
  -8  -2   7 11.5234 5.46189   3
  -8   2   7 14.5555 5.27709   2
   8   2  -7 20.1039 6.05172   1
  -7  -2   7 14.0990 5.80862   3
   7   2  -7 17.9240 5.36151   1
  -7   2   7 24.4257 5.29833   2
  -6  -2   7 15.0917 5.20548   3
  -6  -2   7 10.2352 3.39408   2
   6   2  -7 14.1418 4.51394   1
  -6   2   7 4.19148 3.61310   2
  -5  -2   7 373.062 16.1372   2
  -5  -2   7 326.756 19.3978   3
   5   2  -7 417.781 18.6472   1
  -5   2   7 391.996 15.8839   1
  -5   2   7 417.708 18.7413   2
  -4  -2   7 7.57412 3.85046   3
  -4  -2   7 1.66269 2.05374   2
   4   2  -7 3.04088 3.33870   1
  -4   2   7 2.90299 1.82201   1
  -4   2   7 8.87091 3.24923   2
  -3  -2   7 32.2076 5.11146   3
  -3  -2   7 26.4526 2.85756   2
   3   2  -7 29.1144 3.93827   1
  -3   2   7 31.8942 4.33203   2
  -2  -2   7 1069.52 40.2370   3
  -2  -2   7 977.111 35.4866   2
   2   2  -7 949.611 36.4430   1
  -2   2   7 1002.11 37.2253   2
  -1  -2   7 66.2170 5.60297   3
   1   2  -7 70.5085 5.07762   1
  -1   2   7 72.2166 5.41642   2
  -1   2   7 64.3067 3.82198   1
   0  -2   7 84.0650 6.01964   3
   0  -2   7 82.4730 5.65057   2
   0   2   7 77.2726 5.20259   1
   0   2  -7 81.7245 5.64074   1
   0   2   7 86.6730 6.15590   2
   1  -2   7 7.97546 3.18885   2
   1   2   7 9.75070 3.35070   1
   1   2   7 10.8128 3.20673   2
  -1   2  -7 12.1511 3.28645   1
   2   2   7 30.8758 4.25620   2
  -2   2  -7 39.0676 4.72226   1
   2   2   7 37.8775 4.97747   1
  -3   2  -7 1333.17 50.2170   1
   3   2   7 1333.40 49.5738   2
   3   2   7 1346.31 50.9040   1
  -4  -2  -7 15.0026 2.52798   3
  -4   2  -7 17.0410 4.60053   1
   4   2   7 19.3565 5.13505   1
   4   2   7 17.1255 4.28461   2
  -5  -2  -7 7.56231 3.11453   3
   5   2   7 15.6715 4.53545   2
  -5   2  -7 7.92152 4.29001   1
   5   2   7 9.57326 4.98860   1
   6   2   7 334.741 20.1324   1
  -6   2  -7 336.295 18.7451   1
  -7   2  -7 135.511 11.4354   1
   7   2   7 107.259 11.4669   1
  -8   2  -7 165.881 13.7902   1
   8   2   7 148.036 14.0848   1
   9   2   7 4.32748 6.25637   1
  -9   2  -7 2.92280 5.87925   1
  10   2   7 30.6763 8.87482   1
 -10   2  -7 38.2699 8.88841   1
 -10  -3   7 -1.1539 5.86280   3
 -10   3   7 4.45591 5.65644   2
  -9  -3   7 70.4462 10.1490   3
  -9   3   7 82.0999 9.61462   2
  -8  -3   7 85.0159 10.2636   3
   8   3  -7 77.6001 9.63225   1
  -8   3   7 92.9572 9.58297   2
  -7  -3   7 240.064 16.3657   3
   7   3  -7 219.920 14.8383   1
  -7   3   7 206.438 14.0615   2
  -6  -3   7 155.253 12.3459   3
   6   3  -7 166.334 11.4584   1
  -6   3   7 132.233 10.4163   2
  -5  -3   7 157.418 8.47953   2
  -5  -3   7 197.898 13.2397   3
   5   3  -7 217.996 12.4106   1
  -5   3   7 212.065 9.23118   1
  -5   3   7 193.345 11.8540   2
  -4  -3   7 289.477 11.6757   2
   4   3  -7 341.405 15.5049   1
  -4   3   7 260.758 11.2441   1
  -4   3   7 311.788 15.2567   2
  -3  -3   7 112.153 5.80498   2
  -3  -3   7 146.635 9.84184   3
  -3   3   7 148.187 9.05737   2
   3   3  -7 142.639 8.69745   1
  -2  -3   7 533.583 23.6404   3
   2   3  -7 515.785 21.5751   1
  -2   3   7 534.729 22.2531   2
  -1  -3   7 41.7173 3.75453   2
  -1  -3   7 36.7136 4.58303   3
  -1   3   7 37.9978 4.41984   2
   1   3  -7 39.0218 4.38874   1
  -1   3   7 34.1825 3.28383   1
   0  -3   7 8.54883 3.18682   3
   0   3  -7 6.17453 2.93386   1
   0   3   7 7.03467 2.98281   2
   0   3   7 7.16476 2.90901   1
   1   3   7 668.773 27.4498   1
  -1   3  -7 685.467 27.5186   1
   1   3   7 723.896 27.6512   2
   2   3   7 6.08752 3.78176   1
   2   3   7 6.97776 3.28448   2
  -2   3  -7 7.49515 3.34303   1
   3   3   7 48.6676 5.24066   2
  -3   3  -7 55.9431 6.03600   1
   3   3   7 57.8233 6.69217   1
  -4  -3  -7 480.546 20.9966   3
   4   3   7 602.344 24.0252   2
   4   3   7 572.175 25.8730   1
  -4   3  -7 530.263 24.4112   1
  -5  -3  -7 22.8476 3.49558   3
  -5   3  -7 25.4845 5.32374   1
   5   3   7 22.7419 4.73148   2
   5   3   7 24.6117 6.38738   1
   6   3   7 51.0035 7.93593   1
  -6   3  -7 43.3383 6.84200   1
  -7   3  -7 83.6723 9.57329   1
   7   3   7 103.580 11.3587   1
  -8   3  -7 80.9226 9.99403   1
   8   3   7 95.9046 12.0477   1
  -9   3  -7 0.14216 5.85589   1
   9   3   7 -4.1610 6.06582   1
  10   3   7 63.5036 11.1504   1
 -10   3  -7 60.1320 10.2864   1
 -10  -4   7 7.35830 6.20325   3
 -10   4   7 7.29079 6.15460   2
  -9  -4   7 4.70598 5.81309   3
  -9   4   7 4.12253 5.59134   2
  -8  -4   7 62.3097 9.12071   3
   8   4  -7 69.6986 9.38122   1
  -8   4   7 68.8048 8.72416   2
  -7  -4   7 103.358 10.7920   3
  -7   4   7 109.522 10.1309   2
   7   4  -7 117.847 10.9676   1
  -6  -4   7 28.4090 6.12363   3
  -6   4   7 18.4847 4.91601   2
   6   4  -7 23.0070 5.72931   1
  -5  -4   7 0.46455 3.87925   3
  -5   4   7 0.74416 3.54433   2
  -4  -4   7 259.073 15.3845   3
  -4   4   7 271.743 14.1401   2
   4   4  -7 253.564 13.8615   1
  -4   4   7 220.047 10.0837   1
  -3  -4   7 897.602 35.7700   3
  -3   4   7 718.915 28.8229   1
   3   4  -7 859.670 33.0937   1
  -3   4   7 818.539 32.9781   2
  -2  -4   7 23.3982 4.24472   3
  -2   4   7 21.3916 2.82362   1
   2   4  -7 28.3603 4.32425   1
  -2   4   7 29.4473 4.50889   2
  -1  -4   7 928.752 36.1495   3
  -1   4   7 865.841 33.6072   2
   1   4  -7 819.927 33.4326   1
   0  -4   7 18.7787 4.05476   3
   0   4   7 28.1457 4.05325   2
   0   4  -7 32.7830 4.29814   1
   0   4   7 22.5222 3.75210   1
   1   4   7 1244.44 48.0392   1
  -1   4  -7 1279.39 48.0532   1
   1   4   7 1338.49 47.8519   2
   2   4   7 643.150 27.8410   1
  -2   4  -7 653.743 27.4799   1
   2   4   7 675.285 27.2879   2
   3   4   7 184.497 12.1582   1
   3   4   7 170.835 10.5218   2
  -3   4  -7 190.939 11.4792   1
  -4  -4  -7 513.366 20.7968   3
   4   4   7 451.168 24.1874   1
   4   4   7 610.750 23.6053   2
  -4   4  -7 471.270 23.4138   1
   5   4   7 437.153 23.0798   1
   5   4   7 423.543 20.3716   2
  -5   4  -7 417.874 21.6860   1
   6   4   7 18.8774 6.66449   1
  -6   4  -7 17.9139 5.20854   1
  -7   4  -7 70.2731 8.77372   1
   7   4   7 61.3604 9.47675   1
   8   4   7 17.6330 7.48963   1
  -8   4  -7 21.9919 6.40228   1
  -9   4  -7 21.4716 6.94044   1
   9   4   7 0.99970 7.19781   1
  10   4   7 5.33894 7.32173   1
 -10   4  -7 7.19906 6.64623   1
 -10  -5   7 33.0395 8.65523   3
 -10   5   7 43.1179 8.64839   2
  -9  -5   7 63.5933 10.0328   3
   9   5  -7 58.7039 9.96900   1
  -9   5   7 52.2528 8.45280   2
  -8  -5   7 59.0754 9.30976   3
  -8   5   7 76.0188 9.22397   2
   8   5  -7 55.9675 9.17127   1
  -7  -5   7 7.85175 5.46867   3
   7   5  -7 12.6840 5.91420   1
  -7   5   7 7.66203 5.06771   2
  -6  -5   7 728.454 34.7368   3
  -6   5   7 647.443 31.1353   2
   6   5  -7 728.442 32.4557   1
  -5  -5   7 1.49516 4.37617   3
  -5   5   7 4.75108 4.06777   2
  -4  -5   7 14.4059 4.53375   3
   4   5  -7 13.4288 4.29123   1
  -4   5   7 10.2831 2.61697   1
  -4   5   7 16.8222 4.50027   2
  -3  -5   7 1283.36 52.8745   3
  -3   5   7 1257.11 46.2285   1
  -3   5   7 1280.64 49.9713   2
   3   5  -7 1406.37 50.6209   1
  -2  -5   7 593.718 26.8697   3
  -2   5   7 617.387 25.4203   2
   2   5  -7 531.903 24.8640   1
  -2   5   7 590.150 22.7224   1
  -1  -5   7 -0.8924 2.91786   3
  -1   5   7 0.64777 2.66451   1
   1   5  -7 -2.1085 2.88271   1
  -1   5   7 -1.9502 3.00181   2
   0   5  -7 268.792 14.6038   1
   0   5   7 336.941 15.1373   2
  -1   5  -7 268.610 13.9063   1
   1   5   7 262.045 13.9259   1
   1   5   7 261.969 13.4275   2
   2   5   7 7.59848 4.03896   1
  -2   5  -7 6.76942 3.50161   1
   2   5   7 4.37537 3.31944   2
   3   5   7 0.88510 3.69537   1
  -3   5  -7 2.18581 3.38299   1
   3   5   7 -0.0546 3.33935   2
   4   5   7 64.3638 6.59433   2
   4   5   7 75.4453 8.46858   1
  -4   5  -7 63.0081 7.16000   1
  -5   5  -7 -0.9212 3.84112   1
   5   5   7 -1.0086 4.98721   1
   5   5   7 -0.2697 3.68768   2
   6   5   7 185.082 12.6186   2
   6   5   7 235.448 16.5141   1
  -6   5  -7 176.206 13.6446   1
  -7   5  -7 96.6458 10.4051   1
   7   5   7 94.2143 11.4701   1
   8   5   7 36.5199 8.85492   1
  -8   5  -7 51.8778 8.39427   1
   9   5   7 151.402 15.7404   1
  -9   5  -7 147.690 14.3690   1
 -10   5  -7 8.18031 6.64201   1
  10   5   7 -3.0856 7.21565   1
  -9  -6   7 17.8538 7.35853   3
   9   6  -7 13.7787 7.26488   1
  -9   6   7 18.7895 6.57445   2
  -8  -6   7 0.76120 5.34249   3
   8   6  -7 -0.1675 5.64346   1
  -8   6   7 1.50490 4.82106   2
  -7  -6   7 66.9457 9.56341   3
  -7   6   7 55.3373 7.95538   2
   7   6  -7 61.4237 8.94697   1
   6   6  -7 9.01479 5.00266   1
  -6   6   7 4.15210 4.33891   2
  -5  -6   7 6.74931 4.82171   3
   5   6  -7 11.5598 5.16746   1
  -5   6   7 17.6341 5.14767   2
  -4  -6   7 100.209 9.72458   3
  -4   6   7 101.302 9.06098   2
   4   6  -7 114.026 9.73572   1
  -3  -6   7 46.8444 6.46906   3
   3   6  -7 41.2469 6.10792   1
  -3   6   7 35.5872 4.15193   1
  -3   6   7 54.9060 6.51579   2
  -2  -6   7 -0.6162 3.18414   3
  -2   6   7 -0.1146 2.76451   1
   2   6  -7 0.32766 3.47439   1
  -2   6   7 -1.4055 3.18253   2
   2   6  -7 -1.1066 1.75353   2
  -1  -6   7 1242.83 52.9800   3
   1   6  -7 1314.05 50.6057   1
  -1   6   7 1341.73 48.9623   1
  -1   6   7 1385.43 50.2836   2
   0   6  -7 7.63327 3.70953   1
   0   6   7 5.51429 3.66628   1
   0   6   7 8.70410 3.38535   2
   1   6   7 251.094 13.2168   2
  -1   6  -7 240.509 13.6150   1
   1   6   7 251.421 13.8235   1
  -2   6  -7 224.827 13.7235   1
   2   6   7 243.004 14.4156   1
   2   6   7 289.209 14.1880   2
  -3   6  -7 2.21470 3.41285   1
   3   6   7 3.40357 4.20675   1
   3   6   7 -0.5282 3.13418   2
   4   6   7 143.909 10.1295   2
  -4   6  -7 143.310 10.8946   1
   4   6   7 134.517 11.6021   1
   5   6   7 23.9014 5.14724   2
   5   6   7 36.1015 7.24001   1
  -5   6  -7 39.5485 6.35100   1
  -6   6  -7 21.6245 6.00076   1
   6   6   7 16.0312 6.41874   1
  -7   6  -7 125.159 11.8957   1
   7   6   7 123.681 13.2535   1
  -8   6  -7 7.19287 5.37513   1
   8   6   7 -1.1771 5.88757   1
  -9   6  -7 -0.6111 5.88024   1
   9   6   7 1.56534 6.58726   1
  -9  -7   7 13.5785 7.26910   3
   9   7  -7 14.1329 7.30631   1
  -9   7   7 20.2324 6.95304   2
  -8  -7   7 57.3853 9.69419   3
   8   7  -7 47.2718 9.01183   1
  -8   7   7 45.1028 7.94340   2
  -7  -7   7 4.76054 5.18784   3
   7   7  -7 -1.6677 5.08637   1
  -7   7   7 0.34129 4.80293   2
  -6  -7   7 6.02400 5.09826   3
   6   7  -7 7.27196 5.42972   1
  -6   7   7 15.5488 5.37846   2
  -5  -7   7 -0.7578 4.31045   3
  -5   7   7 3.27607 4.38206   2
   5   7  -7 4.95665 5.06878   1
  -4  -7   7 75.8979 8.65316   3
   4   7  -7 69.7625 8.44951   1
  -4   7   7 66.8776 7.88169   2
  -3  -7   7 102.877 9.66454   3
  -3   7   7 109.968 7.50556   1
   3   7  -7 126.057 10.4018   1
  -3   7   7 94.9296 9.11954   2
  -2  -7   7 173.035 12.3316   3
  -2   7   7 170.536 10.2740   1
   2   7  -7 177.526 12.1452   1
  -2   7   7 172.245 11.7944   2
   1   7  -7 1.67607 3.93325   1
  -1   7   7 0.42085 3.59018   1
  -1   7   7 4.51642 3.36054   2
   0   7   7 6.55084 3.96668   1
   0   7  -7 2.69812 3.68977   1
   0   7   7 7.28492 3.55142   2
  -1   7  -7 5.97385 3.97541   1
   1   7   7 4.36716 3.70029   1
   1   7   7 9.10243 3.72806   2
  -2   7  -7 23.1400 4.86662   1
   2   7   7 26.3627 4.75725   2
   2   7   7 23.3273 5.48896   1
  -3   7  -7 23.0889 5.15490   1
   3   7   7 24.9943 5.87199   1
   3   7   7 24.7967 5.06510   2
   4   7   7 -0.2903 4.45583   1
   4   7   7 -0.6700 3.91108   2
  -4   7  -7 -3.3696 3.54258   1
   5   7   7 13.4971 5.90860   1
  -5   7  -7 13.5733 5.18820   1
   6   7   7 58.4760 9.24007   1
  -6   7  -7 62.6721 8.84461   1
   7   7   7 18.3518 7.08964   1
  -7   7  -7 15.0481 6.32982   1
   8   7   7 8.46940 6.62791   1
  -8   7  -7 7.38550 6.36988   1
   9   7   7 19.2369 8.22651   1
  -9   7  -7 8.73506 6.74983   1
  -8  -8   7 10.6699 6.74075   3
  -8   8   7 3.50466 4.94435   2
   8   8  -7 7.02739 6.58528   1
  -7  -8   7 3.97660 5.95012   3
   7   8  -7 9.08010 6.52824   1
  -7   8   7 2.47415 4.97148   2
  -6  -8   7 -0.3891 4.66573   3
  -6   8   7 8.21434 4.86517   2
   6   8  -7 3.79693 5.18426   1
  -5  -8   7 34.0761 6.67089   3
   5   8  -7 36.3691 7.28035   1
  -5   8   7 14.9131 5.50934   2
  -4  -8   7 32.9033 6.78788   3
  -4   8   7 37.5773 6.55458   2
   4   8  -7 34.2900 7.09386   1
  -3  -8   7 10.2646 4.54314   3
   3   8  -7 2.58052 4.67789   1
  -3   8   7 3.36896 4.23160   2
  -2   8   7 168.335 12.0127   2
  -2   8   7 137.578 9.85295   1
   2   8  -7 150.763 11.6314   1
  -1   8   7 19.4473 4.91814   2
  -1   8   7 29.1178 5.36215   1
   1   8  -7 37.1066 6.24130   1
   0   8  -7 24.8938 5.25202   1
   0   8  -7 17.0222 3.99366   2
   0   8   7 23.7006 5.11317   1
   0   8   7 23.0028 4.71595   2
   1   8   7 11.1633 4.42445   1
   1   8   7 14.9837 4.24191   2
  -1   8  -7 7.72195 4.03443   1
   2   8   7 -3.3216 3.50186   2
   2   8   7 3.06775 3.86888   1
  -2   8  -7 -0.4292 3.65363   1
   3   8   7 153.357 12.6537   1
  -3   8  -7 188.904 13.0414   1
   3   8   7 177.893 12.0896   2
  -4   8  -7 -0.4484 3.91244   1
   4   8   7 -4.5493 4.72650   1
   5   8   7 5.16956 5.13293   1
  -5   8  -7 0.97134 4.36377   1
  -6   8  -7 28.8496 6.64547   1
   6   8   7 14.0068 6.46939   1
   7   8   7 74.7942 10.6941   1
  -7   8  -7 68.4909 9.79328   1
   8   8   7 52.8439 9.98014   1
  -8   8  -7 23.5864 7.32444   1
  -8  -9   7 14.3029 7.15944   3
   8   9  -7 12.4534 7.33969   1
  -8   9   7 7.68397 5.43756   2
  -7  -9   7 30.4022 7.80714   3
   7   9  -7 39.9729 8.53169   1
  -7   9   7 21.4852 6.53380   2
  -6  -9   7 61.5680 9.48044   3
  -6   9   7 66.0659 8.91775   2
   6   9  -7 65.4078 9.98453   1
  -5  -9   7 4.03169 5.06619   3
  -5   9   7 4.23860 4.98784   2
   5   9  -7 5.25364 5.33276   1
  -4  -9   7 12.2214 5.20751   3
   4   9  -7 16.6952 6.17836   1
  -4   9   7 25.1974 6.07432   2
  -3  -9   7 12.4489 4.92966   3
   3   9  -7 16.6095 6.01103   1
  -3   9   7 11.8408 5.08798   2
   2   9  -7 118.722 10.8706   1
  -2   9   7 97.1444 8.78662   1
  -2   9   7 112.145 10.1299   2
  -1   9   7 10.1868 4.86438   1
   1   9  -7 14.4309 5.41126   1
  -1   9   7 13.6143 4.59946   2
   0   9  -7 64.4243 6.51368   2
   0   9   7 83.9341 8.56551   1
   0   9   7 95.9220 8.42244   2
   0   9  -7 98.5289 9.45053   1
  -1   9  -7 97.7983 9.59326   1
  -1   9  -7 123.351 9.31934   2
   1   9   7 104.866 8.85617   2
   1   9   7 119.796 10.5935   1
   2   9   7 30.2831 6.46114   1
   2   9   7 36.9382 5.76674   2
  -2   9  -7 42.0182 6.58797   1
   3   9   7 2.74518 4.82418   1
  -3   9  -7 2.19791 4.18286   1
  -4   9  -7 2.95165 4.15731   1
   4   9   7 -1.9333 5.00328   1
   5   9   7 5.34163 5.57022   1
  -5   9  -7 -3.1243 4.20106   1
  -6   9  -7 12.2148 5.63550   1
   6   9   7 21.3323 7.04232   1
  -7   9  -7 8.55854 6.45813   1
   7   9   7 0.80195 5.98176   1
  -8   9  -7 4.65282 6.25634   2
   8   9   7 4.33692 6.52234   1
  -8   9  -7 -2.7368 5.61543   1
  -7 -10   7 -1.4735 5.97252   3
  -7  10   7 4.12839 5.44368   2
   7  10  -7 3.49036 6.38448   1
  -6 -10   7 14.1467 6.45049   3
   6  10  -7 8.98640 6.75483   1
  -6  10   7 2.47658 5.46105   2
  -5 -10   7 37.7019 7.74582   3
   5  10  -7 48.7150 8.47653   1
  -5  10   7 34.2556 7.32136   2
  -4 -10   7 4.32140 4.89691   3
   4  10  -7 3.12452 5.40277   1
  -4  10   7 0.20154 4.87615   2
   3  10  -7 9.91838 5.93455   1
  -3  10   7 5.90404 5.07127   2
  -2  10   7 15.3436 5.46634   2
   2  10  -7 15.3014 5.75405   1
   1  10  -7 80.2187 9.38422   1
  -1  10   7 62.1549 7.81899   1
  -1  10   7 65.9139 8.02066   2
   0  10   7 20.8006 5.82464   1
   0  10   7 12.3979 4.52322   2
   0  10  -7 35.5547 6.64217   1
  -1  10  -7 51.9672 6.73993   2
   1  10   7 75.5333 9.02800   1
  -1  10  -7 68.6143 8.45569   1
   1  10   7 67.6091 7.42270   2
   2  10   7 0.91043 4.82924   1
  -2  10  -7 3.13286 4.42403   2
  -2  10  -7 1.14641 4.29845   1
  -3  10  -7 32.3228 6.36229   1
   3  10   7 23.7748 6.73363   1
  -3  10  -7 28.0566 6.21096   2
  -4  10  -7 10.0401 5.42866   2
  -4  10  -7 8.90989 5.17147   1
   4  10   7 19.0306 6.23661   1
   5  10   7 4.42893 5.97010   1
  -5  10  -7 -0.0060 5.14460   1
  -5  10  -7 -2.7067 4.62257   2
   6  10   7 5.67146 6.21381   1
  -6  10  -7 7.13189 5.82398   2
  -6  10  -7 -0.2917 5.22097   1
   7  10   7 39.4971 9.05895   1
  -7  10  -7 32.0671 7.83672   1
  -7  10  -7 30.7427 7.98869   2
  -6 -11   7 5.58224 6.11109   3
  -6  11   7 4.88875 5.54822   2
   6  11  -7 5.97172 6.78326   1
   5  11  -7 16.9496 6.94219   1
  -5  11   7 18.2242 6.50600   2
  -4  11   7 38.9364 7.78608   2
   4  11  -7 52.1222 8.67634   1
   3  11  -7 3.94329 6.26007   1
  -3  11   7 4.33264 5.48265   2
  -2  11   7 140.347 12.1058   2
   2  11  -7 117.599 12.2418   1
   1  11  -7 3.17438 5.01787   1
  -1  11   7 12.1261 5.57755   1
  -1  11   7 6.39849 5.00517   2
   0  11   7 29.2448 6.74847   1
   0  11  -7 30.2452 6.75923   1
   0  11   7 32.6865 6.25396   2
  -1  11  -7 0.38680 4.76102   1
   1  11   7 1.19509 5.47646   1
   1  11   7 -0.7895 3.97712   2
  -2  11  -7 23.3174 5.90196   2
  -2  11  -7 22.3616 6.16862   1
   2  11   7 19.0992 5.91670   1
  -3  11  -7 9.83512 5.09499   1
  -3  11  -7 4.75226 4.84464   2
   3  11   7 2.54722 5.40057   1
  -4  11  -7 34.8716 7.11465   1
  -4  11  -7 29.0468 6.96184   2
   4  11   7 38.2578 7.96859   1
   5  11   7 7.55161 6.26192   1
  -5  11  -7 9.41331 5.82214   2
  -5  11  -7 10.4096 5.76194   1
  -6  11  -7 16.8991 6.86512   2
  -6  11  -7 20.7609 7.16296   1
   6  11   7 31.0679 8.12639   1
   5  12  -7 11.2240 6.66622   1
  -5  12   7 9.18152 6.32029   2
   4  12  -7 2.86909 6.00935   1
  -4  12   7 -1.7573 6.05584   2
  -3  12   7 9.68286 6.02449   2
   3  12  -7 12.2072 6.49576   1
   2  12  -7 89.5487 11.3772   1
  -2  12   7 96.6365 10.8449   2
   1  12  -7 12.9215 6.14081   1
  -1  12   7 8.94512 5.29728   2
   0  12   7 130.889 12.6864   1
   0  12   7 136.199 11.6557   2
   0  12  -7 148.598 13.7739   1
   1  12   7 80.3198 10.3188   1
  -1  12  -7 90.3873 10.5074   1
   2  12   7 15.7615 6.61616   1
  -2  12  -7 16.0594 6.07759   1
  -3  12  -7 140.433 13.2254   1
  -3  12  -7 128.535 12.0834   2
   3  12   7 139.608 13.9216   1
   4  12   7 3.70103 5.85814   1
  -4  12  -7 -3.5303 5.24625   2
  -4  12  -7 2.49375 5.10371   1
   5  12   7 8.39475 6.73571   1
  -5  12  -7 19.3510 6.64397   2
  -5  12  -7 8.81575 6.07242   1
   3  13  -7 12.5040 7.09171   1
  -3  13   7 1.92271 5.76140   2
   2  13  -7 59.1149 9.94902   1
  -2  13   7 54.6841 9.03505   2
   1  13  -7 18.2910 6.68243   1
  -1  13   7 17.4351 6.51704   2
   0  13  -7 -2.4676 5.36466   1
   0  13   7 1.95893 6.33783   1
  -1  13  -7 36.4635 8.10850   1
   1  13   7 39.5397 8.54145   1
  -2  13  -7 13.7492 6.32489   1
   2  13   7 18.5546 7.38091   1
   3  13   7 -0.3176 6.52434   1
  -3  13  -7 2.75419 5.80316   1
 -10   0   8 0.34959 5.78543   3
  -9   0   8 1.31361 5.47640   3
  -8   0   8 12.8323 4.67930   2
  -8   0   8 17.0702 6.33355   3
  -7   0   8 269.839 18.1364   3
  -7   0   8 288.062 15.5437   2
   6   0  -8 186.475 11.6295   1
  -6   0   8 244.467 12.8432   2
  -6   0   8 227.693 14.9856   3
   5   0  -8 630.026 25.7964   1
  -5   0   8 676.288 26.9318   2
  -4   0   8 623.609 24.3285   2
   4   0  -8 573.319 22.9620   1
  -3   0   8 1383.78 51.5220   3
  -3   0   8 1311.45 47.0061   2
   3   0  -8 1214.07 45.5490   1
  -2   0   8 25.0559 3.96458   3
   2   0  -8 18.9045 2.28497   1
  -2   0   8 23.3761 3.31297   2
  -1   0   8 1745.96 63.7674   2
  -1   0   8 1889.42 67.5210   3
   1   0  -8 1798.67 62.6817   1
   0   0  -8 7457.42 248.396   1
   0   0   8 7386.20 248.475   2
   0   0   8 7184.89 261.094   3
   1   0   8 147.182 8.60275   2
   1   0   8 161.019 7.39834   3
  -1   0  -8 151.299 8.48192   1
   2   0   8 657.481 27.0548   1
   2   0   8 661.899 26.7697   2
   3   0   8 983.350 39.8100   2
   3   0   8 1076.02 40.7199   1
   4   0   8 134.134 10.1364   1
   5   0   8 45.8489 6.70778   1
   6   0   8 91.9293 9.56901   1
   7   0   8 5.10380 5.16691   1
   8   0   8 13.0458 5.97244   1
   9   0   8 134.588 13.6681   1
 -10   0  -8 26.8665 8.42790   1
 -10  -1   8 161.976 15.7164   3
 -10   1   8 159.834 15.9931   3
  -9  -1   8 22.1386 7.01316   3
  -8  -1   8 123.705 12.0473   3
  -8   1   8 129.156 10.6572   2
  -7  -1   8 308.534 19.1628   3
  -7  -1   8 319.820 16.0476   2
  -7   1   8 315.710 16.9347   2
   7   1  -8 270.889 16.1957   1
  -6  -1   8 -2.7066 3.26999   2
  -6  -1   8 -1.1228 4.09913   3
   6   1  -8 3.76296 3.96538   1
  -6   1   8 7.45769 3.82726   2
  -5  -1   8 126.267 10.3094   3
   5  -1  -8 136.588 7.98031   1
  -5  -1   8 146.899 8.58316   2
   5   1  -8 141.707 9.05754   1
  -5   1   8 146.061 9.51632   2
   4  -1  -8 12.0260 2.48279   1
  -4  -1   8 15.3170 4.28426   3
  -4  -1   8 11.8098 2.93901   2
  -4   1   8 15.5147 3.69100   2
   4   1  -8 12.2531 3.19416   1
  -3  -1   8 -0.4571 2.21700   2
  -3  -1   8 -2.3919 3.14308   3
   3   1  -8 -1.0805 2.43897   1
  -3   1   8 2.45205 2.66504   2
  -2  -1   8 43.3483 4.89447   3
  -2  -1   8 42.0096 3.92494   2
  -2   1   8 37.8696 4.22338   2
   2   1  -8 39.9957 3.60653   1
  -1  -1   8 701.174 26.3644   2
   1  -1  -8 661.252 24.7526   1
  -1  -1   8 702.309 28.2800   3
   1   1  -8 677.295 25.7912   1
  -1   1   8 727.244 27.0638   2
   0  -1   8 48.1456 4.40567   3
   0  -1   8 51.2666 4.67791   2
   0   1   8 55.2987 4.13148   3
   0   1  -8 57.1966 4.62359   1
   0   1   8 56.5249 5.09889   2
   0   1   8 59.8755 4.55252   1
   1  -1   8 144.943 8.58363   2
   1  -1   8 137.028 7.51957   3
  -1   1  -8 141.932 8.30173   1
   1   1   8 167.166 8.85448   2
   1   1   8 125.250 6.18157   3
   1   1   8 148.474 8.48041   1
   2  -1   8 117.354 7.98192   2
  -2   1  -8 98.3571 7.26981   1
   2   1   8 102.138 7.34787   2
   2   1   8 100.268 7.52744   1
   3  -1   8 477.287 21.4495   2
   3   1   8 432.330 20.2637   2
  -3   1  -8 479.855 21.0029   1
   3   1   8 470.400 21.3936   1
   4   1   8 1124.11 45.8978   1
   4   1   8 1224.21 45.6101   2
  -4   1  -8 1143.43 45.3183   1
   5   1   8 938.614 39.5433   1
  -5   1  -8 927.823 38.7331   1
  -6   1  -8 10.8783 4.63148   1
   6   1   8 -4.8833 4.05493   1
  -7   1  -8 447.258 24.0991   1
   7   1   8 437.084 24.7270   1
  -8   1  -8 83.9233 9.90811   1
   8   1   8 78.9596 10.5537   1
   9   1   8 16.5076 7.26040   1
  -9   1  -8 11.0523 6.28432   1
 -10   1  -8 54.4148 10.2878   1
  10   1   8 58.2198 10.4383   1
 -10  -2   8 -4.9284 5.29195   3
  -9  -2   8 2.26639 5.60413   3
  -9   2   8 2.58487 4.94166   2
  -8  -2   8 2.84200 4.86502   3
  -8   2   8 -0.7885 4.18701   2
  -7  -2   8 24.4572 6.42359   3
   7   2  -8 10.7021 5.19381   1
  -7   2   8 18.4386 4.89461   2
  -6  -2   8 172.708 12.8433   3
  -6  -2   8 170.449 9.64975   2
   6   2  -8 174.175 11.5435   1
  -6   2   8 152.639 10.9073   2
  -5  -2   8 283.804 16.3927   3
  -5  -2   8 268.656 12.4882   2
  -5   2   8 274.545 14.6437   2
   5   2  -8 280.576 14.4295   1
  -5   2   8 267.834 11.6917   1
  -4  -2   8 260.711 11.6379   2
  -4  -2   8 276.079 15.2485   3
  -4   2   8 230.372 13.1816   2
   4   2  -8 279.944 13.2695   1
  -3  -2   8 142.822 7.33409   2
  -3  -2   8 159.823 10.3592   3
  -3   2   8 138.301 8.85946   2
   3   2  -8 142.603 8.39622   1
  -2  -2   8 700.597 29.9732   3
  -2  -2   8 719.949 26.4836   2
   2   2  -8 669.345 26.9369   1
  -2   2   8 757.126 28.1844   2
  -1  -2   8 47.7327 4.94135   3
   1   2  -8 49.0331 4.30949   1
  -1   2   8 49.1161 4.82335   2
  -1   2   8 37.7249 3.09351   1
   0  -2   8 254.580 12.6776   3
   0  -2   8 246.089 11.9949   2
   0   2   8 274.081 12.6932   2
   0   2   8 256.598 11.5948   1
   0   2  -8 257.594 12.1587   1
   1  -2   8 584.246 24.1812   2
  -1   2  -8 584.739 23.8772   1
   1   2   8 592.138 23.9817   1
   1   2   8 616.014 24.6155   2
  -2   2  -8 103.726 7.56779   1
   2   2   8 103.475 7.41445   2
   2   2   8 95.8988 7.73173   1
   3   2   8 14.2009 3.91422   2
   3   2   8 31.5691 5.26622   1
  -3   2  -8 22.9393 4.41223   1
   4   2   8 57.1993 7.17262   1
  -4   2  -8 70.4950 7.13774   1
   4   2   8 67.2064 6.80669   2
  -5  -2  -8 4.48875 2.75906   3
   5   2   8 7.94771 4.94902   1
   5   2   8 -0.2708 3.65251   2
  -5   2  -8 1.35431 3.75338   1
   6   2   8 51.1393 8.13395   1
  -6   2  -8 42.0690 6.73821   1
   7   2   8 4.26582 5.41435   1
  -7   2  -8 2.82666 4.79174   1
  -8   2  -8 26.0093 7.04331   1
   8   2   8 30.0454 7.88953   1
  -9   2  -8 31.0530 7.93823   1
   9   2   8 18.6272 7.71511   1
  10   2   8 13.0701 8.11329   1
 -10   2  -8 15.4418 7.37555   1
 -10  -3   8 1.61170 5.91032   3
 -10   3   8 -1.9692 5.43722   2
  -9  -3   8 95.4053 11.4859   3
  -9   3   8 87.9421 9.99367   2
  -8  -3   8 2.91938 5.16625   3
   8   3  -8 5.73474 5.44900   1
  -8   3   8 4.55020 4.36798   2
  -7  -3   8 22.6525 6.26947   3
   7   3  -8 22.6887 6.05150   1
  -7   3   8 18.9570 5.05890   2
  -6  -3   8 10.2900 5.06111   3
  -6   3   8 7.98702 3.92338   2
   6   3  -8 7.01117 4.34542   1
  -5  -3   8 1.29040 2.17127   2
  -5  -3   8 1.87401 3.97225   3
   5   3  -8 -0.9551 3.67810   1
  -5   3   8 0.67920 3.41138   2
  -4  -3   8 -0.6502 1.92115   2
  -4  -3   8 1.75741 3.45142   3
   4   3  -8 -1.6474 3.34563   1
  -4   3   8 -1.5692 3.04359   2
  -3  -3   8 165.518 10.8074   3
  -3  -3   8 138.352 6.90940   2
   3   3  -8 152.129 9.17342   1
  -3   3   8 165.062 9.93087   2
  -2  -3   8 175.992 10.7427   3
   2   3  -8 164.566 9.22503   1
  -2   3   8 152.516 9.39908   2
  -1  -3   8 313.839 12.9331   2
  -1  -3   8 293.567 14.7494   3
  -1   3   8 271.463 12.0025   1
  -1   3   8 308.034 14.1758   2
   1   3  -8 295.010 13.7558   1
   0  -3   8 211.019 11.4584   3
   0  -3   8 204.290 10.4941   2
   0   3   8 204.673 10.9263   2
   0   3   8 201.815 10.1168   1
   0   3  -8 201.443 10.6960   1
  -1   3  -8 1128.54 41.8950   1
   1   3   8 1042.42 41.4292   1
   1   3   8 1147.65 41.9414   2
   2   3   8 1.59821 2.98799   2
   2   3   8 -2.9221 3.14396   1
   3   3   8 29.6488 4.41704   2
   3   3   8 36.1752 5.79105   1
  -3   3  -8 32.5068 5.08726   1
  -4  -3  -8 102.443 5.65088   3
  -4   3  -8 129.510 9.59422   1
   4   3   8 120.610 8.81716   2
   4   3   8 119.440 10.1049   1
   5   3   8 12.3774 5.34363   1
   5   3   8 8.93492 4.54166   2
  -5   3  -8 4.54897 4.15249   1
  -6   3  -8 165.468 12.3882   1
   6   3   8 137.507 12.7998   1
  -7   3  -8 99.2359 10.3629   1
   7   3   8 137.476 13.1962   1
  -8   3  -8 186.990 15.0171   1
   8   3   8 186.907 16.4585   1
  -9   3  -8 50.8416 9.04402   1
   9   3   8 53.5777 10.0415   1
  10   3   8 39.3531 9.76961   1
 -10   3  -8 49.4368 9.73919   1
 -10  -4   8 0.70313 5.67640   3
 -10   4   8 0.57399 5.94411   2
  -9  -4   8 48.0867 8.88743   3
  -9   4   8 49.0473 8.38784   2
  -8  -4   8 3.48660 5.02178   3
   8   4  -8 0.00121 5.66630   1
  -8   4   8 1.96787 4.50978   2
  -7  -4   8 81.7671 9.73299   3
  -7   4   8 68.7832 8.27686   2
   7   4  -8 80.5571 9.31656   1
  -6  -4   8 26.0516 6.18177   3
   6   4  -8 17.6816 5.41054   1
  -6   4   8 25.4900 5.41323   2
  -5  -4   8 8.36364 4.50496   3
  -5   4   8 6.51909 3.92519   2
   5   4  -8 5.46852 4.41367   1
  -4  -4   8 330.112 18.4069   3
  -4   4   8 294.447 16.3518   2
   4   4  -8 332.272 16.6105   1
  -3  -4   8 251.462 15.0664   3
   3   4  -8 265.651 13.9495   1
  -3   4   8 276.869 14.3908   2
  -2  -4   8 445.704 21.2210   3
   2   4  -8 424.105 19.4799   1
  -2   4   8 458.571 20.0331   2
  -1  -4   8 -0.2325 2.89403   3
   1   4  -8 -0.4038 3.02483   1
  -1   4   8 -2.3912 2.69276   2
  -1   4   8 2.84964 2.56781   1
   0  -4   8 340.998 16.7837   3
   0   4   8 343.822 15.8454   2
   0   4  -8 304.676 15.5519   1
   0   4   8 358.313 15.5506   1
   1   4   8 1.55284 3.50085   1
   1   4   8 7.44685 3.38353   2
  -1   4  -8 0.60570 2.97417   1
   2   4   8 1.98509 3.23403   2
  -2   4  -8 -1.9006 2.94623   1
   2   4   8 -2.2714 3.50462   1
   3   4   8 42.3412 6.26322   1
   3   4   8 24.3411 4.58525   2
  -3   4  -8 28.4374 5.02395   1
   4   4   8 155.208 10.1266   2
   4   4   8 153.664 11.6894   1
  -4   4  -8 114.557 9.61641   1
  -5   4  -8 18.2072 5.11693   1
   5   4   8 27.8434 6.54441   1
   5   4   8 24.5401 5.08659   2
   6   4   8 15.6288 5.61221   2
  -6   4  -8 14.7585 5.11472   1
   6   4   8 28.5006 7.10273   1
  -7   4  -8 17.8089 5.73664   1
  -8   4  -8 71.4647 9.70841   1
   8   4   8 86.4963 11.5185   1
   9   4   8 49.3381 9.80356   1
  -9   4  -8 41.7318 8.86800   1
  10   4   8 -2.4599 6.93595   1
 -10   4  -8 6.35278 6.58424   1
 -10  -5   8 9.09027 6.50067   3
 -10   5   8 6.42058 5.93864   2
  -9  -5   8 5.66818 6.00801   3
  -9   5   8 4.95363 5.71278   2
   9   5  -8 -0.7965 6.77245   1
  -8  -5   8 11.5145 6.19065   3
   8   5  -8 19.5289 7.03437   1
  -8   5   8 13.2842 5.85987   2
  -7  -5   8 8.63631 5.41554   3
  -7   5   8 4.97952 4.69161   2
   7   5  -8 6.05003 5.44797   1
  -6  -5   8 11.6599 5.24065   3
   6   5  -8 12.9500 5.05374   1
  -6   5   8 12.8337 5.02424   2
  -5  -5   8 26.6111 6.14972   3
  -5   5   8 18.0153 4.89637   2
   5   5  -8 30.6467 5.89587   1
  -4  -5   8 26.5506 5.63238   3
  -4   5   8 30.2975 5.43368   2
   4   5  -8 26.8475 5.29442   1
  -3  -5   8 153.734 11.2223   3
  -3   5   8 161.970 7.92939   1
   3   5  -8 158.808 10.6683   1
  -3   5   8 163.306 10.8383   2
  -2  -5   8 0.31148 3.36037   3
   2   5  -8 -2.2131 3.01797   1
  -2   5   8 2.05313 2.64238   1
  -2   5   8 -2.2795 3.05836   2
  -1  -5   8 3.08259 3.27234   3
   1   5  -8 8.46709 3.49312   1
  -1   5   8 3.14503 2.61695   1
  -1   5   8 3.74126 2.99404   2
   0   5   8 19.5522 4.07749   1
   0   5  -8 30.5032 4.75527   1
   0   5   8 23.6392 4.16773   2
   1   5   8 33.7179 4.65822   2
  -1   5  -8 32.6862 4.91610   1
   1   5   8 29.0803 4.81968   1
   2   5   8 7.58704 4.15204   1
   2   5   8 5.17100 3.55538   2
  -2   5  -8 5.50656 3.47892   1
   3   5   8 15.4061 4.13200   2
  -3   5  -8 14.9228 4.26121   1
   3   5   8 11.9822 4.62413   1
   4   5   8 61.8849 6.65378   2
  -4   5  -8 60.7652 7.20919   1
   4   5   8 62.1516 7.98402   1
   5   5   8 41.5989 6.03998   2
   5   5   8 64.9002 8.57576   1
  -5   5  -8 53.4827 7.17145   1
   6   5   8 8.07413 4.49710   2
  -6   5  -8 18.3309 5.47828   1
   6   5   8 10.1739 5.87458   1
   7   5   8 13.8621 7.05643   1
  -7   5  -8 5.70780 4.98419   1
  -8   5  -8 5.51682 5.38874   1
   9   5   8 -1.9888 6.06514   1
  -9   5  -8 -2.5079 5.71526   1
  -9  -6   8 17.0896 7.17413   3
   9   6  -8 16.0338 7.81008   1
  -9   6   8 17.7461 6.42209   2
  -8  -6   8 24.3340 7.33604   3
  -8   6   8 19.0794 6.08900   2
   8   6  -8 20.3004 7.54897   1
  -7  -6   8 9.37668 5.59023   3
  -7   6   8 6.85852 4.92928   2
   7   6  -8 10.7413 6.17317   1
  -6  -6   8 47.6322 8.03689   3
  -6   6   8 48.6726 7.21839   2
   6   6  -8 59.2456 8.25603   1
  -5  -6   8 456.863 24.6481   3
   5   6  -8 404.358 22.5113   1
  -5   6   8 464.978 23.1405   2
  -4  -6   8 108.957 10.2796   3
  -4   6   8 132.438 10.4018   2
   4   6  -8 123.249 10.4608   1
  -3  -6   8 81.0377 8.66855   3
   3   6  -8 83.4506 8.15982   1
  -3   6   8 93.4292 6.24519   1
  -3   6   8 108.063 8.95835   2
  -2  -6   8 308.921 17.5655   3
  -2   6   8 324.581 16.8130   2
   2   6  -8 322.879 17.0630   1
  -1  -6   8 59.9398 6.85680   3
  -1   6   8 63.5044 5.91837   1
   1   6  -8 46.1580 5.88871   1
  -1   6   8 53.4539 5.95861   2
   0   6  -8 1.44754 3.31430   1
   0   6   8 7.10822 3.39171   2
   0   6   8 4.93310 3.52904   1
  -1   6  -8 199.826 12.5269   1
   1   6   8 213.588 12.2609   2
   1   6   8 235.338 13.2663   1
   2   6   8 64.8363 7.07427   1
  -2   6  -8 50.6953 6.27358   1
   2   6   8 76.3555 7.10149   2
   3   6   8 2.76668 4.25213   1
   3   6   8 2.09674 3.42141   2
  -3   6  -8 6.61185 3.74337   1
   4   6   8 6.63952 4.02072   2
   4   6   8 6.15192 4.87978   1
  -4   6  -8 5.26723 4.22645   1
   5   6   8 0.78468 4.30026   2
  -5   6  -8 3.52357 4.08718   1
   5   6   8 1.33510 5.07599   1
   6   6   8 16.6192 6.42950   1
  -6   6  -8 29.0093 6.51947   1
  -7   6  -8 27.2239 6.53090   1
   7   6   8 11.6163 6.75561   1
   8   6   8 42.6359 9.34169   1
  -8   6  -8 54.7768 8.75240   1
  -9   6  -8 2.98650 6.18800   1
   9   6   8 7.03973 7.15060   1
  -9  -7   8 79.0491 11.6537   3
  -9   7   8 71.8256 10.0824   2
   9   7  -8 76.9896 11.7118   1
  -8  -7   8 17.2652 7.06559   3
   8   7  -8 7.34151 6.75227   1
  -8   7   8 11.2809 6.05406   2
  -7  -7   8 25.8065 7.47108   3
  -7   7   8 21.1010 6.02131   2
   7   7  -8 18.0270 6.86656   1
  -6  -7   8 78.4470 9.78678   3
   6   7  -8 80.4568 10.0131   1
  -6   7   8 89.5175 9.62521   2
  -5  -7   8 4.83747 4.77280   3
   5   7  -8 14.7591 5.65158   1
  -5   7   8 10.0582 4.82827   2
  -4  -7   8 7.38942 4.58399   3
  -4   7   8 9.52953 4.94084   2
   4   7  -8 12.0139 5.40135   1
  -3  -7   8 80.8564 8.77086   3
   3   7  -8 93.1081 9.00697   1
  -3   7   8 88.9693 8.75122   2
  -2   7   8 483.885 23.3514   2
   2   7  -8 495.682 23.8763   1
  -1   7   8 22.6615 4.71745   2
   1   7  -8 32.8195 5.60770   1
  -1   7   8 30.3626 4.81480   1
   0   7   8 13.1995 3.83953   2
   0   7   8 18.7126 4.59920   1
   0   7  -8 24.6913 4.96496   1
  -1   7  -8 438.883 20.5761   1
   1   7   8 411.782 19.4157   2
   1   7   8 357.535 19.5456   1
   2   7   8 32.7306 5.29235   2
   2   7   8 26.3322 5.56490   1
  -2   7  -8 20.2054 4.78957   1
   3   7   8 154.387 10.9090   2
   3   7   8 142.308 11.7540   1
  -3   7  -8 136.553 10.8319   1
   4   7   8 19.9786 5.93747   1
   4   7   8 26.6947 5.57107   2
  -4   7  -8 32.2130 5.99601   1
  -5   7  -8 220.408 15.7486   1
   5   7   8 269.243 17.8933   1
   6   7   8 382.131 24.0028   1
  -6   7  -8 419.942 23.5557   1
  -7   7  -8 14.0996 6.19486   1
   7   7   8 16.2442 7.01288   1
   8   7   8 111.216 13.4602   1
  -8   7  -8 116.968 12.6007   1
   9   7   8 62.2289 11.2835   1
  -9   7  -8 55.0599 10.1026   1
  -8  -8   8 1.45277 6.31870   3
  -8   8   8 2.88287 5.37612   2
   8   8  -8 1.37193 6.52820   1
  -7  -8   8 37.2924 8.22568   3
   7   8  -8 40.4200 8.28309   1
  -7   8   8 29.4044 6.97105   2
  -6  -8   8 53.4657 8.85437   3
   6   8  -8 62.8128 9.30260   1
  -6   8   8 42.9915 7.82346   2
  -5  -8   8 16.0379 5.79711   3
   5   8  -8 15.1903 6.08285   1
  -5   8   8 21.7720 5.80626   2
  -4  -8   8 378.972 22.6823   3
   4   8  -8 406.468 22.5671   1
  -4   8   8 398.336 21.8525   2
  -3  -8   8 58.8213 7.82073   3
   3   8  -8 56.9412 7.92780   1
  -3   8   8 73.3184 8.31693   2
  -2  -8   8 578.189 28.4557   3
   2   8  -8 542.505 27.0593   1
  -2   8   8 584.123 26.9605   2
   1   8  -8 414.891 21.4501   1
  -1   8   8 382.067 19.7870   1
  -1   8   8 461.121 21.4045   2
   0   8  -8 92.5031 9.01772   1
   0   8   8 96.4256 8.86358   1
   0   8   8 114.503 8.99830   2
   1   8   8 85.2598 7.83491   2
  -1   8  -8 91.5679 8.68699   1
   1   8   8 76.1878 8.07964   1
   2   8   8 107.322 10.0305   1
  -2   8  -8 112.622 9.68632   1
   2   8   8 98.2139 8.73098   2
   3   8   8 7.37465 4.85248   1
  -3   8  -8 10.4626 4.53246   1
   3   8   8 8.15746 4.56787   2
  -4   8  -8 37.8988 6.69656   1
   5   8   8 4.31621 5.55645   1
  -5   8  -8 3.24150 4.38899   1
  -6   8  -8 11.0285 5.75382   1
   6   8   8 13.5140 6.67011   1
   7   8   8 2.52949 5.69847   1
  -7   8  -8 -1.3688 5.47683   1
   8   8   8 94.7773 12.8780   1
  -8   8  -8 102.986 12.4677   1
  -8  -9   8 21.6978 8.00763   3
  -8   9   8 20.2286 6.89766   2
   8   9  -8 11.0896 7.58540   1
  -7  -9   8 21.3848 7.31659   3
  -7   9   8 20.0366 6.47418   2
   7   9  -8 16.3707 7.04916   1
  -6  -9   8 1.35044 5.29536   3
   6   9  -8 4.23863 6.01976   1
  -6   9   8 0.53753 4.85096   2
  -5  -9   8 58.2928 9.00820   3
  -5   9   8 69.0846 9.05413   2
   5   9  -8 69.3563 9.46603   1
  -4  -9   8 15.4431 5.40883   3
   4   9  -8 3.94729 5.53657   1
  -4   9   8 -3.4673 4.42905   2
  -3  -9   8 29.7701 6.48568   3
   3   9  -8 37.9593 7.22263   1
  -3   9   8 33.4201 6.77349   2
  -2   9   8 1.77353 4.27175   2
   2   9  -8 -4.0731 4.50093   1
  -1   9   8 25.3709 5.52386   1
  -1   9   8 20.7573 5.05468   2
   1   9  -8 28.6412 5.97421   1
   0   9  -8 81.6407 8.78024   1
   0   9   8 72.4547 8.25452   1
   0   9   8 82.4209 8.13244   2
   1   9   8 153.137 12.1032   1
  -1   9  -8 167.379 12.4267   1
   1   9   8 165.164 11.4356   2
  -2   9  -8 7.76176 4.49230   1
   2   9   8 1.88406 4.27004   2
   2   9   8 2.55319 4.72537   1
   3   9   8 88.8739 8.89205   2
   3   9   8 88.3975 9.84792   1
  -3   9  -8 98.7208 9.72521   1
   4   9   8 167.604 14.2832   1
  -4   9  -8 162.655 13.1775   1
  -5   9  -8 75.8212 9.53844   1
   5   9   8 99.9865 11.3586   1
   6   9   8 3.64462 6.01164   1
  -6   9  -8 3.42013 5.36798   1
   7   9   8 80.5766 11.6238   1
  -7   9  -8 94.2332 11.6921   1
   8   9   8 23.0096 8.11699   1
  -8   9  -8 40.9347 8.73685   1
  -7 -10   8 7.59918 6.74323   3
  -7  10   8 6.54057 5.76557   2
   7  10  -8 5.44463 6.41424   1
  -6 -10   8 0.80186 5.17619   3
   6  10  -8 4.54582 6.42845   1
  -6  10   8 5.57216 5.42778   2
  -5 -10   8 24.7095 6.77419   3
  -5  10   8 17.6385 6.13672   2
   5  10  -8 14.8796 6.71266   1
  -4 -10   8 11.0883 5.25476   3
   4  10  -8 18.8460 6.57065   1
  -4  10   8 16.1408 5.98517   2
  -3  10   8 207.516 15.4475   2
   3  10  -8 184.575 15.1584   1
   2  10  -8 31.2364 6.79421   1
  -2  10   8 28.2305 6.35498   2
  -1  10   8 8.13017 4.70424   2
  -1  10   8 2.72142 4.86205   1
   1  10  -8 16.2519 5.67175   1
   0  10  -8 183.177 13.6636   1
   0  10   8 180.112 12.7251   2
   0  10   8 159.299 12.7852   1
   1  10   8 5.68422 4.84083   1
   1  10   8 1.34448 3.98830   2
  -1  10  -8 2.11534 4.36149   1
  -1  10  -8 -1.0743 3.94554   2
   2  10   8 7.65181 5.24850   1
   2  10   8 5.39131 4.32398   2
  -2  10  -8 9.02299 4.75243   1
  -2  10  -8 10.4439 4.72385   2
  -3  10  -8 18.3215 5.63485   2
  -3  10  -8 22.6812 5.91804   1
   3  10   8 19.4284 6.16929   1
  -4  10  -8 -1.1497 4.22221   1
   4  10   8 0.85614 5.24357   1
   5  10   8 25.8028 8.04530   1
  -5  10  -8 37.0178 7.50081   1
  -6  10  -8 42.3461 7.95120   1
   6  10   8 41.3822 8.84147   1
  -7  10  -8 -5.0709 5.70376   1
  -7  10  -8 10.1994 6.64900   2
   7  10   8 10.8119 6.54636   1
  -6 -11   8 4.93312 6.00799   3
  -6  11   8 3.11537 5.73937   2
   6  11  -8 7.41055 6.92359   1
  -5 -11   8 12.2862 5.85976   3
   5  11  -8 2.59131 5.85309   1
  -5  11   8 6.12660 5.66419   2
  -4  11   8 8.76277 5.74280   2
   4  11  -8 2.01487 5.91703   1
   3  11  -8 3.69607 5.68976   1
  -3  11   8 1.94749 5.24059   2
  -2  11   8 119.725 11.5181   2
   2  11  -8 89.5874 10.7882   1
   1  11  -8 49.1996 8.26871   1
  -1  11   8 60.2517 8.09091   2
   0  11   8 14.2666 6.06482   1
   0  11  -8 0.98890 4.65194   1
   0  11   8 6.30758 4.59775   2
   1  11   8 4.73261 5.03190   1
   1  11   8 4.76699 4.48203   2
  -1  11  -8 0.74237 4.83177   1
   2  11   8 36.6530 7.46945   1
  -2  11  -8 34.0284 7.03393   1
  -2  11  -8 32.7958 6.31717   2
   3  11   8 16.7937 6.38248   1
  -3  11  -8 0.29598 5.22775   2
  -3  11  -8 10.8165 5.50866   1
  -4  11  -8 3.18117 5.10965   1
  -4  11  -8 4.95909 5.57393   2
   4  11   8 8.30252 5.93221   1
  -5  11  -8 5.99486 5.96802   2
   5  11   8 3.51343 6.57921   1
  -5  11  -8 2.84838 5.10435   1
  -6  11  -8 16.3124 6.59596   1
   6  11   8 17.4498 7.47895   1
  -6  11  -8 12.4166 7.03822   2
  -5  12   8 8.63828 6.36840   2
   5  12  -8 10.0659 6.99263   1
   4  12  -8 4.06128 6.18789   1
  -4  12   8 8.18818 6.44631   2
   3  12  -8 5.01739 6.09970   1
  -3  12   8 4.35595 5.66735   2
   2  12  -8 3.85794 5.47132   1
  -2  12   8 -3.6373 5.44326   2
   1  12  -8 25.4349 6.99096   1
  -1  12   8 24.3419 6.55783   2
   0  12  -8 29.8767 7.29386   1
   0  12   8 31.3170 7.53884   1
   0  12   8 30.3069 6.47674   2
   1  12   8 8.68916 6.01433   1
  -1  12  -8 -3.1765 4.70918   1
  -2  12  -8 5.37701 5.07649   1
   2  12   8 9.50438 6.11110   1
   3  12   8 6.50500 6.22349   1
  -3  12  -8 10.9440 5.95900   2
  -3  12  -8 12.3850 6.23357   1
  -4  12  -8 8.25173 5.63574   1
  -4  12  -8 10.4104 6.08444   2
   4  12   8 0.50435 6.22830   1
  -5  12  -8 8.23884 6.10807   1
   5  12   8 0.09264 6.58576   1
  -5  12  -8 4.74262 5.98094   2
  -3  13   8 2.16696 5.86297   2
   3  13  -8 -2.7987 5.84697   1
  -2  13   8 4.24537 5.93008   2
   2  13  -8 1.24674 5.61857   1
   1  13  -8 5.68578 5.96142   1
  -1  13   8 10.0771 6.05858   2
   0  13  -8 2.98610 5.79165   1
   1  13   8 1.15750 6.11705   1
  -1  13  -8 3.04511 5.78635   1
  -2  13  -8 8.89682 6.17230   1
   2  13   8 -1.2271 6.23686   1
   3  13   8 -2.3705 6.14643   1
  -3  13  -8 1.01327 5.54841   1
 -10   0   9 -0.8873 5.64463   3
  -9   0   9 0.27571 5.71644   3
  -8   0   9 1.89783 5.08423   3
  -7   0   9 2.85805 4.10373   2
  -7   0   9 4.31851 5.25217   3
  -6   0   9 1.24004 3.59581   2
  -6   0   9 1.10731 4.76778   3
   5   0  -9 -2.1557 2.61262   1
  -5   0   9 6.28381 4.21205   3
  -5   0   9 -2.6349 2.97940   2
  -4   0   9 -1.5273 2.50783   2
  -4   0   9 -2.3765 3.66540   3
  -3   0   9 -2.1502 2.36715   2
  -3   0   9 1.89137 3.34070   3
   3   0  -9 -0.4793 1.95987   1
  -2   0   9 1.92920 2.34096   2
   2   0  -9 -1.8950 1.81254   1
  -2   0   9 1.72184 3.06771   3
  -1   0   9 -0.7152 2.57302   3
   1   0  -9 -2.6496 2.04365   1
  -1   0   9 -0.8807 2.28456   2
   0   0   9 2.02340 2.70771   3
   1   0   9 0.90193 2.14279   3
   1   0   9 5.78854 3.31162   2
  -1   0  -9 -1.5357 2.83524   1
  -2   0  -9 2.73687 3.09870   1
   2   0   9 0.13134 3.26404   2
   3   0   9 0.01095 3.28377   2
   3   0   9 0.48346 3.50240   1
   4   0   9 -1.1774 3.93062   2
   4   0   9 5.98389 3.82042   1
   5   0   9 -0.0941 4.20731   1
   6   0   9 -1.1605 4.31287   1
   7   0   9 -4.1469 4.53088   1
   8   0   9 0.17079 5.24177   1
   9   0   9 0.48985 5.94271   1
  -9   0  -9 4.01014 5.91620   1
 -10   0  -9 5.02065 6.60703   1
 -10  -1   9 63.8999 10.4983   3
 -10   1   9 50.0745 10.0338   3
  -9  -1   9 13.5317 6.39055   3
  -9   1   9 14.7935 6.77560   3
  -8  -1   9 7.13612 5.68335   3
  -8   1   9 5.93697 4.76574   2
  -7  -1   9 19.2050 5.92136   3
  -7   1   9 25.4542 5.48701   2
  -6  -1   9 77.4129 8.60342   3
  -6  -1   9 87.9396 7.09761   2
  -6   1   9 80.7475 7.61822   2
   6   1  -9 67.1952 6.91705   1
  -5  -1   9 3.98987 2.98254   2
  -5  -1   9 0.32797 3.65013   3
   5  -1  -9 4.25481 2.73401   1
   5   1  -9 6.32176 3.43363   1
  -5   1   9 0.72292 3.25213   2
  -4  -1   9 50.8888 6.21028   3
   4  -1  -9 32.5629 3.11812   1
  -4  -1   9 38.0303 4.12918   2
  -4   1   9 47.5612 5.11211   2
   4   1  -9 38.2841 4.40401   1
  -3  -1   9 63.7305 6.54325   3
  -3  -1   9 51.5510 4.64978   2
   3   1  -9 70.2194 5.09898   1
  -3   1   9 74.3757 5.83357   2
  -2  -1   9 19.7525 3.95439   3
  -2  -1   9 18.0987 3.13557   2
  -2   1   9 18.6938 3.52597   2
   2   1  -9 11.9132 2.70975   1
   1  -1  -9 1023.18 35.9644   1
  -1  -1   9 948.611 39.5836   3
  -1  -1   9 1001.31 37.3737   2
  -1   1   9 1064.99 38.2765   2
   1   1  -9 1031.44 36.9712   1
   0  -1  -9 107.941 6.18689   1
   0  -1   9 106.047 6.67958   3
   0   1   9 116.802 7.59850   2
   0   1  -9 99.9086 6.46580   1
   0   1   9 99.6512 6.10786   3
   1  -1   9 456.655 19.1165   2
   1  -1   9 489.225 18.7600   3
  -1   1  -9 436.188 18.7387   1
   1   1   9 399.376 16.9024   3
   1   1   9 448.248 19.1235   2
   1   1   9 400.033 18.5259   1
   2  -1   9 105.367 7.93061   2
   2   1   9 116.328 8.31572   1
   2   1   9 96.8223 7.48705   2
  -2   1  -9 115.217 7.91050   1
   3  -1   9 3.92299 3.79147   2
   3   1   9 -1.3009 3.41498   1
   3   1   9 3.00738 3.46529   2
  -3   1  -9 2.46695 3.41960   1
  -4   1  -9 20.0188 4.69334   1
   4   1   9 16.5429 4.58271   2
   4   1   9 11.0077 4.43079   1
   5   1   9 -0.9731 4.15910   1
  -5   1  -9 -1.2362 3.63910   1
   6   1   9 3.25483 4.97620   1
  -6   1  -9 1.60509 4.18457   1
   7   1   9 27.7565 6.91001   1
  -7   1  -9 34.6599 6.98849   1
  -8   1  -9 35.4711 7.55208   1
   8   1   9 38.1016 8.16724   1
  -9   1  -9 -1.9582 5.42727   1
   9   1   9 -1.0332 6.07030   1
  10   1   9 -1.9124 6.09047   1
 -10   1  -9 -2.2951 6.27279   1
 -10  -2   9 5.24064 5.86367   3
  -9  -2   9 7.11964 5.88160   3
  -9   2   9 2.30968 5.08786   2
  -8  -2   9 385.647 23.3158   3
  -8   2   9 385.781 21.1125   2
  -7  -2   9 10.5490 5.15136   3
   7   2  -9 9.55220 4.69531   1
  -7   2   9 12.1793 4.67368   2
  -6  -2   9 265.151 16.5093   3
   6   2  -9 258.692 14.5304   1
  -6   2   9 225.586 14.2112   2
  -5  -2   9 4.17107 4.06769   3
  -5  -2   9 -1.3558 2.52182   2
   5   2  -9 1.07301 3.26878   1
  -5   2   9 1.45610 3.47437   2
  -4  -2   9 58.1618 4.70282   2
  -4  -2   9 59.8855 6.92196   3
  -4   2   9 61.1437 6.16152   2
   4   2  -9 62.5841 5.73402   1
  -3  -2   9 257.070 11.7595   2
  -3  -2   9 255.572 14.8251   3
   3   2  -9 283.758 13.0257   1
  -3   2   9 291.982 13.9344   2
  -2  -2   9 312.591 13.4557   2
  -2  -2   9 306.362 15.9736   3
  -2   2   9 342.299 15.2126   2
   2   2  -9 301.881 13.8987   1
  -1  -2   9 3.56826 3.02502   3
  -1  -2   9 1.33637 2.56641   2
  -1   2   9 4.36101 3.01290   2
   1   2  -9 5.01886 2.56661   1
  -1   2   9 3.06011 2.07078   1
   0  -2   9 1629.82 61.7453   2
   0  -2   9 1705.59 65.2466   3
   0   2  -9 1735.87 62.1523   1
   0   2   9 1752.11 61.5003   1
   0   2   9 1876.40 63.1345   2
   1  -2   9 662.031 27.3163   3
   1  -2   9 687.163 27.1457   2
   1   2   9 635.727 26.7888   1
  -1   2  -9 666.571 26.7641   1
   1   2   9 695.901 27.4770   2
   2  -2   9 13.4712 4.31425   2
  -2   2  -9 18.9386 4.20280   1
   2   2   9 18.6318 4.22941   1
   2   2   9 20.5197 4.26807   2
   3   2   9 -0.4777 3.36372   2
  -3   2  -9 1.42175 3.47035   1
   3   2   9 -2.2589 3.71970   1
   4   2   9 186.362 11.8191   2
   4   2   9 206.605 13.6213   1
  -4   2  -9 204.456 12.6082   1
   5   2   9 39.5506 6.96017   1
  -5   2  -9 34.7919 6.19104   1
   5   2   9 27.1235 5.17358   2
   6   2   9 257.679 16.6179   1
  -6   2  -9 181.558 13.9028   1
   7   2   9 -1.5480 5.35325   1
  -7   2  -9 2.36385 5.24236   1
   8   2   9 4.62797 5.97276   1
  -8   2  -9 4.14928 5.28717   1
   9   2   9 97.7349 12.5983   1
  -9   2  -9 118.675 12.9492   1
 -10   2  -9 2.57588 6.67196   1
  10   2   9 9.62103 7.82600   1
 -10  -3   9 47.0967 9.46777   3
 -10   3   9 69.2821 9.55977   2
  -9  -3   9 -0.2289 5.26710   3
  -9   3   9 -2.1241 4.98948   2
  -8  -3   9 -3.5064 4.63981   3
  -8   3   9 0.20895 4.51499   2
   7   3  -9 0.86242 4.91472   1
  -7   3   9 -1.2248 4.05590   2
  -6  -3   9 28.5516 6.46800   3
   6   3  -9 20.4980 5.14408   1
  -6   3   9 31.0923 5.54386   2
  -5  -3   9 20.5413 5.36541   3
   5   3  -9 22.1474 4.80835   1
  -5   3   9 18.2573 4.60115   2
  -4  -3   9 239.867 11.2218   2
  -4  -3   9 251.099 15.6384   3
   4   3  -9 316.724 14.6733   1
  -4   3   9 286.758 14.8552   2
  -3  -3   9 137.103 7.11022   2
  -3  -3   9 165.658 10.8820   3
  -3   3   9 139.621 9.48155   2
   3   3  -9 151.727 9.14004   1
  -2  -3   9 7.12795 2.51729   2
  -2  -3   9 3.87392 3.33669   3
  -2   3   9 7.65093 3.18192   2
   2   3  -9 4.80218 2.93560   1
  -1  -3   9 311.558 15.9492   3
  -1  -3   9 329.189 14.2741   2
   1   3  -9 357.454 15.3106   1
  -1   3   9 298.667 13.1832   1
  -1   3   9 340.687 15.6222   2
   0  -3   9 872.326 34.4401   3
   0  -3   9 879.188 32.5524   2
   0   3  -9 819.787 32.6603   1
   0   3   9 829.185 32.9575   2
   0   3   9 799.791 31.6495   1
  -1   3  -9 201.950 11.3726   1
   1   3   9 204.902 11.3013   1
   1   3   9 212.824 11.8316   2
  -2   3  -9 239.991 13.3158   1
   2   3   9 273.279 14.2153   1
   2   3   9 257.035 13.5567   2
   3   3   9 97.3179 7.89721   2
   3   3   9 110.533 9.14828   1
  -3   3  -9 107.780 8.55281   1
   4   3   9 408.832 21.3026   1
   4   3   9 430.871 20.2069   2
  -4   3  -9 391.829 20.3183   1
  -5   3  -9 35.6257 6.15104   1
   5   3   9 42.1287 6.28510   2
   5   3   9 34.6073 6.88007   1
   6   3   9 5.27987 5.56849   1
  -6   3  -9 3.44824 5.03252   1
  -7   3  -9 98.5328 10.5105   1
   7   3   9 137.615 13.4948   1
   8   3   9 16.2550 7.08424   1
  -8   3  -9 12.5904 5.98780   1
  -9   3  -9 9.05241 6.46087   1
   9   3   9 -5.8500 5.92239   1
  10   3   9 7.17177 7.47650   1
 -10   3  -9 1.76144 7.14111   1
 -10  -4   9 43.4279 9.16684   3
 -10   4   9 38.7834 8.23538   2
  -9  -4   9 36.0831 8.01773   3
  -9   4   9 29.3173 7.01021   2
  -8  -4   9 8.70262 5.31879   3
   8   4  -9 11.0569 6.25405   1
  -8   4   9 13.9068 5.28017   2
  -7  -4   9 279.734 19.0744   3
  -7   4   9 300.329 17.7085   2
   7   4  -9 282.174 17.6062   1
  -6  -4   9 60.3870 8.39805   3
   6   4  -9 79.1152 8.46705   1
  -6   4   9 70.9082 7.91660   2
  -5  -4   9 404.832 22.5022   3
   5   4  -9 430.836 20.9068   1
  -5   4   9 418.363 21.1451   2
  -4  -4   9 350.587 19.9115   3
   4   4  -9 394.988 18.6237   1
  -4   4   9 338.944 18.1242   2
  -3  -4   9 50.7093 6.44996   3
  -3  -4   9 44.8205 3.60836   2
  -3   4   9 35.9588 5.39413   2
   3   4  -9 55.0839 5.84040   1
  -2  -4   9 50.6750 6.05373   3
  -2  -4   9 52.8902 4.31836   2
   2   4  -9 57.2057 5.65096   1
  -2   4   9 62.6509 6.03820   2
  -2   4   9 42.7198 3.68650   1
  -1  -4   9 342.384 18.1860   3
  -1   4   9 405.601 17.8460   2
  -1   4   9 384.094 15.8123   1
   1   4  -9 361.403 17.1266   1
   0  -4   9 -0.6131 2.96644   3
   0   4  -9 5.10338 2.98974   1
   0   4   9 -0.7956 2.84581   2
   0   4   9 4.94909 3.08937   1
   1   4   9 86.0291 7.08807   1
  -1   4  -9 75.8223 6.65869   1
   1   4   9 66.4495 6.42526   2
  -2   4  -9 15.7579 4.06015   1
   2   4   9 16.3919 4.48452   1
   2   4   9 20.3021 4.32989   2
   3   4   9 105.390 9.43911   1
  -3   4  -9 112.752 8.87764   1
   3   4   9 116.014 8.77448   2
   4   4   9 8.92232 4.40543   2
   4   4   9 5.67209 4.65554   1
  -4   4  -9 14.6637 4.43489   1
   5   4   9 322.447 20.5300   1
  -5   4  -9 382.433 20.3617   1
   5   4   9 391.328 19.2890   2
   6   4   9 98.2028 10.7946   1
  -6   4  -9 78.5028 9.18805   1
   6   4   9 76.7412 8.49950   2
   7   4   9 191.698 15.9530   1
  -7   4  -9 159.259 13.4759   1
   8   4   9 96.6472 12.5925   1
  -8   4  -9 99.1677 11.3428   1
   9   4   9 4.87520 6.86462   1
  -9   4  -9 21.1339 7.19182   1
  10   4   9 59.8256 11.1751   1
 -10   4  -9 27.1259 8.26443   1
  -9  -5   9 89.8871 11.6314   3
  -9   5   9 68.8152 9.63179   2
  -8  -5   9 2.84863 5.20560   3
  -8   5   9 8.07778 5.23901   2
   8   5  -9 2.95149 6.00772   1
  -7  -5   9 180.146 15.0611   3
   7   5  -9 156.808 13.2276   1
  -7   5   9 178.791 13.4776   2
  -6  -5   9 90.7317 10.3821   3
   6   5  -9 94.7874 9.47947   1
  -6   5   9 92.4934 9.46993   2
  -5  -5   9 34.7207 6.67418   3
  -5   5   9 36.2429 6.24044   2
   5   5  -9 51.2276 7.19807   1
  -4  -5   9 51.0567 7.31624   3
  -4   5   9 79.0960 7.88624   2
   4   5  -9 64.1361 7.25763   1
  -3  -5   9 422.728 21.4885   3
   3   5  -9 355.647 19.2018   1
  -3   5   9 454.936 20.8089   2
  -2  -5   9 433.478 21.9052   3
  -2   5   9 413.186 17.4970   1
  -2   5   9 419.111 20.2047   2
   2   5  -9 476.553 20.6398   1
  -1  -5   9 29.4284 5.09993   3
   1   5  -9 31.1244 4.69981   1
  -1   5   9 29.3666 4.08371   1
  -1   5   9 25.7643 4.40794   2
   0  -5   9 953.153 38.2218   3
   0   5   9 945.331 35.9341   2
   0   5  -9 845.029 35.6228   1
   0   5   9 865.565 35.0190   1
   1   5   9 408.949 19.8525   1
  -1   5  -9 442.777 20.1615   1
   1   5   9 417.581 19.4964   2
   2   5   9 329.994 16.9944   2
   2   5   9 349.574 17.9036   1
  -2   5  -9 316.674 16.8286   1
  -3   5  -9 398.532 20.7927   1
   3   5   9 481.097 21.1431   2
   3   5   9 392.001 21.2072   1
  -4   5  -9 28.2462 5.56674   1
   4   5   9 25.2002 5.98507   1
   4   5   9 29.2435 5.32170   2
   5   5   9 176.252 13.9417   1
   5   5   9 144.285 11.2155   2
  -5   5  -9 168.289 12.5988   1
   6   5   9 59.6193 7.80652   2
   6   5   9 56.5601 8.84303   1
  -6   5  -9 44.4901 7.37010   1
  -7   5  -9 -0.6466 4.55458   1
   7   5   9 2.88369 5.91946   1
   8   5   9 16.6949 7.27910   1
  -8   5  -9 16.8872 6.20080   1
  -9   5  -9 -4.2947 5.60737   1
   9   5   9 2.67534 7.08532   1
  -9  -6   9 49.8853 9.60916   3
  -9   6   9 59.1167 9.20742   2
   9   6  -9 43.9169 9.74526   1
  -8  -6   9 9.69380 6.29142   3
   8   6  -9 11.3108 6.42600   1
  -8   6   9 11.5424 5.81486   2
  -7  -6   9 85.0530 10.5422   3
   7   6  -9 81.8263 10.1941   1
  -7   6   9 74.5654 9.20027   2
  -6  -6   9 16.8546 6.02572   3
  -6   6   9 14.9814 5.30059   2
   6   6  -9 21.1100 6.22250   1
  -5  -6   9 321.200 20.1893   3
   5   6  -9 309.191 18.7664   1
  -5   6   9 372.135 19.7931   2
  -4  -6   9 193.249 14.1655   3
   4   6  -9 196.731 13.5773   1
  -4   6   9 224.426 14.1905   2
  -3  -6   9 3.10398 4.12219   3
  -3   6   9 1.03720 4.04742   2
   3   6  -9 -3.1788 3.63056   1
  -2  -6   9 153.163 11.3630   3
   2   6  -9 159.746 10.8390   1
  -2   6   9 147.482 8.80674   1
  -2   6   9 153.880 10.6936   2
  -1  -6   9 373.736 18.9596   3
   1   6  -9 326.172 17.3463   1
  -1   6   9 345.435 16.1292   1
  -1   6   9 324.739 17.0920   2
   0   6   9 247.008 13.3276   1
   0   6   9 241.479 13.3373   2
   0   6  -9 224.033 13.3439   1
   1   6   9 -0.8564 2.92064   2
   1   6   9 1.98846 3.61975   1
  -1   6  -9 -2.3922 3.03290   1
   2   6   9 38.0684 5.54461   2
  -2   6  -9 31.8322 5.31660   1
   2   6   9 33.3156 5.92602   1
   3   6   9 9.62995 4.02241   2
   3   6   9 5.90503 4.83405   1
  -3   6  -9 8.72577 4.08572   1
  -4   6  -9 -1.5073 3.82600   1
   4   6   9 6.09137 4.09227   2
   4   6   9 2.29487 4.81754   1
  -5   6  -9 180.145 13.4997   1
   5   6   9 175.737 14.3403   1
   5   6   9 178.762 12.6794   2
   6   6   9 12.4034 6.69010   1
  -6   6  -9 16.4687 5.48462   1
  -7   6  -9 94.1176 10.7246   1
   7   6   9 119.810 12.8326   1
  -8   6  -9 77.7733 10.4996   1
   8   6   9 85.9008 11.6533   1
  -9   6  -9 3.52971 6.27234   1
   9   6   9 10.3563 7.77607   1
  -9  -7   9 -2.6456 6.45219   3
  -9   7   9 1.85333 5.51257   2
   9   7  -9 -6.5034 7.00386   1
  -8  -7   9 5.91773 6.35660   3
  -8   7   9 -1.2300 4.95589   2
   8   7  -9 -4.9578 6.00030   1
  -7  -7   9 -1.8388 5.11735   3
   7   7  -9 -0.7806 5.33663   1
  -7   7   9 -2.3372 4.58134   2
  -6  -7   9 7.50417 5.27439   3
   6   7  -9 8.18496 5.94865   1
  -6   7   9 12.3753 5.30795   2
   5   7  -9 5.16488 5.09651   1
  -5   7   9 2.24997 4.44124   2
  -4  -7   9 5.01827 4.61764   3
   4   7  -9 4.90025 5.34916   1
  -4   7   9 2.58150 4.41461   2
  -3  -7   9 76.1267 8.71232   3
  -3   7   9 76.2850 8.58385   2
   3   7  -9 73.3210 8.26179   1
  -2  -7   9 53.8527 7.11210   3
   2   7  -9 61.5595 7.34507   1
  -2   7   9 50.3035 5.59795   1
  -2   7   9 47.2627 6.34367   2
  -1   7   9 0.76725 3.50497   2
   1   7  -9 4.45332 3.88626   1
  -1   7   9 4.29489 3.61766   1
   0   7   9 241.038 13.4654   1
   0   7  -9 225.889 13.5944   1
   0   7   9 203.397 12.7916   2
   1   7   9 -1.0822 3.81977   1
   1   7   9 -3.0898 3.05355   2
  -1   7  -9 0.69509 3.60126   1
   2   7   9 26.5384 5.55221   1
   2   7   9 35.2303 5.47355   2
  -2   7  -9 48.2137 6.39071   1
   3   7   9 12.1502 5.30917   1
  -3   7  -9 11.8272 4.52160   1
   3   7   9 7.26742 4.36981   2
  -4   7  -9 40.4527 6.58391   1
   4   7   9 30.5458 6.07055   2
   4   7   9 44.0731 7.64837   1
   5   7   9 16.0331 6.31898   1
  -5   7  -9 10.6096 5.10809   1
   5   7   9 19.4500 5.50792   2
   6   7   9 0.65663 5.64715   1
  -6   7  -9 -1.2944 4.55608   1
   7   7   9 11.3131 6.83719   1
  -7   7  -9 9.81981 6.01141   1
   8   7   9 13.0330 7.66267   1
  -8   7  -9 5.33927 5.83114   1
  -9   7  -9 2.46538 6.14032   1
   9   7   9 -0.2320 7.17560   1
  -8  -8   9 41.4242 9.16823   3
  -8   8   9 25.8977 7.28199   2
   8   8  -9 34.1542 8.31515   1
  -7  -8   9 18.3476 6.70735   3
   7   8  -9 23.4506 7.15767   1
  -7   8   9 19.8131 6.51360   2
  -6  -8   9 34.6533 7.82102   3
   6   8  -9 34.1196 7.73056   1
  -6   8   9 31.5585 7.01567   2
  -5  -8   9 -4.1824 4.26013   3
  -5   8   9 0.74503 4.59640   2
   5   8  -9 1.60332 5.26396   1
  -4  -8   9 2.73101 4.40300   3
   4   8  -9 -1.2296 5.18200   1
  -3  -8   9 271.451 17.9422   3
   3   8  -9 269.244 17.1872   1
  -3   8   9 301.808 17.9510   2
  -2  -8   9 0.46369 4.13600   3
   2   8  -9 0.17898 4.41374   1
  -2   8   9 3.50966 3.99121   2
  -2   8   9 1.75641 3.93569   1
  -1   8   9 18.3643 4.78691   2
  -1   8   9 7.29091 4.23831   1
   1   8  -9 12.8411 4.94540   1
   0   8   9 49.3986 6.50131   1
   0   8   9 56.6053 6.69012   2
   0   8  -9 54.9616 7.11859   1
   1   8   9 72.9234 7.58246   2
  -1   8  -9 78.0800 8.01489   1
   1   8   9 61.9659 7.62401   1
  -2   8  -9 7.56620 4.38121   1
   2   8   9 -1.1050 3.99751   1
   2   8   9 4.12798 4.01329   2
   3   8   9 -0.5237 4.11898   2
   3   8   9 2.03615 4.55849   1
  -3   8  -9 1.79635 3.95433   1
   4   8   9 12.8199 5.81948   1
   4   8   9 9.35780 4.85674   2
  -4   8  -9 6.83552 4.49705   1
  -5   8  -9 1.18018 4.38552   1
   5   8   9 8.54381 5.90468   1
   6   8   9 22.0562 7.31988   1
  -6   8  -9 21.5837 6.54173   1
  -7   8  -9 7.15359 5.85331   1
   7   8   9 3.66515 6.44005   1
   8   8   9 10.1364 7.43426   1
  -8   8  -9 5.47530 6.38152   1
  -8  -9   9 5.60728 6.74447   3
   8   9  -9 1.74732 7.36056   1
  -8   9   9 -5.6198 5.35561   2
  -7  -9   9 3.38386 5.75759   3
  -7   9   9 -1.7174 5.28893   2
   7   9  -9 2.56077 6.31034   1
  -6  -9   9 28.6104 7.49109   3
   6   9  -9 21.0356 7.51369   1
  -6   9   9 22.6447 6.72213   2
  -5  -9   9 71.7936 9.78821   3
   5   9  -9 72.6365 9.95228   1
  -5   9   9 49.4679 8.27590   2
   4   9  -9 0.04802 5.17997   1
  -4   9   9 5.07154 4.98435   2
  -3  -9   9 12.3945 5.19726   3
  -3   9   9 1.21119 4.84878   2
   3   9  -9 8.99788 5.23325   1
  -2   9   9 85.0129 9.22017   2
   2   9  -9 94.6507 9.93978   1
  -1   9   9 53.5042 7.08059   1
   1   9  -9 67.9571 8.33346   1
  -1   9   9 59.4876 7.49589   2
   0   9  -9 -2.5404 4.13104   1
   0   9   9 2.68574 3.87393   2
   0   9   9 5.40583 4.64347   1
   1   9   9 14.0586 4.65839   2
  -1   9  -9 10.8558 4.61591   1
   1   9   9 12.3993 5.22919   1
  -2   9  -9 7.65678 4.52369   1
   2   9   9 1.31997 4.75508   1
   2   9   9 0.52144 3.84365   2
   3   9   9 18.7202 5.49695   2
   3   9   9 16.7701 5.95131   1
  -3   9  -9 19.4662 5.47132   1
  -4   9  -9 34.3745 6.65611   1
   4   9   9 24.5269 6.75674   1
   5   9   9 35.7182 8.21377   1
  -5   9  -9 57.5225 8.45058   1
   6   9   9 7.53103 6.36576   1
  -6   9  -9 15.0591 6.38210   1
   7   9   9 51.3670 9.58775   1
  -7   9  -9 48.2177 8.83371   1
  -7 -10   9 17.9866 7.34082   3
   7  10  -9 18.7037 7.60917   1
  -7  10   9 22.3336 6.93959   2
  -6 -10   9 -0.3404 5.18379   3
  -6  10   9 -0.1508 5.27200   2
   6  10  -9 -4.4040 5.95671   1
  -5 -10   9 -1.3892 4.77171   3
   5  10  -9 0.08882 5.68609   1
  -5  10   9 -2.6697 4.98344   2
  -4 -10   9 0.01392 4.91195   3
   4  10  -9 -0.3910 5.41260   1
  -4  10   9 -0.9763 5.23373   2
   3  10  -9 9.01328 5.77385   1
  -3  10   9 10.5537 5.76217   2
   2  10  -9 47.2622 7.89412   1
  -2  10   9 48.3148 7.62624   2
   1  10  -9 -0.8556 4.43962   1
  -1  10   9 -0.0115 4.20531   2
   0  10   9 1.12620 4.74869   1
   0  10  -9 2.38644 4.73900   1
   0  10   9 4.20292 4.26440   2
   1  10   9 0.91729 4.73986   1
  -1  10  -9 1.29746 4.55910   1
   1  10   9 -1.7481 3.82796   2
   2  10   9 72.1086 8.14734   2
  -2  10  -9 80.6864 8.99189   1
   2  10   9 74.8962 9.43462   1
  -3  10  -9 16.3732 5.53407   1
   3  10   9 13.0013 6.00720   1
  -4  10  -9 3.31936 4.71982   1
   4  10   9 -0.1443 5.54647   1
  -5  10  -9 4.11305 5.51871   1
   5  10   9 1.89039 6.57444   1
  -6  10  -9 -4.3048 5.17367   1
   6  10   9 -3.1650 5.61660   1
   7  10   9 8.75419 7.18544   1
  -7  10  -9 3.90601 5.90065   1
  -6 -11   9 0.76880 5.66659   3
  -6  11   9 4.63546 5.94995   2
   6  11  -9 0.52305 6.70531   1
  -5 -11   9 1.03968 4.97798   3
  -5  11   9 -2.1203 5.28104   2
   5  11  -9 3.15345 5.85072   1
   4  11  -9 19.9967 7.42923   1
  -4  11   9 22.3203 6.82164   2
  -3  11   9 35.9731 7.43785   2
   3  11  -9 45.0901 8.29091   1
   2  11  -9 69.4196 9.57099   1
  -2  11   9 75.9573 9.39506   2
  -1  11   9 40.6922 7.14993   2
   1  11  -9 36.2195 7.38552   1
   0  11   9 16.3436 6.14161   1
   0  11  -9 18.6883 5.96028   1
   0  11   9 45.9053 7.25547   2
   1  11   9 2.74077 5.24401   1
  -1  11  -9 -2.0179 4.45098   1
   1  11   9 -0.9501 4.46793   2
   2  11   9 83.8986 10.5030   1
  -2  11  -9 66.7251 9.15141   1
   3  11   9 58.8351 9.39874   1
  -3  11  -9 48.6114 8.02302   2
  -3  11  -9 42.6735 7.65409   1
   4  11   9 76.8559 10.5767   1
  -4  11  -9 57.1629 8.88920   2
  -4  11  -9 45.3257 8.12692   1
  -5  11  -9 4.32580 5.66120   2
  -5  11  -9 7.51754 5.86174   1
   5  11   9 16.3969 6.91154   1
   6  11   9 -1.4537 6.15290   1
  -6  11  -9 5.08328 5.94847   1
  -6  11  -9 -2.2787 6.08920   2
   5  12  -9 8.65425 6.81451   1
  -5  12   9 6.36922 6.58134   2
  -4  12   9 10.5840 6.36856   2
   4  12  -9 9.65452 6.69464   1
   3  12  -9 156.911 15.2090   1
  -3  12   9 186.613 15.7354   2
  -2  12   9 9.19895 6.08513   2
   2  12  -9 8.92229 5.71787   1
   1  12  -9 44.9710 8.14258   1
  -1  12   9 32.2173 7.23486   2
   0  12  -9 32.5444 7.44123   1
   0  12   9 40.2251 7.28427   2
   1  12   9 91.4581 10.9252   1
  -1  12  -9 87.8485 10.6011   1
   2  12   9 10.7236 6.63107   1
  -2  12  -9 2.40950 5.00507   1
  -3  12  -9 6.13201 5.45638   2
   3  12   9 9.51649 6.64344   1
  -3  12  -9 4.18928 5.12569   1
  -4  12  -9 10.0837 6.22051   2
   4  12   9 6.99255 6.89225   1
  -4  12  -9 10.3290 5.80308   1
   5  12   9 11.5324 7.15957   1
  -5  12  -9 2.30967 6.00298   1
   3  13  -9 11.3567 7.25860   1
  -3  13   9 19.0212 7.37367   2
  -2  13   9 1.02301 5.66876   2
   2  13  -9 12.0438 6.97705   1
   1  13  -9 58.5510 9.70470   1
  -1  13   9 65.4737 9.75055   2
   0  13  -9 8.04120 6.08872   1
  -1  13  -9 54.0900 9.08442   1
   1  13   9 56.8766 9.44819   1
   2  13   9 64.6664 10.4249   1
  -2  13  -9 58.6187 9.39672   1
   3  13   9 3.77726 6.33807   1
  -3  13  -9 9.03454 6.30943   1
 -10   0  10 4.03505 6.04863   3
  -9   0  10 182.619 16.3379   3
  -8   0  10 184.377 15.5683   3
  -7   0  10 42.5143 6.32355   2
  -7   0  10 51.3307 8.06262   3
  -6   0  10 299.376 16.6757   2
  -6   0  10 396.216 21.0444   3
   5   0 -10 6.05418 3.07827   1
  -5   0  10 6.24135 3.27726   2
  -5   0  10 10.4638 4.83958   3
  -4   0  10 10.4946 4.33734   3
  -4   0  10 14.6357 3.55451   2
   4   0 -10 9.61576 2.74060   1
   3   0 -10 35.9338 3.39103   1
  -3   0  10 49.4266 4.83344   2
  -3   0  10 43.0305 5.62001   3
  -2   0  10 37.0431 4.45978   2
   2   0 -10 42.9095 3.51253   1
  -2   0  10 45.2780 5.08793   3
  -1   0  10 0.04638 2.62402   2
  -1   0  10 5.41488 2.69175   3
   1   0 -10 2.16898 2.42203   1
   0   0  10 792.536 32.0012   3
   0   0  10 855.448 32.0771   2
   0   0 -10 818.417 30.9718   1
   1   0  10 1739.07 62.5313   3
   1   0  10 1656.03 61.4318   2
  -1   0 -10 1706.22 61.2027   1
  -2   0 -10 6.65072 3.36911   1
   2   0  10 6.59521 3.66437   2
   3   0  10 528.242 23.9077   1
   3   0  10 513.446 23.3266   2
   4   0  10 1191.13 46.8183   1
   4   0  10 1126.51 45.9314   2
   5   0  10 1078.00 45.0304   1
   6   0  10 301.621 18.7361   1
   7   0  10 111.838 11.4451   1
   8   0  10 76.6620 10.1897   1
  -9   0 -10 14.6356 6.86297   1
 -10   0 -10 6.09790 6.49884   1
 -10  -1  10 -2.9323 6.14094   3
 -10   1  10 -2.8999 5.75645   3
  -9  -1  10 20.7397 7.02981   3
  -9   1  10 34.0843 8.50979   3
  -8  -1  10 24.0451 6.67194   3
  -8   1  10 15.8102 5.27440   2
  -7  -1  10 234.979 16.5350   3
  -7   1  10 239.985 14.8346   2
  -6  -1  10 200.366 11.3077   2
  -6  -1  10 223.877 14.5303   3
  -6   1  10 193.267 12.1699   2
   6   1 -10 140.125 10.3373   1
  -5  -1  10 138.988 8.51940   2
  -5  -1  10 135.782 10.7317   3
  -5   1  10 124.234 9.12442   2
   5   1 -10 122.549 8.26064   1
  -4  -1  10 527.147 20.7617   2
  -4  -1  10 487.493 23.8054   3
   4   1 -10 436.251 19.8125   1
  -4   1  10 514.197 21.7065   2
  -3  -1  10 206.063 10.4565   2
  -3  -1  10 208.761 12.5971   3
  -3   1  10 220.060 11.4674   2
   3   1 -10 200.181 9.91911   1
  -2  -1  10 692.796 28.5373   3
  -2  -1  10 682.248 25.9113   2
   2  -1 -10 604.801 23.3734   1
   2   1 -10 683.044 25.1355   1
  -2   1  10 645.956 26.4499   2
  -1  -1  10 1474.87 55.3228   3
   1  -1 -10 1458.39 50.5766   1
  -1  -1  10 1336.62 51.7987   2
  -1   1  10 1541.04 52.9680   2
   1   1 -10 1435.66 51.5990   1
  -1   1  10 1404.13 54.6047   3
   0  -1  10 102.354 6.87370   3
   0  -1 -10 114.314 6.60654   1
   0   1 -10 106.834 6.81094   1
   0   1  10 102.666 6.38068   3
   0   1  10 114.174 7.83024   2
   1  -1  10 2279.03 79.5901   3
   1  -1  10 2303.50 77.2671   2
   1   1  10 2068.72 76.7122   1
   1   1  10 2200.26 77.2021   2
   1   1  10 1851.26 77.5326   3
  -1   1 -10 2268.20 77.0894   1
   2  -1  10 125.595 8.69126   2
   2   1  10 128.666 8.61317   2
  -2   1 -10 117.348 8.34830   1
   2   1  10 117.351 8.66694   1
   3  -1  10 11.0043 4.11392   2
  -3   1 -10 19.9393 4.66339   1
   3   1  10 16.1909 4.58072   1
   3   1  10 19.0461 4.50767   2
   4   1  10 213.882 13.4725   1
   4   1  10 204.251 12.6063   2
  -4   1 -10 179.263 12.2016   1
   5   1  10 45.7989 7.12520   1
  -5   1 -10 52.1784 6.94145   1
   5   1  10 54.6116 7.12108   2
   6   1  10 0.38036 4.88678   1
  -6   1 -10 1.99559 4.60454   1
   7   1  10 3.00925 5.74233   1
  -7   1 -10 18.9338 6.18674   1
  -8   1 -10 75.0422 9.99837   1
   8   1  10 70.3155 10.2657   1
  -9   1 -10 13.8740 6.62438   1
   9   1  10 16.8580 6.83050   1
  10   1  10 85.7440 12.2588   1
 -10   1 -10 112.612 13.6455   1
 -10  -2  10 38.4761 8.62425   3
  -9  -2  10 16.7505 6.57718   3
  -9   2  10 28.9132 6.84041   2
  -8  -2  10 13.0514 5.75791   3
  -8   2  10 8.50274 5.22187   2
  -7  -2  10 10.7393 5.40336   3
  -7   2  10 2.90548 4.30668   2
  -6  -2  10 109.701 10.3828   3
   6   2 -10 112.263 8.92327   1
  -6   2  10 120.974 9.79433   2
  -5  -2  10 9.75394 3.04426   2
  -5  -2  10 12.5660 4.63005   3
  -5   2  10 14.8340 4.24895   2
   5   2 -10 19.8506 4.29467   1
  -4  -2  10 5.25293 3.90278   3
  -4  -2  10 8.18494 2.71611   2
   4   2 -10 -2.6801 2.85023   1
  -4   2  10 0.85721 3.14128   2
  -3  -2  10 27.3878 3.49330   2
  -3  -2  10 36.7290 5.40863   3
   3   2 -10 31.3574 4.30400   1
  -3   2  10 35.3047 4.78100   2
  -2  -2  10 20.9432 4.27472   3
  -2  -2  10 12.6644 2.89804   2
  -2   2  10 15.2257 3.77504   2
   2   2 -10 12.8395 3.19510   1
   1  -2 -10 416.318 16.5407   1
  -1  -2  10 469.813 20.2197   3
   1   2 -10 417.422 18.1194   1
  -1   2  10 441.305 19.2629   2
   0  -2  10 96.5913 7.04490   3
   0  -2  10 95.3228 6.96581   2
   0   2  10 100.547 7.47731   2
   0   2 -10 104.412 7.07742   1
   0   2  10 95.3887 6.51102   1
   1  -2  10 100.180 7.08101   3
   1  -2  10 105.108 7.57191   2
   1   2  10 106.021 7.34858   1
   1   2  10 98.9104 7.66223   2
   1   2  10 82.0964 5.03785   3
  -1   2 -10 105.372 7.32216   1
   2  -2  10 404.023 18.8619   2
   2   2  10 391.083 18.4163   2
   2   2  10 410.825 18.9622   1
  -2   2 -10 366.263 18.1647   1
   3   2  10 264.756 15.6168   1
  -3   2 -10 310.150 15.7465   1
   3   2  10 283.314 15.1991   2
  -4   2 -10 48.1655 6.29289   1
   4   2  10 50.1753 6.13458   2
   4   2  10 40.1015 6.43986   1
   5   2  10 52.8374 7.66402   1
  -5   2 -10 44.4220 6.93782   1
   5   2  10 45.5926 6.65380   2
  -6   2 -10 538.698 27.3600   1
   6   2  10 580.274 28.9570   1
   7   2  10 125.648 12.8489   1
  -7   2 -10 110.076 11.2371   1
  -8   2 -10 10.0324 6.07039   1
   8   2  10 19.8825 7.07801   1
  -9   2 -10 -1.7661 5.70082   1
   9   2  10 4.86925 6.62497   1
  10   2  10 17.3842 8.35992   1
 -10   2 -10 21.5144 8.28395   1
 -10  -3  10 8.90728 6.81604   3
  -9  -3  10 27.2717 7.28629   3
  -9   3  10 40.8202 7.66497   2
  -8  -3  10 139.434 13.2125   3
  -8   3  10 136.124 12.0288   2
  -7  -3  10 -4.8821 4.48881   3
   7   3 -10 3.26527 5.09969   1
  -7   3  10 3.92335 4.33094   2
  -6  -3  10 3.42038 4.67429   3
  -6   3  10 11.0699 4.62396   2
   6   3 -10 13.6689 4.83671   1
  -5  -3  10 40.5714 6.54257   3
  -5   3  10 45.2532 6.03891   2
   5   3 -10 37.1649 5.93446   1
  -4  -3  10 3.11329 3.62834   3
  -4  -3  10 1.94947 2.16201   2
  -4   3  10 6.60440 3.67517   2
   4   3 -10 -1.6804 3.29789   1
  -3  -3  10 456.566 18.3914   2
  -3  -3  10 497.151 23.2914   3
   3   3 -10 479.411 20.5532   1
  -3   3  10 441.752 20.9575   2
  -2  -3  10 114.222 8.74380   3
   2   3 -10 93.2242 7.11472   1
  -2   3  10 118.857 8.21488   2
  -1  -3  10 5.17909 3.11073   2
  -1  -3  10 6.59250 3.24177   3
   1   3 -10 7.00033 3.04758   1
  -1   3  10 3.09181 2.50517   1
  -1   3  10 0.98654 2.98069   2
   0  -3  10 457.065 19.1972   2
   0  -3  10 438.547 20.1485   3
   0   3  10 421.682 18.3184   1
   0   3  10 435.866 19.5311   2
   0   3 -10 425.992 19.1859   1
   1  -3  10 62.1933 6.15421   2
  -1   3 -10 48.8728 5.52969   1
   1   3  10 57.7952 6.07504   2
   1   3  10 52.8452 5.70992   1
   2   3  10 44.9182 5.89165   1
   2   3  10 34.0644 5.16843   2
  -2   3 -10 49.9961 5.74271   1
  -3   3 -10 45.9810 5.91614   1
   3   3  10 43.4226 6.17980   1
   3   3  10 50.4635 6.08619   2
  -4   3 -10 448.131 22.6526   1
   4   3  10 488.515 24.1620   1
   4   3  10 474.071 22.4317   2
   5   3  10 3.39449 4.32589   2
  -5   3 -10 5.79622 4.25805   1
   5   3  10 8.85464 5.25659   1
   6   3  10 32.1780 7.57117   1
   6   3  10 18.8255 5.73489   2
  -6   3 -10 24.0984 6.17811   1
   7   3  10 30.4506 7.77057   1
  -7   3 -10 30.7600 6.92364   1
   8   3  10 12.6140 7.03710   1
  -8   3 -10 12.0977 6.17052   1
  -9   3 -10 33.5360 8.23111   1
   9   3  10 39.0999 9.03251   1
  10   3  10 -4.9260 6.68790   1
 -10   3 -10 -0.0789 6.70857   1
 -10  -4  10 12.2661 6.82971   3
 -10   4  10 9.31493 6.32063   2
  -9  -4  10 7.72412 5.73850   3
  -9   4  10 10.5078 5.89709   2
  -8  -4  10 0.55901 4.97555   3
  -8   4  10 6.84428 4.96863   2
  -7  -4  10 13.3504 5.81610   3
   7   4 -10 10.1270 5.39631   1
  -7   4  10 7.60806 4.88025   2
  -6  -4  10 20.8248 6.13531   3
   6   4 -10 24.7052 5.59150   1
  -6   4  10 21.6009 5.52497   2
  -5  -4  10 109.740 10.3207   3
  -5   4  10 106.485 9.37900   2
   5   4 -10 104.102 9.24648   1
  -4  -4  10 7.49681 4.32637   3
   4   4 -10 10.1260 4.37293   1
  -4   4  10 7.86724 3.90880   2
  -3  -4  10 349.075 19.8137   3
  -3  -4  10 404.727 15.6821   2
   3   4 -10 394.271 18.4606   1
  -3   4  10 382.918 18.8213   2
  -2  -4  10 105.395 8.42126   3
  -2  -4  10 93.6787 6.01378   2
  -2   4  10 84.2506 7.34396   2
   2   4 -10 85.8985 7.20109   1
  -2   4  10 78.9420 4.89587   1
  -1  -4  10 8.79699 3.31513   2
  -1  -4  10 8.31642 3.80711   3
  -1   4  10 8.52748 3.68564   2
  -1   4  10 5.39852 2.81375   1
   1   4 -10 6.37991 3.28836   1
   0  -4  10 0.45843 3.10674   3
   0   4 -10 -0.2501 2.78550   1
   0   4  10 1.23320 3.02369   1
  -1   4 -10 14.8094 3.99221   1
   1   4  10 12.3285 3.99323   1
   1   4  10 14.7542 3.97937   2
   2   4  10 176.889 11.7778   1
  -2   4 -10 195.464 11.7965   1
   2   4  10 175.463 11.4266   2
   3   4  10 88.5216 8.00178   2
   3   4  10 96.3858 9.05569   1
  -3   4 -10 94.5435 8.27825   1
   4   4  10 46.6058 7.32223   1
   4   4  10 36.2763 5.92936   2
  -4   4 -10 44.4355 6.35369   1
  -5   4 -10 -1.7593 3.71412   1
   5   4  10 1.99964 4.18541   2
   5   4  10 -1.8821 5.08392   1
   6   4  10 16.0168 5.56235   2
  -6   4 -10 28.4963 6.38316   1
   6   4  10 14.9327 6.45391   1
  -7   4 -10 -1.3386 4.39364   1
   7   4  10 0.36797 5.76413   1
  -8   4 -10 0.41125 5.03520   1
   8   4  10 -6.4009 6.01534   1
   9   4  10 -7.0558 6.31949   1
  -9   4 -10 2.98521 6.08153   1
  -9  -5  10 -3.7513 5.27895   3
  -9   5  10 -3.1144 5.28848   2
  -8  -5  10 0.26723 5.23840   3
  -8   5  10 -0.7224 4.99615   2
   8   5 -10 1.56114 6.23843   1
  -7  -5  10 35.2529 7.58552   3
  -7   5  10 52.1384 7.66948   2
   7   5 -10 36.7933 7.58298   1
  -6  -5  10 44.3857 7.66606   3
   6   5 -10 39.9778 6.93579   1
  -5  -5  10 7.88763 4.91954   3
  -5   5  10 2.96122 4.24859   2
   5   5 -10 9.11216 5.03133   1
  -4  -5  10 105.052 10.1435   3
  -4   5  10 95.4096 9.04038   2
   4   5 -10 96.6882 8.89295   1
  -3  -5  10 4.67060 3.88251   3
  -3   5  10 4.98758 3.83331   2
   3   5 -10 0.94968 3.32319   1
  -2  -5  10 37.9688 5.92265   3
  -2   5  10 34.2841 3.86283   1
   2   5 -10 40.1552 5.34721   1
  -2   5  10 31.2177 5.09315   2
  -1  -5  10 3.61172 3.54808   3
  -1   5  10 3.01133 3.20262   1
  -1   5  10 5.35063 3.52184   2
   1   5 -10 2.03927 3.15132   1
   0  -5  10 36.9152 5.34926   3
   0   5  10 40.4200 5.33485   2
   0   5 -10 44.0123 5.40850   1
   0   5  10 59.4101 6.00930   1
  -1   5 -10 83.2964 7.47491   1
   1   5  10 95.1246 7.81109   2
   1   5  10 77.8409 7.50112   1
   2   5  10 2.43755 3.43298   2
   2   5  10 2.83849 3.93414   1
  -2   5 -10 1.96051 3.38108   1
   3   5  10 0.63874 4.18231   1
  -3   5 -10 2.32139 3.91532   1
   3   5  10 2.98987 3.69535   2
   4   5  10 33.3574 6.79353   1
  -4   5 -10 34.0928 6.02274   1
   4   5  10 28.1975 5.47658   2
   5   5  10 31.7125 7.42219   1
  -5   5 -10 31.4596 6.31132   1
   5   5  10 47.4915 6.90831   2
   6   5  10 13.6926 5.41680   2
   6   5  10 17.9297 7.05476   1
  -6   5 -10 -0.4282 4.32277   1
   7   5  10 2.59588 6.07950   1
  -7   5 -10 1.95536 4.73227   1
  -8   5 -10 6.10284 5.94003   1
   8   5  10 8.76314 6.63421   1
  -9   5 -10 1.93300 6.01715   1
   9   5  10 4.08170 7.38413   1
  -9  -6  10 4.97393 6.09488   3
  -9   6  10 3.84041 5.95528   2
  -8  -6  10 19.2406 7.04554   3
   8   6 -10 7.31913 6.86491   1
  -8   6  10 16.9873 6.24310   2
  -7  -6  10 -2.8857 4.91819   3
  -7   6  10 9.94440 5.42867   2
   7   6 -10 9.27607 5.72307   1
  -6  -6  10 9.81344 5.75688   3
  -6   6  10 2.35992 4.67327   2
   6   6 -10 -1.4149 4.93489   1
  -5  -6  10 13.7162 5.47804   3
   5   6 -10 14.8559 5.76403   1
  -5   6  10 13.4104 5.13478   2
  -4  -6  10 -0.9727 4.12133   3
  -4   6  10 1.45670 4.16130   2
   4   6 -10 7.46918 4.52104   1
  -3  -6  10 80.1001 8.80654   3
   3   6 -10 72.0669 7.85759   1
  -3   6  10 81.4750 8.30973   2
  -2  -6  10 16.5744 4.96078   3
  -2   6  10 8.04032 4.20145   2
  -2   6  10 11.6700 3.60912   1
   2   6 -10 13.7841 4.24024   1
  -1  -6  10 34.3948 5.59939   3
  -1   6  10 27.8401 4.84508   2
   1   6 -10 30.3202 5.16767   1
  -1   6  10 30.2358 4.64784   1
   0   6  10 146.704 9.65971   1
   0   6 -10 133.708 9.74692   1
   0   6  10 123.753 9.37112   2
   1   6  10 10.4560 4.52189   1
  -1   6 -10 9.86624 3.89972   1
   1   6  10 3.66434 3.59662   2
   2   6  10 124.148 9.72957   2
  -2   6 -10 134.633 10.2900   1
   2   6  10 118.228 10.2792   1
  -3   6 -10 11.6929 4.50134   1
   3   6  10 17.5249 5.66024   1
   3   6  10 14.0196 4.44026   2
   4   6  10 126.915 11.5858   1
   4   6  10 102.429 9.36457   2
  -4   6 -10 89.6189 9.29523   1
   5   6  10 57.7444 8.97442   1
   5   6  10 41.6506 6.87943   2
  -5   6 -10 53.3496 7.63611   1
   6   6  10 171.839 14.8458   1
  -6   6 -10 169.367 13.5740   1
   6   6  10 125.758 11.3123   2
   7   6  10 29.5151 8.17342   1
  -7   6 -10 33.6834 7.24514   1
  -8   6 -10 1.35633 5.50090   1
   8   6  10 0.31092 6.29165   1
  -9   6 -10 6.10230 6.60003   1
   9   6  10 -0.0314 6.72292   1
  -9  -7  10 12.5913 7.28738   3
  -9   7  10 8.44805 6.27520   2
   9   7 -10 13.4039 8.21983   1
  -8  -7  10 146.296 14.8460   3
   8   7 -10 157.236 14.8226   1
  -8   7  10 127.513 13.0000   2
  -7  -7  10 -1.8632 5.27567   3
  -7   7  10 4.93153 5.31309   2
   7   7 -10 -0.8465 5.38496   1
  -6  -7  10 22.4897 6.37382   3
  -6   7  10 27.3206 6.47936   2
   6   7 -10 37.1211 8.03697   1
  -5  -7  10 172.557 14.4571   3
   5   7 -10 182.056 14.1326   1
  -5   7  10 189.079 13.9771   2
  -4  -7  10 38.1408 7.21661   3
  -4   7  10 68.3834 8.46698   2
   4   7 -10 54.0627 7.71428   1
   3   7 -10 664.468 31.4514   1
  -3   7  10 729.053 31.9636   2
  -2  -7  10 2.93346 3.93630   3
  -2   7  10 17.0180 5.01257   2
   2   7 -10 9.83666 4.53808   1
  -2   7  10 16.2801 3.93034   1
  -1  -7  10 39.3375 6.23300   3
  -1   7  10 28.0883 5.29815   2
  -1   7  10 43.7627 5.58346   1
   1   7 -10 48.7852 6.46457   1
   0   7 -10 366.481 19.0405   1
   0   7  10 352.029 18.1871   1
   0   7  10 367.744 18.5886   2
  -1   7 -10 30.1568 5.40558   1
   1   7  10 38.2699 5.95430   1
   1   7  10 24.2446 4.83592   2
   2   7  10 90.9546 9.09936   1
   2   7  10 95.8686 8.63598   2
  -2   7 -10 71.8287 7.99418   1
   3   7  10 121.175 9.87965   2
  -3   7 -10 100.563 9.78451   1
   3   7  10 99.3035 10.2765   1
   4   7  10 99.0437 10.7598   1
  -4   7 -10 90.0642 9.49362   1
   4   7  10 83.7044 9.03736   2
   5   7  10 8.21289 5.23849   2
  -5   7 -10 20.4690 5.91361   1
   5   7  10 11.4684 6.11447   1
   6   7  10 0.25910 5.83894   1
  -6   7 -10 1.72729 4.88591   1
  -7   7 -10 64.0116 9.63700   1
   7   7  10 44.3145 9.17041   1
   8   7  10 1.47419 6.87867   1
  -8   7 -10 3.03733 5.96015   1
  -8  -8  10 45.5432 9.44197   3
  -8   8  10 42.1351 8.60077   2
   8   8 -10 51.5977 10.0518   1
  -7  -8  10 87.1947 11.4324   3
   7   8 -10 102.184 11.9733   1
  -7   8  10 63.6582 9.45773   2
  -6  -8  10 -0.9030 5.15953   3
  -6   8  10 -0.8657 4.70070   2
   6   8 -10 1.33892 5.79464   1
  -5  -8  10 7.58919 4.96065   3
  -5   8  10 5.99934 5.09216   2
   5   8 -10 6.14075 5.57846   1
  -4  -8  10 25.5871 6.35324   3
   4   8 -10 23.6614 6.51316   1
  -3  -8  10 43.2570 7.14769   3
  -3   8  10 57.2036 7.82169   2
   3   8 -10 45.0689 7.37625   1
  -2  -8  10 2.16031 4.43054   3
  -2   8  10 7.77521 4.58116   2
   2   8 -10 17.3930 5.34211   1
   1   8 -10 75.4020 8.14777   1
  -1   8  10 43.2678 5.93791   1
  -1   8  10 52.8831 6.97380   2
   0   8  10 22.3602 5.23884   1
   0   8 -10 21.8262 5.35384   1
   0   8  10 22.6741 4.90960   2
   1   8  10 33.4300 5.71966   2
  -1   8 -10 27.2434 5.70118   1
   1   8  10 30.7092 5.76551   1
  -2   8 -10 679.040 30.3767   1
   2   8  10 664.354 29.2838   2
   2   8  10 585.091 29.8852   1
   3   8  10 55.6188 7.20715   2
   3   8  10 60.8725 8.55468   1
  -3   8 -10 58.7684 7.76391   1
   4   8  10 211.157 14.8357   2
  -4   8 -10 234.126 15.8838   1
   4   8  10 216.242 16.4183   1
   5   8  10 90.2969 11.0424   1
  -5   8 -10 83.9518 9.78076   1
   6   8  10 36.5511 8.38453   1
  -6   8 -10 40.1576 7.77972   1
   7   8  10 77.9044 11.5545   1
  -7   8 -10 84.4193 11.0335   1
  -8   8 -10 9.62359 7.00915   1
   8   8  10 9.51864 7.20933   1
  -7  -9  10 22.9043 7.44672   3
   7   9 -10 36.0926 8.25483   1
  -7   9  10 19.0668 6.82601   2
  -6  -9  10 4.53487 5.64043   3
  -6   9  10 7.69698 5.29546   2
   6   9 -10 2.05237 5.92252   1
  -5  -9  10 41.3745 7.95967   3
   5   9 -10 42.4465 8.27500   1
  -5   9  10 30.8494 7.09245   2
  -4  -9  10 93.6536 10.8075   3
  -4   9  10 104.661 11.2838   2
   4   9 -10 103.690 11.1326   1
  -3  -9  10 245.038 17.5193   3
  -3   9  10 243.891 16.6988   2
   3   9 -10 292.103 18.1262   1
   2   9 -10 184.947 14.1870   1
  -2   9  10 196.603 14.0501   2
   1   9 -10 128.975 11.1949   1
  -1   9  10 120.828 10.5419   2
  -1   9  10 123.180 9.98496   1
   0   9 -10 18.4728 5.30283   1
   0   9  10 6.09581 4.38601   2
   0   9  10 5.38213 4.26157   1
   1   9  10 85.7330 9.26808   1
  -1   9 -10 102.341 9.81613   1
   1   9  10 94.7190 8.84571   2
   2   9  10 -1.3357 4.51483   1
  -2   9 -10 4.82583 4.27232   1
   2   9  10 -0.3036 3.81940   2
   3   9  10 15.5644 6.03635   1
   3   9  10 12.9982 5.36059   2
  -3   9 -10 11.2440 4.85483   1
  -4   9 -10 14.6564 5.22599   1
   4   9  10 8.44640 6.02021   1
   5   9  10 -0.5787 5.47649   1
  -5   9 -10 -1.0496 4.70121   1
  -6   9 -10 1.35993 5.55613   1
   6   9  10 0.19930 5.95430   1
  -7   9 -10 6.16538 5.92187   1
   7   9  10 8.25113 6.91541   1
  -7 -10  10 -0.0090 6.38724   3
   7  10 -10 -2.6959 6.57627   1
  -7  10  10 0.25124 5.33224   2
  -6 -10  10 42.7229 8.75364   3
  -6  10  10 45.2515 8.56288   2
   6  10 -10 31.4132 8.10462   1
  -5 -10  10 1.30210 5.39317   3
   5  10 -10 6.02976 5.92896   1
  -5  10  10 2.59811 5.67439   2
  -4 -10  10 6.50543 5.45666   3
   4  10 -10 0.09202 5.25664   1
  -4  10  10 2.34257 5.16627   2
   3  10 -10 10.8462 5.78744   1
  -3  10  10 25.4666 6.32987   2
  -2  10  10 9.94532 5.01404   2
   2  10 -10 9.24344 5.21913   1
   1  10 -10 3.82410 4.58403   1
  -1  10  10 0.67269 4.35160   2
   0  10 -10 51.4835 7.76067   1
   0  10  10 47.2717 7.27122   1
   0  10  10 50.2597 7.21003   2
  -1  10 -10 86.7271 9.51592   1
   1  10  10 72.9212 9.10209   1
   1  10  10 93.7999 9.04541   2
  -2  10 -10 3.10700 4.59098   1
   2  10  10 7.27600 4.72983   2
   2  10  10 2.73039 4.90249   1
   3  10  10 38.6093 7.91359   1
  -3  10 -10 36.2017 7.07787   1
  -4  10 -10 29.5233 6.74084   1
   4  10  10 14.6743 6.56622   1
   5  10  10 23.3793 7.15606   1
  -5  10 -10 15.8557 6.30545   1
  -6  10 -10 19.1672 6.75302   1
   6  10  10 9.62122 6.73762   1
  -6 -11  10 -3.4216 5.62051   3
   6  11 -10 6.68247 6.61087   1
  -6  11  10 3.27735 6.04981   2
  -5 -11  10 4.16671 5.93432   3
   5  11 -10 -4.9039 5.41860   1
  -5  11  10 2.43742 5.80894   2
   4  11 -10 51.9171 9.27811   1
  -4  11  10 54.9145 8.91508   2
   3  11 -10 -0.5319 5.21379   1
  -3  11  10 1.91780 5.27760   2
   2  11 -10 32.5000 7.15269   1
  -2  11  10 20.1967 6.44652   2
   1  11 -10 43.0860 7.80548   1
  -1  11  10 33.2511 7.06115   2
   0  11 -10 20.0307 5.84496   1
   0  11  10 10.4360 5.16389   2
   1  11  10 34.1327 7.32140   1
   1  11  10 26.4665 6.14689   2
  -1  11 -10 25.6645 6.46125   1
   2  11  10 6.34005 5.60484   1
  -2  11 -10 4.73936 5.19717   1
   3  11  10 48.9528 8.61219   1
  -3  11 -10 39.0806 7.54712   2
  -3  11 -10 43.1970 7.94198   1
   4  11  10 2.80706 6.00955   1
  -4  11 -10 6.38069 5.25398   1
  -4  11 -10 11.8711 5.76122   2
   5  11  10 14.9325 7.25764   1
  -5  11 -10 9.05663 5.90491   1
  -6  11 -10 4.55050 6.20588   1
   6  11  10 6.01878 6.68650   1
  -4  12  10 -1.2673 5.44459   2
   4  12 -10 3.34429 6.41816   1
  -3  12  10 4.22852 6.01266   2
   3  12 -10 2.61786 6.09921   1
   2  12 -10 7.15176 5.87075   1
  -2  12  10 10.8049 6.40106   2
  -1  12  10 2.71066 5.33050   2
   1  12 -10 1.98186 5.57640   1
   0  12 -10 2.71802 5.25022   1
   0  12  10 2.66350 5.14087   2
   1  12  10 14.0394 6.34724   1
  -1  12 -10 6.82520 5.65149   1
   2  12  10 3.57718 5.88972   1
  -2  12 -10 2.60604 5.20779   1
   3  12  10 6.54263 5.86640   1
  -3  12 -10 5.75091 5.44864   1
  -4  12 -10 6.93086 6.02868   1
  -4  12 -10 3.25291 6.26488   2
   4  12  10 -1.4689 6.11818   1
   3  13 -10 -1.3811 5.93630   1
  -2  13  10 9.07826 6.24825   2
   2  13 -10 2.88904 5.86770   1
  -1  13  10 15.0893 6.12212   2
   1  13 -10 0.70881 5.44019   1
  -1  13 -10 -2.9024 5.00926   1
   2  13  10 11.3681 6.75513   1
  -2  13 -10 4.44943 5.58943   1
 -10   0  11 -2.2506 5.96859   3
  -9   0  11 1.14079 5.64066   3
  -8   0  11 2.55675 5.42867   3
  -7   0  11 0.32667 3.86623   2
  -7   0  11 3.46799 5.20395   3
  -6   0  11 0.15793 4.24933   3
  -6   0  11 -3.0208 3.25775   2
  -5   0  11 -1.0398 3.11156   2
  -5   0  11 3.00916 4.06950   3
  -4   0  11 4.43858 3.87329   3
  -4   0  11 -0.6768 2.86321   2
   4   0 -11 -0.1083 2.18896   1
  -3   0  11 -0.9543 3.29294   3
   3   0 -11 -0.5728 2.06182   1
  -3   0  11 1.15679 2.67957   2
   2   0 -11 -1.6950 1.96462   1
  -2   0  11 0.62698 2.86946   2
  -2   0  11 -1.4513 2.97539   3
   1   0 -11 1.32814 2.36339   1
  -1   0  11 1.05624 2.60712   3
  -1   0  11 -1.3480 2.79158   2
   0   0  11 2.75982 3.22475   2
   0   0 -11 3.45411 2.87939   1
   0   0  11 1.32281 2.72851   3
   1   0  11 3.73978 3.47268   2
   1   0  11 -0.3278 1.92042   3
  -1   0 -11 -2.7857 3.22180   1
  -3   0 -11 1.12441 3.50796   1
   3   0  11 3.12691 3.60228   2
   4   0  11 -0.3946 3.71914   1
   4   0  11 0.41007 3.52004   2
   5   0  11 -0.9951 4.03343   1
   6   0  11 -4.2819 4.67133   1
   7   0  11 -3.5407 4.46648   1
  -8   0 -11 1.47701 5.46867   1
  -9   0 -11 -2.8448 5.43150   1
 -10   0 -11 -0.4037 6.79456   1
 -10  -1  11 20.1263 7.70806   3
 -10   1  11 26.0593 8.37785   3
  -9  -1  11 8.31398 6.70805   3
  -9   1  11 5.17906 6.58429   3
  -8  -1  11 0.43539 5.30560   3
  -8   1  11 1.99371 4.81421   2
  -8   1  11 6.18087 5.74883   3
  -7  -1  11 30.5013 6.78694   3
  -7   1  11 36.3033 6.47424   2
  -6  -1  11 3.72623 4.47884   3
  -6  -1  11 2.04495 3.31731   2
  -6   1  11 5.14156 3.99058   2
  -5  -1  11 -2.0745 4.01860   3
  -5  -1  11 2.39209 2.88930   2
  -5   1  11 4.96497 3.41788   2
   5   1 -11 3.85492 3.27721   1
  -4  -1  11 20.3520 3.63152   2
  -4  -1  11 14.4495 4.62146   3
  -4   1  11 13.1685 3.71413   2
   4   1 -11 16.8443 3.49901   1
  -3  -1  11 12.6915 3.12275   2
  -3  -1  11 13.0241 4.05410   3
  -3   1  11 16.9425 3.87966   2
   3   1 -11 15.1125 3.06237   1
  -2  -1  11 177.769 11.0742   3
   2  -1 -11 161.867 7.56992   1
  -2  -1  11 176.549 9.65373   2
  -2   1  11 184.575 10.2976   2
   2   1 -11 196.811 9.31761   1
  -1  -1  11 240.534 12.6974   3
  -1  -1  11 234.269 11.8897   2
   1  -1 -11 210.781 10.1956   1
  -1   1  11 244.918 12.5233   2
  -1   1  11 232.493 12.2346   3
   1   1 -11 255.052 11.4610   1
   0  -1 -11 549.017 21.7536   1
   0  -1  11 542.525 23.0738   3
   0   1 -11 534.399 22.1508   1
   0   1  11 533.386 22.3069   3
   0   1  11 569.562 23.6727   2
   1  -1  11 408.152 18.1449   2
  -1  -1 -11 353.977 16.8867   1
   1  -1  11 388.269 17.0404   3
   1   1  11 383.333 17.7063   1
   1   1  11 367.988 17.8257   2
  -1   1 -11 409.256 17.8042   1
   2  -1  11 201.598 12.0412   2
  -2   1 -11 203.920 11.9089   1
   2   1  11 227.420 12.3901   2
   2   1  11 212.917 12.3666   1
   3  -1  11 84.7363 8.08709   2
   3   1  11 93.6046 8.18098   2
   3   1  11 96.9687 8.41485   1
  -3   1 -11 92.0596 8.09615   1
   4   1  11 188.482 13.1416   1
  -4   1 -11 196.469 12.7086   1
   4   1  11 205.774 12.8301   2
  -5   1 -11 2.95739 4.44418   1
   5   1  11 9.72826 5.18892   1
   5   1  11 4.13752 4.46844   2
   6   1  11 17.8086 6.36351   1
  -6   1 -11 15.5138 5.65129   1
  -7   1 -11 103.830 11.1370   1
   7   1  11 137.864 13.2794   1
   8   1  11 7.59372 6.02180   1
  -8   1 -11 5.51913 5.88902   1
   9   1  11 9.56303 6.12974   1
  -9   1 -11 12.0216 6.31955   1
 -10   1 -11 24.5667 8.55435   1
  10   1  11 23.9640 8.26894   1
 -10  -2  11 10.0001 6.83584   3
 -10   2  11 9.43924 6.83247   3
  -9  -2  11 108.069 12.2329   3
  -9   2  11 116.046 11.5548   2
  -8  -2  11 48.4177 8.21051   3
  -8   2  11 37.1819 7.02008   2
  -7  -2  11 28.8971 6.58917   3
  -7   2  11 20.7434 5.65019   2
  -6  -2  11 4.71592 4.54090   3
   6   2 -11 0.10943 3.65314   1
  -6   2  11 5.16408 4.08790   2
  -5  -2  11 207.471 10.8350   2
  -5  -2  11 209.828 14.1136   3
  -5   2  11 197.927 12.8011   2
   5   2 -11 204.067 11.8342   1
  -4  -2  11 -0.5121 3.99670   3
  -4  -2  11 0.09534 2.53578   2
   4   2 -11 1.10948 3.11882   1
  -4   2  11 -0.0022 3.11364   2
  -3  -2  11 4.40474 3.69354   3
  -3  -2  11 6.82083 2.63164   2
  -3   2  11 10.8222 3.40415   2
   3   2 -11 11.9446 3.25687   1
  -2  -2  11 148.958 10.0403   3
  -2  -2  11 127.088 7.79535   2
   2   2 -11 144.125 8.22628   1
  -2   2  11 128.360 8.78368   2
   1  -2 -11 53.4226 4.10237   1
  -1  -2  11 65.8484 6.09437   3
   1   2 -11 58.4840 5.26793   1
  -1   2  11 77.6074 6.45599   2
   0  -2  11 2074.03 78.1094   3
   0  -2  11 2190.22 74.7671   2
   0   2  11 2051.49 75.1226   2
   0   2 -11 2066.92 74.4917   1
   0   2  11 2060.34 73.7570   1
   1  -2  11 141.704 9.33187   2
   1  -2  11 152.700 9.06147   3
   1   2  11 149.183 9.32591   1
  -1   2 -11 140.470 9.14102   1
   1   2  11 134.242 9.47365   2
   2  -2  11 10.2681 4.20073   2
   2   2  11 10.1678 4.18137   2
  -2   2 -11 10.6118 4.16592   1
   2   2  11 9.04530 3.96851   1
   3  -2  11 590.341 26.8783   2
   3   2  11 554.290 26.4077   1
  -3   2 -11 632.538 26.7186   1
   3   2  11 584.434 26.2103   2
   4   2  11 24.1871 5.67459   1
   4   2  11 25.7332 5.03441   2
  -4   2 -11 22.6529 5.22226   1
  -5   2 -11 10.0389 4.92591   1
   5   2  11 7.28989 4.61429   2
   5   2  11 23.3563 5.98872   1
  -6   2 -11 131.457 11.5484   1
   6   2  11 125.609 12.1554   1
   7   2  11 256.633 18.5124   1
  -7   2 -11 240.497 17.1185   1
  -8   2 -11 49.1379 8.35389   1
   8   2  11 44.9031 8.96170   1
  -9   2 -11 24.9296 7.54783   1
   9   2  11 21.5898 8.07685   1
 -10   2 -11 5.79001 6.82656   1
  10   2  11 -2.7408 6.59845   1
 -10  -3  11 38.4796 8.67652   3
  -9  -3  11 15.7596 6.49098   3
  -9   3  11 21.0234 6.57510   2
  -8  -3  11 -0.3721 5.33340   3
  -8   3  11 1.73339 4.80064   2
  -7  -3  11 186.222 14.9291   3
  -7   3  11 191.534 13.8068   2
  -6  -3  11 195.632 14.2094   3
  -6   3  11 155.699 11.9912   2
   6   3 -11 170.678 11.8935   1
  -5  -3  11 62.4086 7.86452   3
  -5   3  11 73.4454 7.74481   2
   5   3 -11 73.2655 7.23312   1
  -4  -3  11 80.8694 5.57434   2
  -4  -3  11 81.2720 8.44879   3
   4   3 -11 78.5872 7.17763   1
  -4   3  11 72.3389 7.23065   2
  -3  -3  11 29.1739 5.40356   3
  -3  -3  11 23.4536 3.50447   2
  -3   3  11 25.8079 4.58060   2
   3   3 -11 30.0844 4.65396   1
  -2  -3  11 294.340 16.3794   3
  -2   3  11 329.229 15.9844   2
   2   3 -11 299.763 14.8088   1
  -1  -3  11 48.2837 5.04378   2
  -1  -3  11 51.3144 5.63872   3
  -1   3  11 50.1086 4.25207   1
   1   3 -11 45.2923 4.92521   1
  -1   3  11 55.8139 5.74915   2
   0  -3  11 163.512 9.57863   2
   0  -3  11 148.532 9.66327   3
   0   3  11 117.794 9.06516   2
   0   3 -11 154.376 9.40403   1
   0   3  11 164.697 9.19556   1
   1  -3  11 135.796 9.66570   2
   1   3  11 167.179 10.6406   2
  -1   3 -11 155.736 9.97298   1
   1   3  11 162.672 10.0489   1
   2   3  11 80.7027 7.44005   2
   2   3  11 104.631 8.49296   1
  -2   3 -11 76.8809 7.24326   1
   3   3  11 47.5160 6.20276   2
  -3   3 -11 37.9366 5.67450   1
   3   3  11 40.4927 6.29836   1
   4   3  11 36.5705 6.56175   1
  -4   3 -11 34.3524 5.85614   1
   4   3  11 29.1121 5.51376   2
  -5   3 -11 177.751 13.3752   1
   5   3  11 207.207 13.6491   2
   5   3  11 220.594 15.7404   1
   6   3  11 107.190 11.3535   1
  -6   3 -11 80.3794 9.54245   1
   6   3  11 91.1964 9.58943   2
  -7   3 -11 148.296 13.1355   1
   7   3  11 159.699 14.5459   1
   8   3  11 52.2930 9.64007   1
  -8   3 -11 46.1189 8.35637   1
  -9   3 -11 23.0943 7.76465   1
   9   3  11 33.9586 9.10904   1
 -10   3 -11 25.7461 8.50585   1
 -10  -4  11 16.6289 7.15628   3
  -9  -4  11 6.32141 5.88994   3
  -9   4  11 -3.8955 5.15478   2
  -8  -4  11 2.24609 5.07092   3
  -8   4  11 -1.2381 4.73772   2
  -7  -4  11 7.50473 4.98473   3
  -7   4  11 7.35067 4.84082   2
   7   4 -11 3.78607 4.98414   1
  -6  -4  11 105.061 10.7899   3
  -6   4  11 107.613 9.92680   2
   6   4 -11 80.2259 8.73359   1
  -5  -4  11 8.92929 4.61323   3
   5   4 -11 -0.2819 4.46133   1
  -5   4  11 -0.5486 3.92898   2
  -4  -4  11 53.0699 7.17874   3
  -4   4  11 41.3822 6.01060   2
   4   4 -11 37.2182 5.82722   1
  -3  -4  11 99.5237 6.32820   2
  -3  -4  11 105.981 9.35926   3
  -3   4  11 113.425 8.87716   2
   3   4 -11 109.795 8.54663   1
  -2  -4  11 422.154 17.0142   2
  -2  -4  11 369.082 19.7914   3
  -2   4  11 398.401 19.1318   2
  -2   4  11 351.473 15.0989   1
   2   4 -11 443.064 19.0518   1
  -1  -4  11 1083.78 46.3983   3
  -1  -4  11 1087.15 42.5186   2
   1   4 -11 1215.66 44.1820   1
  -1   4  11 1143.21 41.8641   1
  -1   4  11 1186.95 44.4796   2
   0  -4  11 3.39140 3.37573   3
   0  -4  11 -1.0404 3.00270   2
   0   4  11 4.03112 3.13664   1
   0   4  11 3.92930 3.38484   2
   0   4 -11 2.04434 3.20056   1
   1   4  11 910.149 36.5140   2
  -1   4 -11 897.564 36.2486   1
   1   4  11 895.908 36.1792   1
   2   4  11 755.552 31.1590   2
   2   4  11 751.348 31.5400   1
  -2   4 -11 670.489 30.4815   1
  -3   4 -11 85.4666 8.17242   1
   3   4  11 99.4125 9.32291   1
   3   4  11 75.3128 7.60120   2
   4   4  11 205.047 13.4692   2
   4   4  11 227.992 15.0921   1
  -4   4 -11 190.360 13.4348   1
  -5   4 -11 141.950 11.6732   1
   5   4  11 140.594 11.2755   2
   5   4  11 148.546 13.0579   1
  -6   4 -11 23.7059 6.22389   1
   6   4  11 19.1230 6.10535   2
   6   4  11 25.5623 7.09990   1
  -7   4 -11 34.7537 7.38225   1
   7   4  11 46.9708 9.60078   1
  -8   4 -11 47.8761 8.72251   1
   8   4  11 40.0727 9.13675   1
  -9   4 -11 -4.3365 5.74145   1
   9   4  11 -0.5669 6.51855   1
  -9  -5  11 47.5264 9.38859   3
  -9   5  11 43.6091 8.53945   2
  -8  -5  11 59.0127 9.56768   3
  -8   5  11 65.4608 9.22752   2
  -7  -5  11 19.7259 6.50981   3
  -7   5  11 15.3670 5.52993   2
   7   5 -11 14.5700 6.23684   1
  -6  -5  11 391.692 23.2145   3
   6   5 -11 325.776 20.1937   1
  -6   5  11 404.084 21.6221   2
  -5  -5  11 161.380 13.1737   3
  -5   5  11 131.166 11.2783   2
   5   5 -11 140.732 11.4183   1
  -4  -5  11 54.6610 7.76248   3
   4   5 -11 58.4633 7.20923   1
  -4   5  11 62.5859 7.43011   2
  -3  -5  11 183.180 12.9476   3
   3   5 -11 162.275 11.3630   1
  -3   5  11 185.515 12.2147   2
  -2  -5  11 36.7358 6.02872   3
   2   5 -11 32.5013 5.10192   1
  -2   5  11 33.4700 3.91537   1
  -2   5  11 26.9333 4.98317   2
  -1  -5  11 26.6776 4.90056   3
   1   5 -11 24.3242 4.57243   1
  -1   5  11 26.6812 4.85019   2
  -1   5  11 32.8349 4.53397   1
   0  -5  11 284.762 16.1850   3
   0   5  11 332.176 15.4391   1
   0   5 -11 278.908 15.3196   1
   0   5  11 268.124 15.1024   2
   1   5  11 80.1386 7.38460   2
   1   5  11 83.0027 7.73833   1
  -1   5 -11 60.6291 6.71979   1
   2   5  11 -1.2423 3.40027   2
  -2   5 -11 -1.6307 3.35535   1
   2   5  11 -0.3727 4.03417   1
   3   5  11 115.737 9.69252   2
   3   5  11 126.716 10.8912   1
  -3   5 -11 120.414 10.1069   1
   4   5  11 526.633 28.1901   1
  -4   5 -11 536.622 27.1833   1
   4   5  11 666.765 27.8246   2
   5   5  11 0.99211 5.54822   1
   5   5  11 7.51585 5.43325   2
  -5   5 -11 4.73781 4.67302   1
   6   5  11 110.984 10.5609   2
   6   5  11 133.310 13.2286   1
  -6   5 -11 125.201 11.7878   1
   7   5  11 53.4125 9.67352   1
  -7   5 -11 48.8592 8.31550   1
   7   5  11 48.8773 8.12717   2
  -8   5 -11 49.8834 8.88342   1
   8   5  11 57.3437 10.3352   1
   9   5  11 84.2892 12.6926   1
  -9   5 -11 91.4458 12.0367   1
  -9  -6  11 17.0114 7.47720   3
  -9   6  11 15.0842 6.90614   2
  -8  -6  11 46.6474 8.95439   3
  -8   6  11 52.8294 8.71884   2
   8   6 -11 68.1483 10.0736   1
  -7  -6  11 0.21966 4.95378   3
  -7   6  11 0.54466 4.75176   2
  -6  -6  11 172.641 14.7512   3
   6   6 -11 182.965 14.3778   1
  -6   6  11 157.325 13.0894   2
  -5  -6  11 11.1011 5.31963   3
   5   6 -11 11.8221 5.53929   1
  -5   6  11 12.2789 5.18726   2
  -4  -6  11 13.2972 5.03846   3
  -4   6  11 8.79398 4.77761   2
   4   6 -11 4.86951 4.49178   1
  -3  -6  11 271.559 16.9753   3
  -3   6  11 259.973 15.6186   2
   3   6 -11 230.083 14.7934   1
  -2  -6  11 150.982 11.6806   3
   2   6 -11 150.583 10.8406   1
  -2   6  11 150.971 11.0496   2
  -1  -6  11 227.837 14.3847   3
   1   6 -11 229.514 13.5465   1
  -1   6  11 211.030 12.1051   1
  -1   6  11 237.176 13.7870   2
   0   6  11 92.5028 8.16347   2
   0   6 -11 87.2991 8.00719   1
   0   6  11 118.070 8.78944   1
   1   6  11 516.914 24.5504   2
  -1   6 -11 566.555 25.3034   1
   1   6  11 547.538 25.4141   1
   2   6  11 279.460 16.7639   1
   2   6  11 280.509 16.0884   2
  -2   6 -11 287.555 16.5766   1
   3   6  11 -0.5278 4.52014   1
   3   6  11 -2.6455 3.84473   2
  -3   6 -11 2.92262 3.90745   1
  -4   6 -11 139.754 11.7115   1
   4   6  11 133.303 11.1590   2
   4   6  11 171.357 13.7020   1
   5   6  11 38.2140 6.91402   2
  -5   6 -11 34.6359 6.62579   1
   5   6  11 63.4882 9.15352   1
  -6   6 -11 9.42859 5.48511   1
   6   6  11 12.3046 6.57113   1
   6   6  11 12.0475 5.76138   2
  -7   6 -11 20.4596 6.54881   1
   7   6  11 15.0533 7.28540   1
   8   6  11 20.3762 7.74084   1
  -8   6 -11 19.7922 6.87299   1
   9   6  11 18.9327 8.52095   1
  -9   6 -11 16.6713 7.18401   1
  -8  -7  11 20.3956 7.35763   3
   8   7 -11 17.0664 7.46732   1
  -8   7  11 27.6665 7.00166   2
  -7  -7  11 -0.5511 5.64436   3
  -7   7  11 5.76722 5.41340   2
   7   7 -11 3.04084 5.67059   1
  -6  -7  11 76.2635 10.0904   3
  -6   7  11 71.2666 9.33022   2
   6   7 -11 68.3932 9.54128   1
  -5  -7  11 11.5832 5.36225   3
   5   7 -11 7.66143 5.42515   1
  -5   7  11 6.14552 4.98170   2
  -4  -7  11 4.15041 4.80705   3
   4   7 -11 0.21279 4.79141   1
  -4   7  11 -2.2330 4.31453   2
  -3  -7  11 8.21301 4.72432   3
  -3   7  11 5.07428 4.75602   2
   3   7 -11 9.98147 5.01757   1
  -2  -7  11 157.109 12.1613   3
  -2   7  11 158.666 11.6660   2
   2   7 -11 127.161 10.7547   1
  -1  -7  11 30.0113 5.75608   3
  -1   7  11 35.0292 5.72323   2
   1   7 -11 23.9658 5.33013   1
  -1   7  11 24.0650 4.86525   1
   0   7  11 29.3973 5.36337   1
   0   7  11 34.9912 5.64821   2
   0   7 -11 28.3456 5.46645   1
   1   7  11 10.7191 5.16134   1
   1   7  11 12.6352 4.50332   2
  -1   7 -11 15.5530 4.88397   1
   2   7  11 16.5168 4.88636   2
   2   7  11 18.3650 5.99017   1
  -2   7 -11 10.6714 4.49553   1
  -3   7 -11 86.5552 9.20875   1
   3   7  11 68.3981 8.81110   1
   3   7  11 78.2100 8.47857   2
   4   7  11 20.5361 5.72488   2
  -4   7 -11 21.5509 5.77682   1
   4   7  11 34.4282 7.45402   1
   5   7  11 -2.1213 4.95265   2
   5   7  11 4.84981 5.81328   1
  -5   7 -11 0.79303 4.42719   1
   6   7  11 7.24853 6.35529   1
  -6   7 -11 1.60232 5.04394   1
  -7   7 -11 2.21584 5.66696   1
   7   7  11 -5.7831 5.88563   1
  -8   7 -11 15.5210 6.86731   1
   8   7  11 19.2810 7.86361   1
  -8  -8  11 6.76444 6.76963   3
  -8   8  11 13.1702 6.42672   2
   8   8 -11 12.2798 8.18056   1
  -7  -8  11 18.7482 7.00438   3
   7   8 -11 13.1100 7.43501   1
  -7   8  11 21.6749 6.57999   2
  -6  -8  11 83.9530 10.9997   3
  -6   8  11 62.9124 9.20782   2
   6   8 -11 60.3759 9.75382   1
  -5  -8  11 72.8909 9.96839   3
  -5   8  11 88.2481 10.2460   2
   5   8 -11 88.0637 10.2828   1
  -4  -8  11 -4.4037 4.21576   3
   4   8 -11 0.77523 4.74699   1
  -4   8  11 2.59551 4.72107   2
  -3  -8  11 3.11775 4.37452   3
  -3   8  11 1.79984 4.58868   2
   3   8 -11 3.57446 4.91491   1
  -2  -8  11 27.6266 6.10631   3
   2   8 -11 48.9019 7.06937   1
  -2   8  11 35.3305 6.38930   2
  -1   8  11 16.9498 5.29103   2
  -1   8  11 11.8608 4.55683   1
   1   8 -11 18.7409 5.42608   1
   0   8  11 65.5720 7.47698   2
   0   8  11 75.3957 7.80283   1
   0   8 -11 79.1156 8.39010   1
   1   8  11 105.092 9.31412   2
   1   8  11 101.717 9.77998   1
  -1   8 -11 109.798 9.86213   1
   2   8  11 3.87296 4.22838   2
   2   8  11 -2.0816 5.09053   1
  -2   8 -11 -1.5658 3.84967   1
  -3   8 -11 127.862 11.2729   1
   3   8  11 141.034 12.5775   1
   3   8  11 128.387 11.0758   2
   4   8  11 12.9127 6.09622   1
   4   8  11 14.8843 5.68279   2
  -4   8 -11 9.23318 4.99014   1
  -5   8 -11 0.79946 4.59329   1
   5   8  11 0.75217 5.84257   1
   6   8  11 102.986 12.5171   1
  -6   8 -11 99.8223 11.2903   1
  -7   8 -11 60.5470 9.80879   1
   7   8  11 48.0588 9.82120   1
   8   8  11 22.2720 8.70184   1
  -8   8 -11 17.8447 7.45334   1
  -7  -9  11 17.9782 7.14176   3
  -7   9  11 21.7380 6.92928   2
   7   9 -11 30.0544 8.32708   1
  -6  -9  11 6.70459 5.91302   3
   6   9 -11 6.05992 6.25604   1
  -6   9  11 -0.1196 4.93239   2
  -5  -9  11 0.90290 5.04103   3
   5   9 -11 6.88415 5.66604   1
  -5   9  11 5.90453 5.86216   2
  -4  -9  11 4.97770 4.96272   3
  -4   9  11 10.3432 5.35076   2
   4   9 -11 5.83838 5.64304   1
  -3  -9  11 9.05665 5.13633   3
  -3   9  11 8.85842 5.17310   2
   3   9 -11 12.7952 5.56631   1
  -2   9  11 65.0520 8.42657   2
   2   9 -11 61.6892 8.39305   1
  -1   9  11 -2.6497 4.11267   2
   0   9  11 -2.4585 4.29444   1
   0   9  11 1.86794 4.11466   2
   0   9 -11 -2.4981 4.22210   1
  -1   9 -11 146.875 11.8171   1
   1   9  11 111.100 10.6796   1
   1   9  11 147.445 11.3454   2
   2   9  11 155.154 12.9662   1
  -2   9 -11 148.598 12.2001   1
   2   9  11 146.725 11.5680   2
   3   9  11 1.88311 5.63990   1
   3   9  11 8.46597 4.89498   2
  -3   9 -11 0.80712 4.27914   1
  -4   9 -11 42.1691 7.54621   1
   4   9  11 42.4432 8.21063   1
   5   9  11 20.4938 7.19835   1
  -5   9 -11 22.5867 6.45896   1
   6   9  11 10.5169 6.71731   1
  -6   9 -11 2.63507 5.78214   1
   7   9  11 -0.3559 6.65522   1
  -7   9 -11 -1.9298 5.84828   1
  -6 -10  11 21.7035 7.58216   3
  -6  10  11 34.1699 7.99621   2
   6  10 -11 26.3659 8.18539   1
  -5 -10  11 7.67533 5.89310   3
  -5  10  11 0.13708 5.39326   2
   5  10 -11 3.33105 5.74272   1
  -4 -10  11 21.0286 6.63959   3
  -4  10  11 26.6128 6.93147   2
   4  10 -11 34.7857 7.63282   1
  -3  10  11 0.74777 5.05771   2
   3  10 -11 1.10634 4.89890   1
  -2  10  11 2.93564 4.81545   2
   2  10 -11 1.96273 5.09975   1
   1  10 -11 16.8040 5.45628   1
  -1  10  11 12.9563 5.18031   2
   0  10  11 12.6346 5.05232   2
   0  10 -11 14.5076 5.48317   1
   0  10  11 20.3773 5.88182   1
  -1  10 -11 26.9861 6.14552   1
   1  10  11 21.7753 6.18181   1
   1  10  11 28.4439 6.09334   2
   2  10  11 37.9604 7.27497   1
   2  10  11 26.6695 5.75912   2
  -2  10 -11 29.7317 6.56147   1
  -3  10 -11 9.88894 5.16266   1
   3  10  11 11.8109 6.29911   1
  -4  10 -11 7.02256 5.09249   1
   4  10  11 -3.7760 5.84997   1
  -5  10 -11 5.83634 5.27732   1
   5  10  11 1.30231 5.86248   1
   6  10  11 0.87040 6.50128   1
  -6  10 -11 9.49050 6.48672   1
  -5 -11  11 18.6172 7.23663   3
   5  11 -11 24.5682 8.02231   1
  -5  11  11 24.8512 7.31000   2
  -4  11  11 23.5669 7.15132   2
   4  11 -11 29.1907 7.91993   1
  -3  11  11 9.44852 5.67239   2
   3  11 -11 7.11317 5.91568   1
  -2  11  11 16.1463 6.11219   2
   2  11 -11 10.6757 5.80878   1
   1  11 -11 1.24050 5.01894   1
  -1  11  11 -1.1793 4.73616   2
   0  11 -11 2.89759 5.00587   1
   0  11  11 -0.3903 4.51178   2
   1  11  11 8.58311 5.54086   1
   1  11  11 4.02570 4.71771   2
  -1  11 -11 5.23338 4.83930   1
  -2  11 -11 17.4805 5.70398   1
   2  11  11 11.6162 5.96900   1
   3  11  11 26.3154 7.80389   1
  -3  11 -11 23.0226 6.37752   1
   4  11  11 -5.9576 5.67332   1
  -5  11 -11 15.7443 6.58027   1
   5  11  11 22.6605 7.72005   1
   4  12 -11 -2.3834 6.57432   1
  -4  12  11 4.61419 5.95442   2
  -3  12  11 18.6383 7.07664   2
   3  12 -11 29.3454 7.79415   1
  -2  12  11 59.8669 9.39242   2
   2  12 -11 52.5591 8.96413   1
  -1  12  11 9.28496 5.73483   2
   1  12 -11 11.0857 6.31474   1
   0  12  11 201.157 15.2162   2
   0  12 -11 209.318 16.4036   1
  -1  12 -11 30.4631 7.19536   1
   2  12  11 23.2466 7.32813   1
  -2  12 -11 6.24965 5.81364   1
  -3  12 -11 63.2351 9.27199   1
   3  12  11 70.0865 10.4058   1
  -4  12 -11 -1.4205 6.35506   2
  -4  12 -11 9.67644 6.20063   1
   4  12  11 7.27006 6.83374   1
   2  13 -11 38.0971 8.65449   1
  -2  13  11 40.1739 8.49018   2
   1  13 -11 -0.9074 5.54143   1
  -1  13  11 0.21309 5.61274   2
   0  13 -11 11.5880 6.32227   1
  -1  13 -11 23.8987 7.14671   1
  -2  13 -11 8.49409 6.27021   1
   2  13  11 16.2814 7.37236   1
 -10   0  12 67.0800 10.8595   3
  -9   0  12 2.25605 5.64081   3
  -8   0  12 22.7349 6.81566   3
  -7   0  12 55.9596 7.11270   2
  -7   0  12 83.4638 10.1543   3
  -6   0  12 155.915 12.9091   3
  -6   0  12 150.880 10.6192   2
  -5   0  12 694.959 29.0209   2
  -5   0  12 672.534 32.4495   3
  -4   0  12 326.480 15.7220   2
  -4   0  12 294.492 17.4411   3
  -3   0  12 848.055 35.5525   3
  -3   0  12 884.748 33.0418   2
   3   0 -12 763.296 30.0570   1
   2   0 -12 1512.46 55.5412   1
  -2   0  12 1611.71 61.3604   3
  -2   0  12 1617.69 57.8415   2
  -1   0  12 613.126 26.0877   2
  -1   0  12 616.338 26.6455   3
   1   0 -12 662.521 24.7008   1
   0   0  12 12.3516 3.83304   2
   0   0  12 21.6457 3.61614   3
   0   0 -12 17.8523 3.75091   1
  -1   0 -12 79.8006 6.57350   1
   1   0  12 65.9697 5.04020   3
   1   0  12 83.5817 7.09026   2
   2   0  12 54.5962 6.17844   2
  -2   0 -12 49.7707 5.79619   1
  -3   0 -12 1275.91 48.9617   1
   3   0  12 1238.56 48.8730   2
   4   0  12 3.43542 4.15789   2
  -4   0 -12 13.5102 4.60840   1
   5   0  12 196.698 14.2397   1
  -5   0 -12 202.365 13.9610   1
  -6   0 -12 673.726 32.3510   1
   6   0  12 659.456 32.5202   1
  -7   0 -12 84.5338 10.5192   1
  -8   0 -12 30.6755 7.81346   1
  -9   0 -12 113.640 13.3497   1
 -10   0 -12 4.28044 7.50467   1
 -10  -1  12 68.8876 10.9496   3
 -10   1  12 71.4475 11.6281   3
  -9  -1  12 7.69781 6.15870   3
  -9   1  12 9.72509 6.11129   3
  -8  -1  12 17.3373 6.44101   3
  -8   1  12 14.2164 5.58750   2
  -8   1  12 14.5905 6.48180   3
  -7  -1  12 221.343 16.2319   3
  -7   1  12 218.400 14.5315   2
  -7   1  12 195.838 15.8162   3
  -6  -1  12 10.0890 5.28147   3
  -6  -1  12 12.8931 3.91074   2
  -6   1  12 6.85929 4.12786   2
  -5  -1  12 83.5930 6.92144   2
  -5  -1  12 78.2559 8.58366   3
   5   1 -12 56.2530 5.65513   1
  -5   1  12 84.6025 7.48565   2
  -4  -1  12 -0.0136 3.60127   3
  -4  -1  12 -0.9031 2.64639   2
  -4   1  12 1.02753 3.05718   2
   4   1 -12 1.13169 2.89460   1
  -3  -1  12 44.5176 5.67995   3
  -3  -1  12 38.8597 4.65110   2
   3   1 -12 39.3560 4.25582   1
  -3   1  12 50.0174 5.39017   2
  -2  -1  12 116.257 8.81188   3
   2  -1 -12 101.754 5.66350   1
  -2  -1  12 114.619 7.80186   2
  -2   1  12 115.863 8.58201   3
  -2   1  12 125.032 8.45317   2
   2   1 -12 123.625 7.14245   1
   1  -1 -12 370.078 15.9194   1
  -1  -1  12 351.844 18.1938   3
  -1  -1  12 418.120 17.9324   2
  -1   1  12 403.761 18.2701   2
   1   1 -12 440.030 17.2638   1
  -1   1  12 375.478 17.9530   3
   0  -1 -12 42.9886 4.76131   1
   0  -1  12 50.9944 5.56730   2
   0  -1  12 54.0804 5.17839   3
   0   1  12 51.0169 5.78495   2
   0   1 -12 44.5716 4.87906   1
   0   1  12 50.0971 4.54391   3
   1  -1  12 1155.39 42.1802   3
  -1  -1 -12 1093.49 40.9619   1
   1  -1  12 1144.76 42.2710   2
   1   1  12 1062.75 41.9837   2
   1   1  12 912.979 40.1144   3
  -1   1 -12 1145.81 41.8305   1
   2  -1  12 712.940 30.3489   2
   2   1  12 710.268 30.4662   1
   2   1  12 762.260 30.5676   2
  -2   1 -12 710.823 29.9355   1
   3  -1  12 220.421 13.5876   2
   3   1  12 221.171 13.6660   1
   3   1  12 216.225 13.3324   2
  -3   1 -12 227.884 13.4144   1
   4  -1  12 448.024 22.3003   2
   4   1  12 402.211 21.6621   1
  -4   1 -12 443.063 21.7332   1
   4   1  12 404.143 21.0945   2
   5   1  12 320.492 18.1597   2
  -5   1 -12 316.334 18.1126   1
   5   1  12 284.070 18.1501   1
   6   1  12 140.568 12.6370   1
  -6   1 -12 128.391 11.6560   1
  -7   1 -12 144.222 12.9384   1
   7   1  12 129.178 13.0616   1
  -8   1 -12 72.6295 10.2101   1
   8   1  12 71.4187 10.4094   1
  -9   1 -12 1.27802 5.93045   1
   9   1  12 4.22146 6.04802   1
 -10  -1 -12 37.9386 9.76586   1
 -10   1 -12 31.3409 9.20947   1
 -10  -2  12 1.34452 5.98122   3
 -10   2  12 0.45172 6.41229   3
  -9  -2  12 67.7132 10.0945   3
  -8  -2  12 23.3127 6.66645   3
  -8   2  12 20.8614 6.28347   2
  -7  -2  12 6.77386 4.84959   3
  -7   2  12 7.11606 4.58006   2
  -6  -2  12 136.536 11.5219   3
  -6   2  12 99.6510 9.57530   2
  -5  -2  12 64.1256 5.70087   2
  -5  -2  12 92.6837 9.21485   3
  -5   2  12 57.4253 6.67397   2
   5   2 -12 73.1829 6.89281   1
  -4  -2  12 267.805 13.6598   2
  -4  -2  12 375.173 18.7992   3
  -4   2  12 291.860 15.7212   2
   4   2 -12 296.999 14.8167   1
  -3  -2  12 81.5289 6.20957   2
  -3  -2  12 83.0584 7.98573   3
  -3   2  12 77.0673 6.98242   2
   3   2 -12 91.2625 6.68839   1
  -2  -2  12 440.429 21.2602   3
  -2  -2  12 413.986 18.5496   2
   2   2 -12 467.005 19.0260   1
  -2   2  12 427.656 19.8937   2
  -1  -2  12 60.8752 6.08066   3
  -1  -2  12 55.2953 5.44824   2
   1  -2 -12 48.7445 4.24235   1
   1   2 -12 63.6025 5.47312   1
  -1   2  12 60.9074 6.06855   2
   0  -2  12 29.3617 4.77797   2
   0  -2  12 29.9664 4.21948   3
   0   2  12 32.2387 3.87025   3
   0   2  12 27.8944 4.09177   1
   0   2  12 27.9050 4.77309   2
   0   2 -12 23.6425 4.16817   1
   1  -2  12 12.7940 4.05556   2
   1  -2  12 7.58929 3.50626   3
  -1   2 -12 9.30261 3.71835   1
   1   2  12 12.5026 4.25327   2
   1   2  12 4.93853 3.46289   1
   1   2  12 7.20415 2.07736   3
   2  -2  12 20.2314 4.62970   2
  -2   2 -12 32.4580 5.12158   1
   2   2  12 37.4443 5.45809   2
   2   2  12 36.4417 5.54025   1
   3  -2  12 103.924 9.60945   2
  -3   2 -12 142.082 10.1886   1
   3   2  12 139.306 10.5292   1
   3   2  12 125.073 9.72529   2
   4   2  12 -0.7939 3.84769   1
   4   2  12 -0.2651 3.76601   2
  -4   2 -12 -0.6196 4.20559   1
   5   2  12 6.82465 5.07878   1
  -5   2 -12 7.94013 4.95635   1
   5   2  12 8.45613 4.79326   2
   6   2  12 32.9527 7.35702   1
   6   2  12 10.2924 5.50304   2
  -6   2 -12 26.8380 6.36306   1
  -7   2 -12 15.8126 6.18655   1
   7   2  12 16.4881 6.59752   1
  -8   2 -12 80.8440 10.7584   1
   8   2  12 97.5886 12.2511   1
  -9   2 -12 24.1921 7.41321   1
   9   2  12 30.1661 8.59208   1
 -10  -3  12 -0.7059 5.65586   3
  -9  -3  12 63.1747 9.78897   3
  -9   3  12 80.5840 10.2361   2
  -8  -3  12 8.40891 5.83286   3
  -8   3  12 11.9423 5.68591   2
  -7  -3  12 1.47365 4.75579   3
  -7   3  12 2.96347 4.85017   2
  -6  -3  12 48.0948 7.61850   3
  -6   3  12 40.9598 6.81984   2
   6   3 -12 43.7003 6.36620   1
  -5  -3  12 30.1387 6.11965   3
  -5   3  12 28.8437 5.41924   2
   5   3 -12 29.8863 5.42184   1
  -4  -3  12 -1.5259 2.60253   2
  -4  -3  12 2.87950 4.05799   3
   4   3 -12 -1.4120 3.48577   1
  -4   3  12 2.05241 3.62083   2
  -3  -3  12 -2.0815 3.56314   3
  -3   3  12 -0.1330 3.05140   2
   3   3 -12 2.60113 3.53621   1
  -2  -3  12 204.370 13.0448   3
  -2   3  12 212.363 12.5101   2
   2   3 -12 229.859 12.1050   1
  -1  -3  12 142.441 8.85145   2
  -1  -3  12 146.426 9.89856   3
  -1   3  12 143.095 9.65158   2
  -1   3  12 146.004 7.76540   1
   1   3 -12 124.300 8.68478   1
   0  -3  12 18.3342 3.98072   2
   0  -3  12 12.5769 3.55580   3
   0   3  12 10.1023 3.37796   1
   0   3 -12 13.2249 3.65489   1
   0   3  12 14.6956 4.25633   2
   1  -3  12 461.361 20.9709   3
   1  -3  12 471.648 21.1303   2
   1   3  12 414.254 20.8596   2
  -1   3 -12 426.487 20.4127   1
   1   3  12 453.148 20.5851   1
   2  -3  12 7.76969 4.32056   2
   2   3  12 11.0657 4.01225   2
   2   3  12 4.42727 4.31974   1
  -2   3 -12 4.44995 3.62134   1
   3   3  12 335.845 18.7319   1
   3   3  12 334.267 17.7011   2
  -3   3 -12 328.589 17.8302   1
  -4   3 -12 -0.6411 3.69418   1
   4   3  12 0.57389 4.54697   1
   4   3  12 2.28677 3.90703   2
   5   3  12 1.72027 4.35694   2
  -5   3 -12 2.48285 4.14771   1
   5   3  12 4.82370 5.32186   1
   6   3  12 -4.5232 5.08337   1
  -6   3 -12 1.27161 4.42404   1
   6   3  12 3.98660 5.06245   2
  -7   3 -12 52.3532 8.39828   1
   7   3  12 25.1965 7.86545   1
   8   3  12 95.2072 12.1252   1
  -8   3 -12 93.9726 11.3077   1
   9   3  12 23.3544 8.24753   1
  -9   3 -12 11.8025 6.82635   1
  -9  -4  12 18.7893 6.99021   3
  -9   4  12 22.3399 7.14650   2
  -8  -4  12 34.3789 7.82430   3
  -8   4  12 40.5381 7.47094   2
  -7   4  12 3.39050 4.97133   2
  -6  -4  12 104.785 11.0452   3
  -6   4  12 111.797 10.4114   2
   6   4 -12 101.269 9.84477   1
  -5  -4  12 116.013 11.1215   3
   5   4 -12 116.228 9.78864   1
  -5   4  12 104.657 9.87657   2
  -4  -4  12 -1.0740 4.14164   3
   4   4 -12 -0.5416 3.72563   1
  -4   4  12 2.66451 3.66285   2
  -3  -4  12 -2.1713 3.90734   3
  -3  -4  12 2.13116 3.02723   2
  -3   4  12 1.51936 3.35237   2
   3   4 -12 1.38965 3.64791   1
  -2  -4  12 143.555 10.9167   3
  -2  -4  12 180.292 9.54659   2
   2   4 -12 174.462 10.7660   1
  -2   4  12 150.359 10.6461   2
  -1  -4  12 122.992 8.40884   2
  -1  -4  12 124.366 9.77746   3
  -1   4  12 138.107 7.98042   1
   1   4 -12 133.487 9.10516   1
  -1   4  12 128.716 9.35132   2
   0  -4  12 78.0499 7.31231   3
   0  -4  12 76.6318 7.08217   2
   0   4  12 77.6200 6.57272   1
   0   4 -12 79.9464 7.05799   1
   0   4  12 66.8825 6.79369   2
   1   4  12 143.523 9.85112   1
   1   4  12 123.470 9.71179   2
  -1   4 -12 134.268 9.58564   1
   2   4  12 4.64790 3.98537   2
   2   4  12 0.06001 3.97152   1
  -2   4 -12 7.22942 3.66246   1
   3   4  12 115.538 10.3167   1
   3   4  12 106.228 9.33644   2
  -3   4 -12 123.039 9.93530   1
   4   4  12 87.2527 8.88769   2
   4   4  12 95.5032 10.0879   1
  -4   4 -12 75.1245 8.48937   1
  -5   4 -12 115.063 10.5123   1
   5   4  12 97.4370 10.9335   1
   5   4  12 93.0768 9.42197   2
  -6   4 -12 5.79893 5.19314   1
   6   4  12 12.2138 5.68733   2
   6   4  12 16.8203 6.80378   1
   7   4  12 7.39292 6.77505   1
  -7   4 -12 13.8434 6.08897   1
   8   4  12 2.08126 6.54965   1
  -8   4 -12 6.61874 5.92811   1
   9   4  12 -0.8148 6.54934   1
  -9   4 -12 6.83070 6.33159   1
  -9  -5  12 5.76711 6.14772   3
  -9   5  12 -0.5863 5.78358   2
  -8  -5  12 1.34058 6.00633   3
  -8   5  12 2.49750 5.17327   2
  -7  -5  12 -0.7338 5.14515   3
   7   5 -12 -2.8001 5.37846   1
  -7   5  12 0.93419 4.79143   2
  -6  -5  12 4.57722 4.82152   3
   6   5 -12 -1.4417 4.95260   1
  -6   5  12 4.35190 5.06460   2
  -5  -5  12 18.7655 5.95741   3
  -5   5  12 9.81811 5.23091   2
   5   5 -12 27.5833 6.31103   1
  -4  -5  12 16.7829 5.52408   3
  -4   5  12 15.1113 4.85830   2
   4   5 -12 17.6645 5.35097   1
  -3  -5  12 45.1688 6.80774   3
  -3   5  12 48.5858 6.51260   2
   3   5 -12 43.3804 6.26249   1
  -2  -5  12 23.9906 5.27411   3
   2   5 -12 16.1086 4.42062   1
  -2   5  12 27.9227 5.27034   2
  -1  -5  12 19.7186 4.63146   3
  -1   5  12 21.0399 4.56428   2
   1   5 -12 11.1635 3.93220   1
  -1   5  12 25.0186 4.24632   1
   0  -5  12 3.58982 3.70809   3
   0   5  12 7.84793 4.06356   1
   0   5  12 0.62326 3.37128   2
   0   5 -12 -1.3127 3.11348   1
   1   5  12 -0.8237 3.21808   2
   1   5  12 -1.2163 4.05853   1
  -1   5 -12 1.53773 3.40059   1
  -2   5 -12 13.9029 4.50078   1
   2   5  12 9.51786 4.57361   1
   2   5  12 5.30007 3.82291   2
   3   5  12 -2.3553 3.81508   2
   3   5  12 2.72797 4.81775   1
  -3   5 -12 8.52563 4.40931   1
   4   5  12 79.9244 9.82319   1
  -4   5 -12 84.0128 9.04551   1
   4   5  12 83.7024 8.72387   2
   5   5  12 103.951 10.3561   2
  -5   5 -12 93.5241 9.76442   1
   5   5  12 100.127 11.2070   1
   6   5  12 15.9196 6.66988   1
   6   5  12 8.24671 5.33752   2
  -6   5 -12 20.4029 5.85602   1
  -7   5 -12 3.21877 5.06723   1
   7   5  12 0.24624 6.15235   1
   7   5  12 2.89837 6.09932   2
   8   5  12 -1.0882 6.38273   1
  -8   5 -12 1.38392 5.40561   1
  -9   5 -12 19.4495 7.66981   1
   9   5  12 3.53140 7.37542   1
  -9  -6  12 34.7860 8.75647   3
  -9   6  12 40.7482 8.47202   2
  -8  -6  12 1.18977 5.63752   3
  -8   6  12 1.95054 5.47531   2
  -7  -6  12 6.87964 5.89760   3
  -7   6  12 9.21122 5.73243   2
   7   6 -12 15.9488 6.16309   1
  -6  -6  12 217.101 17.0579   3
   6   6 -12 239.196 16.4421   1
  -6   6  12 212.030 15.7727   2
  -5  -6  12 4.06894 4.89403   3
   5   6 -12 -1.5905 4.98724   1
  -5   6  12 5.66557 4.91014   2
  -4  -6  12 2.65247 4.45238   3
   4   6 -12 9.37308 4.99444   1
  -4   6  12 -1.3956 4.06805   2
  -3  -6  12 138.649 11.8360   3
   3   6 -12 142.805 10.9760   1
  -3   6  12 124.722 10.5662   2
  -2  -6  12 331.911 19.4541   3
   2   6 -12 341.696 18.3096   1
  -2   6  12 353.773 18.7641   2
  -1  -6  12 0.77849 3.45649   3
   1   6 -12 -0.3302 3.27052   1
  -1   6  12 0.40059 3.50399   2
  -1   6  12 7.56925 3.83718   1
   0   6 -12 1.60125 3.47032   1
   0   6  12 4.65626 3.90028   2
   0   6  12 10.1583 4.20581   1
   1   6  12 84.6837 8.39138   1
   1   6  12 87.8983 8.25532   2
  -1   6 -12 82.0440 8.11039   1
   2   6  12 54.8835 6.93526   2
   2   6  12 50.5029 7.39385   1
  -2   6 -12 57.6799 7.18990   1
  -3   6 -12 3.56812 4.17173   1
   3   6  12 2.44435 5.29614   1
   3   6  12 -0.7861 3.95742   2
   4   6  12 -3.3725 4.24328   2
  -4   6 -12 0.29274 4.37774   1
   4   6  12 3.42392 5.28797   1
   5   6  12 22.9696 6.34012   2
  -5   6 -12 33.7504 6.77619   1
   5   6  12 23.3091 7.22851   1
   6   6  12 -5.8234 4.84909   2
   6   6  12 -5.7521 5.68141   1
  -7   6 -12 10.8565 5.92667   1
   7   6  12 19.1541 7.59712   1
   8   6  12 17.2036 7.71591   1
  -8   6 -12 25.8600 7.32505   1
  -8  -7  12 9.68974 6.57177   3
   8   7 -12 3.46898 7.19488   1
  -8   7  12 11.6423 6.07475   2
  -7  -7  12 17.8693 7.15648   3
  -7   7  12 17.1466 6.55354   2
   7   7 -12 12.2384 6.33049   1
  -6  -7  12 99.7801 11.5459   3
   6   7 -12 98.2808 11.0135   1
  -6   7  12 97.6922 10.9959   2
  -5  -7  12 7.38368 5.00016   3
   5   7 -12 4.53617 5.20132   1
  -5   7  12 -0.7750 4.41059   2
  -4  -7  12 7.14890 5.55309   3
   4   7 -12 7.42038 5.12791   1
  -4   7  12 0.99968 4.26785   2
  -3  -7  12 -0.6452 4.12271   3
  -3   7  12 5.78774 4.67518   2
  -2  -7  12 27.7606 5.82877   3
   2   7 -12 33.0629 5.94517   1
  -2   7  12 34.9217 6.19105   2
  -1  -7  12 -1.3941 4.11689   3
   1   7 -12 0.37198 3.83523   1
  -1   7  12 5.33338 4.10890   2
  -1   7  12 -3.0121 3.96535   1
   0   7 -12 84.7376 8.39357   1
   0   7  12 90.5520 8.62917   2
   0   7  12 96.1705 8.67424   1
   1   7  12 327.651 17.8772   2
  -1   7 -12 344.562 18.5570   1
   1   7  12 310.615 18.2118   1
   2   7  12 26.6529 6.20691   1
  -2   7 -12 23.9604 5.50508   1
   2   7  12 21.3908 5.16157   2
   3   7  12 534.353 27.9172   1
   3   7  12 542.071 26.6344   2
  -3   7 -12 565.781 27.6480   1
   4   7  12 60.3062 9.06243   1
   4   7  12 65.9155 8.51998   2
  -4   7 -12 66.7314 8.54317   1
   5   7  12 15.2475 5.84024   2
   5   7  12 15.5707 6.89084   1
  -5   7 -12 15.8260 5.69421   1
  -6   7 -12 73.8032 10.0341   1
   6   7  12 100.261 12.1907   1
  -7   7 -12 4.09819 5.71948   1
   7   7  12 7.34918 6.66601   1
  -8   7 -12 79.4055 11.3698   1
   8   7  12 66.0627 11.4886   1
  -8  -8  12 0.84749 6.26806   3
   8   8 -12 7.16717 7.44320   1
  -8   8  12 1.93114 6.03285   2
  -7  -8  12 19.2466 7.31794   3
  -7   8  12 21.5021 6.71169   2
   7   8 -12 36.0407 8.36185   1
  -6  -8  12 163.830 15.4190   3
  -6   8  12 160.739 14.2521   2
   6   8 -12 140.961 14.0099   1
  -5  -8  12 61.3741 9.35114   3
   5   8 -12 65.5713 9.23693   1
  -5   8  12 65.0662 8.95458   2
  -4  -8  12 257.651 18.9310   3
   4   8 -12 302.107 19.3320   1
  -4   8  12 321.668 19.3654   2
  -3  -8  12 10.0841 4.95734   3
   3   8 -12 17.2132 5.70184   1
  -3   8  12 7.20786 4.99130   2
  -2  -8  12 312.286 19.6770   3
  -2   8  12 330.903 19.2142   2
   2   8 -12 322.903 18.9580   1
  -1   8  12 118.905 10.4476   2
   1   8 -12 123.771 10.6609   1
   0   8 -12 0.77351 4.14784   1
   0   8  12 -1.7856 3.90872   2
   0   8  12 2.60960 4.63720   1
  -1   8 -12 296.088 17.0879   1
   1   8  12 237.673 16.0867   1
   1   8  12 255.944 15.5878   2
   2   8  12 47.0933 7.01260   2
  -2   8 -12 45.9067 6.94827   1
   2   8  12 48.7509 7.95224   1
  -3   8 -12 3.16199 4.56253   1
   3   8  12 1.62250 4.33228   2
   3   8  12 6.26684 5.79914   1
   4   8  12 22.5041 6.21974   2
  -4   8 -12 30.8864 6.73435   1
   4   8  12 21.4966 7.08280   1
  -5   8 -12 26.7211 6.78323   1
   5   8  12 15.4497 6.67088   1
  -6   8 -12 30.7008 7.28800   1
   6   8  12 32.2979 8.38852   1
  -7   8 -12 4.81223 6.03753   1
   7   8  12 9.05800 7.00539   1
  -8   8 -12 53.4862 9.97248   1
  -7  -9  12 32.3571 8.42908   3
  -7   9  12 21.7932 7.07029   2
   7   9 -12 39.5453 8.92633   1
  -6  -9  12 -0.9060 5.45243   3
  -6   9  12 1.61396 5.79443   2
   6   9 -12 3.40065 6.24315   1
  -5  -9  12 0.67014 5.29605   3
   5   9 -12 -2.3500 5.09441   1
  -5   9  12 -1.6467 4.77971   2
  -4  -9  12 1.03862 4.81295   3
  -4   9  12 6.13002 5.00899   2
   4   9 -12 -1.5872 5.15817   1
  -3  -9  12 -3.4770 4.13926   3
   3   9 -12 -1.0314 4.80743   1
  -3   9  12 -2.2605 4.60373   2
  -2   9  12 -0.6410 4.32661   2
   2   9 -12 0.32208 4.56662   1
  -1   9  12 21.5701 5.69026   2
   1   9 -12 18.9143 5.65078   1
   0   9 -12 29.8289 6.39266   1
   0   9  12 20.3894 5.37929   2
   0   9  12 22.6167 5.67436   1
  -1   9 -12 359.824 20.1688   1
   1   9  12 332.772 18.7183   2
   1   9  12 307.279 19.2432   1
  -2   9 -12 114.588 10.8206   1
   2   9  12 104.757 10.0197   2
   2   9  12 135.508 12.2220   1
   3   9  12 83.5296 9.13409   2
   3   9  12 77.5419 9.94491   1
  -3   9 -12 58.2167 8.26091   1
   4   9  12 27.6037 7.46480   1
  -4   9 -12 32.3886 6.99508   1
  -5   9 -12 16.8422 6.24682   1
   5   9  12 23.5461 7.44078   1
   6   9  12 2.99019 6.98227   1
  -6   9 -12 25.1479 7.50655   1
  -7   9 -12 27.7710 7.78039   1
   7   9  12 9.12316 7.20232   1
  -6 -10  12 4.64705 6.25621   3
   6  10 -12 12.9288 7.15335   1
  -6  10  12 16.9674 6.78039   2
  -5 -10  12 63.6490 10.0763   3
  -5  10  12 74.5842 10.3095   2
   5  10 -12 70.0085 10.5657   1
  -4 -10  12 20.0050 6.48855   3
  -4  10  12 22.9942 6.82810   2
   4  10 -12 23.3295 6.99734   1
   3  10 -12 5.75615 5.54338   1
  -3  10  12 11.6033 5.65929   2
  -2  10  12 44.1268 7.67556   2
   2  10 -12 40.6580 7.83973   1
  -1  10  12 62.8921 8.27222   2
   1  10 -12 47.9270 7.63926   1
   0  10 -12 19.2924 5.65230   1
   0  10  12 18.9711 5.36750   2
   1  10  12 19.2148 5.29960   2
  -1  10 -12 11.5817 5.11043   1
   1  10  12 11.7617 5.87880   1
  -2  10 -12 0.82391 4.43218   1
   2  10  12 7.26264 5.72427   1
   2  10  12 0.49950 4.44820   2
  -3  10 -12 76.8518 9.56230   1
   3  10  12 77.5223 10.5018   1
  -4  10 -12 42.4945 8.07256   1
   4  10  12 47.6485 9.17094   1
   5  10  12 8.83149 6.54402   1
  -5  10 -12 14.6172 6.11187   1
   6  10  12 15.3417 7.44768   1
  -6  10 -12 18.8443 7.17275   1
  -5 -11  12 9.02382 6.41053   3
  -5  11  12 8.22369 6.28203   2
   5  11 -12 11.3548 7.18681   1
  -4  11  12 9.92784 6.23308   2
   4  11 -12 4.83002 6.15174   1
   3  11 -12 6.05857 5.56359   1
  -3  11  12 14.4325 6.52009   2
  -2  11  12 -1.0146 4.94696   2
   2  11 -12 -0.4384 5.08230   1
  -1  11  12 57.6003 8.53593   2
   1  11 -12 47.2477 8.18848   1
   0  11 -12 2.30551 4.90099   1
   0  11  12 -0.0084 4.86206   2
   1  11  12 -2.1314 4.51435   2
  -1  11 -12 0.66435 4.75599   1
   2  11  12 26.3866 7.46779   1
  -2  11 -12 30.6100 6.49968   1
  -3  11 -12 0.05695 4.75124   1
   3  11  12 0.85183 6.14321   1
   4  11  12 -4.9458 5.84257   1
  -4  11 -12 -1.9532 4.63854   1
  -5  11 -12 9.96404 6.03275   1
   5  11  12 5.34434 6.89037   1
   4  12 -12 3.07016 6.12613   1
  -4  12  12 8.76278 6.48238   2
  -3  12  12 24.8425 7.45228   2
   3  12 -12 23.4866 7.62752   1
   2  12 -12 7.41840 5.90931   1
  -2  12  12 3.06242 5.84572   2
   1  12 -12 14.8832 6.62402   1
  -1  12  12 10.2702 5.82950   2
   0  12  12 20.2739 6.48954   2
   0  12 -12 37.8344 7.59630   1
  -1  12 -12 25.1561 6.75240   1
  -2  12 -12 4.33110 5.55056   1
   2  12  12 -1.2692 6.02431   1
  -3  12 -12 4.39983 5.07566   1
   3  12  12 -1.5859 6.30692   1
   4  12  12 -3.8162 6.57042   1
  -4  12 -12 0.70451 6.32976   2
  -4  12 -12 2.94688 5.42969   1
   1  13 -12 -0.5319 5.37330   1
  -1  13  12 2.52815 5.86443   2
   0  13  12 5.70024 5.99617   2
   0  13 -12 13.0871 6.65419   1
  -1  13 -12 3.06677 5.66622   1
 -10   0  13 3.73359 6.62874   3
  -9   0  13 -1.4567 5.48642   3
  -8   0  13 0.48929 5.24343   3
  -7   0  13 2.89269 4.32874   2
  -7   0  13 7.17136 5.15889   3
  -6   0  13 -1.2288 4.68768   3
  -6   0  13 1.95304 3.77850   2
  -5   0  13 -1.8367 4.10151   3
  -5   0  13 1.79241 3.58714   2
  -4   0  13 -1.1120 3.64218   3
  -4   0  13 1.60215 2.96012   2
  -3   0  13 1.25681 3.52973   3
   3   0 -13 -2.2556 2.16512   1
  -2   0  13 -1.4583 3.07416   2
  -2   0  13 -1.1554 3.20507   3
   2   0 -13 -1.7394 2.13478   1
  -1   0  13 0.17600 3.11993   2
   1   0 -13 5.28394 2.83675   1
   0   0 -13 0.93275 2.90669   1
   0   0  13 0.32123 3.33865   2
   0   0  13 1.77278 2.89972   3
   1   0  13 -0.5240 3.72727   2
   1   0  13 0.59409 2.14062   3
  -1   0 -13 -0.6918 3.17612   1
   2   0  13 0.70123 3.66713   2
  -2   0 -13 -2.1316 3.33142   1
  -3   0 -13 1.75796 3.69976   1
   3   0  13 -2.7518 3.48760   2
  -4   0 -13 1.56707 3.83915   1
   4   0  13 -0.9134 3.93988   2
  -5   0 -13 3.72118 4.59966   1
   5   0  13 -1.0050 4.44091   2
  -6   0 -13 3.73646 4.97297   1
  -7   0 -13 3.42254 5.31643   1
  -8   0 -13 -0.0985 5.27945   1
  -9   0 -13 1.41760 6.39720   1
 -10  -1  13 27.7712 8.08059   3
 -10   1  13 50.1285 10.1717   3
  -9  -1  13 144.478 14.4210   3
  -9   1  13 112.707 13.5810   3
  -8  -1  13 3.05627 5.75851   3
  -8   1  13 11.9614 6.49078   3
  -7  -1  13 -0.9273 4.93670   3
  -7   1  13 8.38094 4.60873   2
  -7   1  13 6.50640 5.68882   3
  -6  -1  13 63.0026 6.60300   2
  -6  -1  13 63.8490 8.37408   3
  -6   1  13 63.6943 8.75233   3
  -6   1  13 52.6552 6.80453   2
  -5  -1  13 18.4853 5.50653   3
  -5  -1  13 24.4508 4.38067   2
  -5   1  13 15.6845 5.27885   3
  -5   1  13 14.4916 4.44063   2
  -4  -1  13 84.6437 6.93893   2
  -4  -1  13 79.6932 8.18218   3
   4   1 -13 74.5371 6.09390   1
  -4   1  13 91.7281 7.87669   2
  -4   1  13 93.3685 8.94171   3
  -3  -1  13 64.7808 7.10979   3
  -3  -1  13 68.8012 6.07140   2
  -3   1  13 60.6979 7.00969   3
  -3   1  13 65.1996 6.41281   2
   3   1 -13 69.6094 5.55554   1
  -2  -1  13 142.501 8.79294   2
   2  -1 -13 109.315 6.25339   1
  -2  -1  13 132.055 9.38714   3
  -2   1  13 107.661 8.75318   3
  -2   1  13 131.957 8.97469   2
   2   1 -13 125.971 7.59562   1
  -1  -1  13 98.6256 7.78953   3
  -1  -1  13 110.787 7.88230   2
   1  -1 -13 102.361 6.41374   1
   1   1 -13 110.014 7.29350   1
  -1   1  13 90.9020 7.58096   2
  -1   1  13 98.0566 7.42615   3
   0  -1 -13 559.085 21.6024   1
   0  -1  13 501.482 22.3944   2
   0  -1  13 528.441 22.5885   3
   0   1  13 463.654 21.3725   3
   0   1 -13 487.829 21.5805   1
   0   1  13 540.303 23.2642   2
  -1  -1 -13 23.5944 4.40634   1
   1  -1  13 28.2529 5.19586   2
   1  -1  13 27.6061 3.98050   3
   1   1  13 31.9323 5.39197   2
  -1   1 -13 31.1931 4.96927   1
   1   1  13 20.4224 3.07009   3
   2  -1  13 38.0317 5.70718   2
  -2  -1 -13 44.4871 5.66792   1
  -2   1 -13 36.1522 5.49823   1
   2   1  13 49.0270 6.17384   1
   2   1  13 51.4141 6.24392   2
   3  -1  13 69.7756 7.51147   2
   3   1  13 74.1630 7.80046   2
  -3   1 -13 77.8841 7.64657   1
   3   1  13 79.8282 8.04222   1
   4  -1  13 197.102 13.9258   2
   4   1  13 205.262 14.0131   1
   4   1  13 203.775 13.5376   2
  -4   1 -13 215.914 13.9683   1
   5   1  13 21.9258 6.09035   1
   5   1  13 15.6396 5.16538   2
  -5   1 -13 26.3259 6.22530   1
  -6   1 -13 8.63483 5.24568   1
   6   1  13 1.91170 5.02240   1
   7   1  13 74.2705 10.0925   1
  -7   1 -13 81.3919 9.93284   1
   8   1  13 48.7020 8.97326   1
  -8   1 -13 56.3035 9.25594   1
  -9   1 -13 -5.6792 5.80165   1
   9   1  13 1.15229 5.89004   1
 -10  -2  13 10.8084 6.68428   3
 -10   2  13 10.4161 7.89327   3
  -9  -2  13 26.2702 7.49943   3
  -9   2  13 16.0053 6.86187   3
  -8  -2  13 21.0168 6.87957   3
  -8   2  13 24.6410 6.77485   2
  -7  -2  13 26.8582 6.71433   3
  -7   2  13 22.9087 5.83357   2
  -6  -2  13 262.122 17.7210   3
  -6   2  13 288.515 16.7259   2
  -5  -2  13 41.8604 5.03080   2
  -5  -2  13 43.0254 7.23675   3
   5   2 -13 39.3356 5.56634   1
  -5   2  13 31.0213 5.63065   2
  -4  -2  13 2.78710 2.70976   2
  -4  -2  13 4.13791 4.36496   3
  -4   2  13 2.85519 3.36872   2
   4   2 -13 -3.0489 3.25052   1
  -3  -2  13 326.781 15.3781   2
  -3  -2  13 326.733 18.0451   3
  -3   2  13 298.978 16.3855   2
   3   2 -13 352.137 15.7575   1
   2  -2 -13 756.173 29.3531   1
  -2  -2  13 918.519 36.0562   3
  -2  -2  13 820.886 32.1924   2
  -2   2  13 756.146 33.1046   2
   2   2 -13 884.802 32.5457   1
  -1  -2  13 3.89095 3.16742   2
  -1  -2  13 0.06676 3.07173   3
   1  -2 -13 1.37156 2.51164   1
  -1   2  13 1.53155 3.31959   2
   1   2 -13 1.57840 2.99276   1
   0  -2 -13 200.734 10.1132   1
   0  -2  13 176.246 10.7072   3
   0  -2  13 170.079 10.7811   2
   0   2 -13 185.736 10.7367   1
   0   2  13 162.812 9.60617   3
   0   2  13 191.831 11.6083   2
   1  -2  13 909.934 35.4423   3
   1  -2  13 824.355 34.7438   2
   1   2  13 905.255 35.6430   2
   1   2  13 794.690 34.0788   1
  -1   2 -13 864.967 34.5753   1
   2  -2  13 478.604 21.9918   2
   2   2  13 466.562 21.9291   2
   2   2  13 444.270 21.6327   1
  -2   2 -13 424.516 21.1324   1
   3  -2  13 21.6602 5.23171   2
   3   2  13 14.2399 4.52145   2
  -3   2 -13 14.1537 4.39847   1
   3   2  13 24.2126 5.40416   1
   4   2  13 120.497 10.1223   2
  -4   2 -13 111.406 9.93259   1
   4   2  13 87.0405 9.44453   1
   5   2  13 108.601 11.0934   1
   5   2  13 109.648 10.3057   2
  -5   2 -13 145.145 11.5470   1
   6   2  13 198.500 14.9611   2
  -6   2 -13 204.592 15.0437   1
   6   2  13 194.785 15.5642   1
   7   2  13 57.0862 9.67853   1
  -7   2 -13 53.9096 8.67903   1
   8   2  13 10.3016 6.76999   1
  -8   2 -13 0.16929 5.67767   1
   9   2  13 1.84055 6.80362   1
  -9   2 -13 7.77860 6.24237   1
  -9  -3  13 34.4244 7.87790   3
  -9   3  13 40.4628 8.18404   2
  -8  -3  13 26.6326 6.92291   3
  -8   3  13 25.5259 6.63102   2
  -7  -3  13 9.49496 5.38815   3
  -7   3  13 10.9378 5.50073   2
  -6  -3  13 59.0635 8.21620   3
  -6   3  13 47.6678 7.07692   2
  -5  -3  13 2.80933 4.50172   3
  -5   3  13 5.19970 3.82734   2
   5   3 -13 4.35632 4.13082   1
  -4  -3  13 32.7998 4.42488   2
  -4  -3  13 58.3145 7.43902   3
  -4   3  13 45.1826 6.13044   2
   4   3 -13 40.2236 5.59543   1
  -3  -3  13 157.092 11.7480   3
  -3   3  13 136.247 10.2758   2
   3   3 -13 152.532 9.82843   1
  -2  -3  13 380.361 20.6156   3
   2   3 -13 483.633 19.5777   1
  -2   3  13 383.221 19.5859   2
  -1  -3  13 283.669 15.0580   3
  -1  -3  13 268.215 13.5597   2
  -1   3  13 246.003 14.2771   2
   1   3 -13 253.541 13.6143   1
   0  -3  13 371.579 19.7946   3
   0  -3  13 416.652 19.5084   2
   0   3  13 443.170 19.0679   1
   0   3  13 414.190 20.1218   2
   0   3 -13 480.106 20.1721   1
   1  -3  13 140.549 9.83753   3
   1  -3  13 142.085 10.0790   2
  -1   3 -13 151.025 10.1709   1
   1   3  13 147.680 9.95015   1
   1   3  13 151.003 10.7054   2
   2  -3  13 259.024 15.5234   2
   2   3  13 277.530 15.5483   1
  -2   3 -13 261.583 14.8559   1
   2   3  13 275.036 15.4512   2
   3   3  13 0.61983 3.88922   2
   3   3  13 2.12492 4.32293   1
  -3   3 -13 1.26227 3.75384   1
   4   3  13 220.137 15.4455   1
  -4   3 -13 234.271 15.1582   1
   4   3  13 226.830 14.7231   2
  -5   3 -13 65.8404 8.27730   1
   5   3  13 51.4806 7.18125   2
   5   3  13 47.7437 8.14708   1
   6   3  13 2.56138 5.82861   1
   6   3  13 0.46082 4.71025   2
   7   3  13 40.1112 8.69050   1
  -7   3 -13 44.9336 7.96958   1
   8   3  13 27.1814 8.06344   1
  -8   3 -13 27.9452 8.23564   1
  -9   3 -13 7.57621 6.86749   1
   9   3  13 2.47620 7.10940   1
  -9  -4  13 49.7729 9.11086   3
  -9   4  13 52.3289 9.03365   2
  -8  -4  13 153.407 14.3665   3
  -8   4  13 132.083 12.8908   2
  -7  -4  13 94.8484 11.0592   3
  -7   4  13 114.810 11.2953   2
  -6  -4  13 41.8514 7.53538   3
  -6   4  13 41.6522 6.96488   2
   6   4 -13 35.2255 6.83844   1
  -5  -4  13 506.731 28.1126   3
   5   4 -13 572.151 25.9720   1
  -5   4  13 541.156 26.4481   2
  -4  -4  13 169.951 13.1942   3
  -4   4  13 169.118 12.0428   2
   4   4 -13 165.488 11.5128   1
  -3  -4  13 7.45965 4.39705   3
  -3  -4  13 4.64351 3.26278   2
   3   4 -13 0.58231 3.71218   1
  -3   4  13 5.66711 3.81111   2
  -2  -4  13 35.3457 5.68706   3
  -2  -4  13 33.2800 4.62195   2
   2   4 -13 28.8756 4.97341   1
  -2   4  13 31.4045 5.28731   2
  -1  -4  13 124.260 8.46625   2
  -1  -4  13 129.576 9.91453   3
   1   4 -13 94.8343 8.10721   1
  -1   4  13 117.590 7.42371   1
  -1   4  13 130.010 9.44455   2
   0  -4  13 46.0441 5.68096   2
   0  -4  13 33.3688 5.23755   3
   0   4 -13 40.3271 5.41930   1
   0   4  13 36.5130 5.63509   2
   0   4  13 57.6384 5.93000   1
   1   4  13 4.65735 4.13571   1
  -1   4 -13 -1.0232 3.16653   1
   1   4  13 -3.3521 3.08994   2
   2   4  13 49.6954 6.81801   1
   2   4  13 33.9895 5.76074   2
  -2   4 -13 37.8843 5.74359   1
   3   4  13 61.9526 8.10541   1
   3   4  13 86.9115 8.67035   2
  -3   4 -13 74.5928 8.11541   1
  -4   4 -13 97.1350 9.39960   1
   4   4  13 88.9044 9.03379   2
   4   4  13 72.4074 9.49965   1
  -5   4 -13 550.805 28.1995   1
   5   4  13 578.578 30.3734   1
   5   4  13 567.877 27.9857   2
   6   4  13 64.1644 8.72681   2
   6   4  13 47.3145 8.70309   1
  -6   4 -13 28.8556 6.57887   1
  -7   4 -13 44.1543 8.38183   1
   7   4  13 28.3968 8.25239   1
   8   4  13 70.8471 11.1559   1
  -8   4 -13 61.4921 10.0391   1
   9   4  13 10.9417 7.56785   1
  -9   4 -13 19.8505 7.59939   1
  -9  -5  13 47.7104 9.42192   3
  -9   5  13 34.0872 8.38187   2
  -8  -5  13 15.6661 6.80600   3
  -8   5  13 21.7424 6.91796   2
  -7  -5  13 38.7404 7.98700   3
  -7   5  13 26.4588 6.77956   2
  -6  -5  13 65.6155 9.27304   3
  -6   5  13 69.7225 8.91902   2
   6   5 -13 56.0643 8.45859   1
  -5  -5  13 472.322 26.2822   3
  -5   5  13 515.587 25.2335   2
   5   5 -13 441.146 23.8217   1
  -4  -5  13 151.298 12.5383   3
   4   5 -13 129.139 10.7046   1
  -4   5  13 133.935 11.0180   2
  -3  -5  13 12.3663 4.52638   3
   3   5 -13 3.58438 4.25975   1
  -3   5  13 13.4070 4.57019   2
  -2  -5  13 451.926 20.0540   2
  -2  -5  13 414.781 23.2151   3
  -2   5  13 459.357 22.4104   2
   2   5 -13 503.053 22.4308   1
  -1  -5  13 53.7687 6.95005   3
  -1   5  13 79.9039 7.61370   2
   1   5 -13 70.7608 7.04614   1
  -1   5  13 78.5052 6.45836   1
   0  -5  13 589.522 27.7061   3
   0   5  13 646.518 26.0567   1
   0   5 -13 514.947 25.6718   1
   0   5  13 604.079 26.5352   2
   1   5  13 119.590 9.53933   1
  -1   5 -13 108.598 9.30524   1
   1   5  13 115.648 9.40644   2
  -2   5 -13 410.800 21.1631   1
   2   5  13 408.149 21.7488   1
   2   5  13 423.477 21.3946   2
   3   5  13 473.276 23.4002   2
  -3   5 -13 448.868 23.2186   1
   3   5  13 431.417 23.6241   1
   4   5  13 18.2806 6.40276   1
   4   5  13 18.2655 5.31424   2
  -4   5 -13 23.8783 5.99328   1
   5   5  13 53.8987 8.88443   1
   5   5  13 34.8367 7.03155   2
  -5   5 -13 29.1459 6.26490   1
   6   5  13 31.9494 7.05946   2
  -6   5 -13 26.8612 6.72753   1
   6   5  13 27.6151 7.50835   1
   7   5  13 -1.2552 5.69399   2
   7   5  13 6.23247 6.88201   1
  -7   5 -13 0.78294 5.02085   1
   8   5  13 2.80532 6.67490   1
  -8   5 -13 1.46370 5.48237   1
   9   5  13 -0.0231 6.97620   1
  -9   5 -13 1.76853 6.16374   1
  -9  -6  13 41.9685 9.26740   3
  -9   6  13 57.9207 10.0040   2
  -8  -6  13 12.5966 6.84700   3
  -8   6  13 12.1659 6.23058   2
  -7  -6  13 135.381 14.0628   3
   7   6 -13 141.906 13.6448   1
  -7   6  13 185.252 14.9084   2
  -6  -6  13 18.2246 6.12961   3
  -6   6  13 7.37702 5.18642   2
   6   6 -13 15.0078 6.76056   1
  -5  -6  13 67.4079 9.23176   3
   5   6 -13 64.6889 8.77433   1
  -5   6  13 73.7574 8.90600   2
  -4  -6  13 153.154 12.9313   3
  -4   6  13 130.834 11.5320   2
   4   6 -13 160.150 12.3271   1
  -3  -6  13 5.79744 4.68997   3
  -3   6  13 2.10977 4.05399   2
   3   6 -13 5.40467 4.09492   1
  -2  -6  13 29.5349 5.98947   3
   2   6 -13 25.5151 5.44133   1
  -2   6  13 28.6435 5.82926   2
  -1  -6  13 3.47482 3.76154   3
  -1   6  13 3.07308 3.66313   1
   1   6 -13 4.80622 3.66127   1
  -1   6  13 3.89199 3.85435   2
   0   6 -13 28.6368 5.18877   1
   0   6  13 38.0574 5.85475   1
   0   6  13 37.7686 5.88140   2
   1   6  13 -1.8772 4.21193   1
  -1   6 -13 6.18311 3.99664   1
   1   6  13 1.96556 3.61004   2
   2   6  13 164.473 12.1840   2
  -2   6 -13 167.902 12.2746   1
   2   6  13 150.102 12.2159   1
  -3   6 -13 19.6518 5.30642   1
   3   6  13 11.9397 4.80904   2
   3   6  13 14.6905 5.55642   1
   4   6  13 3.99393 5.47553   1
   4   6  13 5.40036 4.62255   2
  -4   6 -13 10.0048 5.01956   1
   5   6  13 239.842 16.6077   2
   5   6  13 252.675 18.5426   1
  -5   6 -13 258.419 17.4259   1
   6   6  13 7.03019 5.73803   2
  -6   6 -13 -0.4427 4.95923   1
   6   6  13 6.09007 6.63810   1
   7   6  13 25.8247 8.40655   1
  -7   6 -13 34.1422 7.95921   1
   8   6  13 55.9421 11.3329   1
  -8   6 -13 59.1789 9.67183   1
  -8  -7  13 22.4833 7.88641   3
  -8   7  13 30.8294 7.91917   2
  -7  -7  13 9.28227 6.23128   3
   7   7 -13 5.45926 6.77561   1
  -7   7  13 0.88945 5.43553   2
  -6  -7  13 77.6217 10.4976   3
   6   7 -13 90.3900 10.9960   1
  -6   7  13 81.9562 10.3196   2
  -5  -7  13 18.9202 6.05866   3
   5   7 -13 29.7511 7.21118   1
  -5   7  13 19.6187 6.03897   2
  -4  -7  13 11.5733 5.61129   3
  -4   7  13 15.8980 5.40553   2
   4   7 -13 17.5536 5.91802   1
  -3  -7  13 24.9348 6.22531   3
   3   7 -13 32.6058 6.44151   1
  -3   7  13 21.6117 5.68040   2
  -2  -7  13 1.77927 4.11527   3
  -2   7  13 3.11847 4.26737   2
   2   7 -13 2.68523 4.54823   1
  -1  -7  13 19.5287 5.58581   3
   1   7 -13 10.8611 4.68616   1
  -1   7  13 12.0719 4.80820   2
   0   7  13 311.662 17.4038   1
   0   7 -13 315.956 17.8536   1
   0   7  13 319.145 17.8000   2
   1   7  13 56.2953 7.16583   2
  -1   7 -13 87.0517 8.71987   1
   1   7  13 81.9404 8.82288   1
  -2   7 -13 58.2659 7.61265   1
   2   7  13 45.2650 7.63266   1
   2   7  13 51.1460 7.14802   2
   3   7  13 19.5583 5.64947   2
   3   7  13 27.4131 6.79380   1
  -3   7 -13 23.1431 5.76637   1
   4   7  13 0.11193 4.86110   2
   4   7  13 -3.1148 5.03413   1
  -4   7 -13 6.12564 4.89318   1
   5   7  13 31.8846 7.78499   1
  -5   7 -13 24.4094 6.32305   1
   5   7  13 31.6368 7.22727   2
  -6   7 -13 6.61583 5.82227   1
   6   7  13 9.49790 6.74728   1
  -7   7 -13 24.7597 7.02975   1
   7   7  13 16.9518 7.75839   1
   8   7  13 9.30943 7.58445   1
  -8   7 -13 4.60684 6.36291   1
  -8  -8  13 17.6797 7.54815   3
   8   8 -13 9.21515 7.64728   1
  -8   8  13 8.73485 6.41504   2
  -7  -8  13 8.67546 6.10628   3
   7   8 -13 3.97851 6.92087   1
  -7   8  13 20.8353 7.21053   2
  -6  -8  13 40.1434 8.72774   3
  -6   8  13 53.2783 8.75939   2
   6   8 -13 62.8080 10.0234   1
  -5  -8  13 4.70776 5.45350   3
   5   8 -13 2.08200 5.97732   1
  -5   8  13 -1.2395 4.99617   2
  -4  -8  13 16.6181 5.82151   3
  -4   8  13 13.5234 5.80746   2
   4   8 -13 9.34208 5.81651   1
  -3  -8  13 80.1914 9.84487   3
  -3   8  13 76.7297 9.38253   2
   3   8 -13 90.4939 9.70189   1
  -2  -8  13 62.6510 8.33343   3
  -2   8  13 52.5851 7.64805   2
   2   8 -13 46.3848 7.24396   1
   1   8 -13 11.8253 4.82104   1
  -1   8  13 11.2639 4.80456   2
   0   8  13 8.45107 4.48413   2
   0   8  13 9.73266 5.21054   1
   0   8 -13 5.52848 4.35698   1
  -1   8 -13 270.196 16.8965   1
   1   8  13 272.777 16.6575   2
   1   8  13 289.378 17.7198   1
   2   8  13 49.0630 8.04368   1
   2   8  13 44.9220 6.91552   2
  -2   8 -13 48.0593 7.31873   1
   3   8  13 3.32995 4.79361   2
   3   8  13 1.05689 5.72403   1
  -3   8 -13 2.12608 4.62168   1
   4   8  13 0.00469 5.43083   1
   4   8  13 9.25146 5.61715   2
  -4   8 -13 7.36047 5.19334   1
  -5   8 -13 7.84358 5.66615   1
   5   8  13 15.4727 6.68118   1
   6   8  13 8.33054 6.74848   1
  -6   8 -13 10.1053 6.03656   1
   7   8  13 20.4213 8.07950   1
  -7   8 -13 32.6645 8.18032   1
  -7  -9  13 12.2958 6.75615   3
   7   9 -13 11.7896 7.67922   1
  -7   9  13 5.27879 5.96958   2
  -6  -9  13 5.84867 5.66139   3
   6   9 -13 3.34931 6.57468   1
  -6   9  13 -1.6384 5.26275   2
  -5  -9  13 19.1269 6.71223   3
  -5   9  13 21.1184 6.56474   2
   5   9 -13 15.7134 7.08317   1
  -4  -9  13 11.7171 5.69515   3
   4   9 -13 7.23934 5.77277   1
  -4   9  13 15.1786 6.13519   2
  -3  -9  13 2.84288 5.03720   3
  -3   9  13 5.70784 5.27534   2
   3   9 -13 12.4896 5.73671   1
   2   9 -13 101.236 10.5164   1
  -2   9  13 96.6890 10.3975   2
  -1   9  13 6.42419 4.48163   2
   1   9 -13 4.56498 4.83141   1
   0   9 -13 8.43906 4.88983   1
   0   9  13 7.90755 4.61979   2
   1   9  13 22.9071 5.74354   2
  -1   9 -13 11.4556 5.09409   1
   1   9  13 15.0103 6.10146   1
   2   9  13 1.80545 5.47215   1
  -2   9 -13 2.10694 4.63225   1
   2   9  13 2.30722 4.85492   2
  -3   9 -13 6.06759 4.90314   1
   3   9  13 22.1829 7.00489   1
   3   9  13 21.1461 6.25460   2
   4   9  13 63.9296 9.92863   1
   4   9  13 76.3809 9.69165   2
  -4   9 -13 69.6928 9.24110   1
   5   9  13 -3.9802 5.70971   1
  -5   9 -13 7.65681 5.43440   1
   6   9  13 17.8729 7.52802   1
  -6   9 -13 9.91727 6.39448   1
   7   9  13 15.3244 7.59929   1
  -7   9 -13 13.5436 7.13636   1
  -6 -10  13 5.53771 6.11151   3
   6  10 -13 2.72231 6.88264   1
  -6  10  13 2.41842 5.74230   2
  -5 -10  13 2.56046 5.56951   3
  -5  10  13 2.21426 5.58757   2
   5  10 -13 -1.4165 6.31028   1
  -4 -10  13 2.31564 5.24431   3
   4  10 -13 4.33956 5.75361   1
  -4  10  13 -4.9054 5.06040   2
  -3 -10  13 11.0380 5.63223   3
  -3  10  13 0.70609 5.11370   2
   3  10 -13 12.6046 5.76798   1
  -2  10  13 -3.5796 4.63726   2
   2  10 -13 -0.7258 4.62245   1
   1  10 -13 13.7765 5.45552   1
  -1  10  13 18.8743 5.78132   2
   0  10  13 5.67874 4.74001   2
   0  10 -13 1.77175 4.70896   1
   1  10  13 5.55398 5.93678   1
  -1  10 -13 15.8374 5.41528   1
   1  10  13 11.1400 5.19534   2
   2  10  13 6.26387 5.12658   2
   2  10  13 9.02615 6.53284   1
  -2  10 -13 18.6867 5.59147   1
  -3  10 -13 14.8173 5.86690   1
   3  10  13 12.4303 6.58075   1
   3  10  13 17.0722 5.95901   2
  -4  10 -13 6.60851 5.48992   1
   4  10  13 17.6994 7.12161   1
  -5  10 -13 35.3814 7.74053   1
   5  10  13 49.1119 9.40191   1
   6  10  13 11.2305 7.61555   1
  -6  10 -13 13.0783 6.73258   1
  -5 -11  13 11.3081 6.87850   3
   5  11 -13 20.2958 7.88826   1
  -5  11  13 10.3299 6.67500   2
  -4  11  13 30.1952 7.44752   2
   4  11 -13 23.1806 7.83279   1
   3  11 -13 5.75668 5.62849   1
  -3  11  13 15.7527 6.52662   2
   2  11 -13 15.7367 6.70934   1
  -2  11  13 20.8292 6.76784   2
   1  11 -13 12.4575 5.90715   1
  -1  11  13 10.9253 5.72384   2
   0  11 -13 70.8420 9.59791   1
   0  11  13 88.1155 10.0766   2
  -1  11 -13 13.0349 5.57561   1
   1  11  13 11.5420 5.50382   2
   2  11  13 48.0488 7.89977   2
  -2  11 -13 43.1224 7.76112   1
   2  11  13 43.7407 8.59572   1
  -3  11 -13 1.72097 5.07325   1
  -4  11 -13 7.78455 5.90793   1
   4  11  13 11.8415 7.07490   1
   5  11  13 5.50655 6.97750   1
  -5  11 -13 9.35622 6.07588   1
   3  12 -13 46.7020 9.34680   1
  -3  12  13 45.1602 9.15355   2
   2  12 -13 1.57140 5.52122   1
  -2  12  13 -2.6240 5.89388   2
  -1  12  13 10.3618 5.99997   2
   1  12 -13 13.5010 6.48123   1
   0  12  13 8.18815 5.81950   2
   0  12 -13 9.46292 5.86022   1
  -1  12 -13 47.9146 8.30673   1
   1  12  13 61.7756 8.87564   2
  -2  12 -13 5.90717 5.78667   1
  -3  12 -13 37.9425 7.98676   1
   3  12  13 50.7539 9.78455   1
 -10   0  14 -5.8608 6.66566   3
  -9   0  14 51.7300 9.52916   3
  -8   0  14 9.03521 6.01636   3
  -6   0  14 864.250 38.7874   3
  -6   0  14 752.686 33.8749   2
  -5   0  14 0.17156 3.51736   2
  -5   0  14 4.96231 4.52192   3
  -4   0  14 2.34518 4.08029   3
  -4   0  14 8.52595 3.48558   2
  -3   0  14 140.933 10.5033   3
  -3   0  14 164.208 10.0510   2
   3   0 -14 128.819 7.49127   1
  -2   0  14 1110.62 46.2612   3
   2   0 -14 1193.61 42.1960   1
  -2   0  14 1135.49 44.0906   2
   1   0 -14 2400.89 85.0105   1
  -1   0  14 2534.80 90.6530   3
  -1   0  14 2311.22 86.6591   2
   0   0  14 103.557 8.38456   2
   0   0  14 103.948 7.57490   3
   0   0 -14 121.530 7.90999   1
   1   0  14 41.7846 5.90166   2
   1   0  14 39.9663 4.14993   3
  -1   0 -14 41.0815 5.50982   1
  -2   0 -14 144.708 10.0882   1
   2   0  14 132.820 10.1334   2
  -3   0 -14 453.441 22.7852   1
   3   0  14 523.809 24.0508   2
  -4   0 -14 194.740 13.6430   1
   4   0  14 217.432 14.3311   2
  -5   0 -14 173.329 13.1106   1
   5   0  14 142.956 12.6192   2
  -6   0 -14 1459.79 60.1192   1
  -7   0 -14 71.6355 9.99929   1
  -8   0 -14 9.45705 6.29384   1
  -9   0 -14 0.03526 6.23243   1
  -9  -1  14 8.18966 6.09544   3
  -9   1  14 -4.5713 5.67993   3
  -8  -1  14 117.393 12.5925   3
  -8   1  14 121.882 13.3914   3
  -7  -1  14 179.808 14.7864   3
  -7   1  14 163.432 14.5942   3
  -7   1  14 175.351 12.9495   2
  -6  -1  14 86.3157 9.87241   3
  -6   1  14 80.5599 9.80774   3
  -6   1  14 86.3225 8.55197   2
  -5  -1  14 199.513 12.0783   2
  -5  -1  14 228.629 15.1793   3
  -5   1  14 209.164 13.2572   2
  -5   1  14 225.156 15.4671   3
  -4  -1  14 611.419 25.8912   2
  -4  -1  14 652.967 29.4165   3
  -4   1  14 629.620 29.3963   3
  -4   1  14 674.448 27.4608   2
   4   1 -14 499.272 23.8932   1
  -3  -1  14 5.56910 4.14191   3
  -3  -1  14 6.76396 3.25342   2
  -3   1  14 5.76878 3.59947   2
  -3   1  14 9.93494 3.98980   3
   3   1 -14 7.86861 3.09508   1
  -2  -1  14 1.77972 3.17107   2
   2  -1 -14 5.50347 2.35550   1
  -2  -1  14 9.57488 3.91357   3
   2   1 -14 2.96388 2.84818   1
  -2   1  14 -1.9235 3.05309   3
  -2   1  14 5.76415 3.45623   2
  -1  -1  14 1006.90 40.7245   3
   1  -1 -14 896.881 36.5561   1
  -1  -1  14 1068.78 39.2348   2
   1   1 -14 987.988 37.8564   1
  -1   1  14 1044.38 40.3901   3
  -1   1  14 977.301 39.4739   2
   0  -1  14 543.313 23.3042   3
   0  -1  14 469.831 22.7194   2
   0  -1 -14 560.655 22.1860   1
   0   1 -14 566.677 22.8689   1
   0   1  14 537.821 23.9266   2
   0   1  14 469.910 22.0082   3
  -1  -1 -14 1583.24 56.0499   1
   1  -1  14 1537.63 57.1988   2
   1  -1  14 1513.22 57.4475   3
  -1   1 -14 1618.64 56.9066   1
   1   1  14 1336.89 55.5902   3
   1   1  14 1457.14 57.0285   2
  -2  -1 -14 19.0986 4.36263   1
   2  -1  14 24.0394 5.10952   2
   2   1  14 22.9967 4.97575   2
  -2   1 -14 22.1682 4.71508   1
   3  -1  14 2.11490 4.15142   2
   3   1  14 0.34282 3.73990   1
   3   1  14 2.12911 4.03827   2
  -3   1 -14 -0.3607 3.72072   1
   4  -1  14 -1.3793 4.19751   2
   4   1  14 -2.5098 3.98716   1
  -4   1 -14 1.56591 4.41685   1
   4   1  14 8.62292 4.37821   2
   5   1  14 241.223 16.4381   2
   5   1  14 259.999 17.4011   1
  -5   1 -14 279.808 17.3378   1
  -6   1 -14 107.842 11.3248   1
   6   1  14 125.550 12.1395   1
   7   1  14 -3.4042 5.02283   1
  -7   1 -14 10.3140 5.83452   1
   8   1  14 33.1897 8.01458   1
  -8   1 -14 26.5220 7.76895   1
  -9  -1 -14 0.62290 6.51672   1
  -9   1 -14 -1.6514 6.35498   1
  -9  -2  14 -2.2361 5.48284   3
  -9   2  14 -2.8573 5.97994   3
  -8  -2  14 21.2792 6.76556   3
  -8   2  14 11.0810 6.52572   3
  -8   2  14 14.6822 5.92450   2
  -7  -2  14 11.3035 5.72682   3
  -7   2  14 14.0327 5.38187   2
  -6  -2  14 -0.9038 4.56766   3
  -5  -2  14 6.21566 3.48996   2
  -5  -2  14 14.8131 5.72133   3
  -5   2  14 15.9674 4.93011   2
  -4  -2  14 67.4968 7.86991   3
  -4  -2  14 62.1817 5.80510   2
   4   2 -14 76.4063 6.75737   1
  -4   2  14 76.4964 7.67278   2
  -3  -2  14 185.364 12.7717   3
  -3  -2  14 196.462 10.9420   2
   3   2 -14 180.661 10.5027   1
  -3   2  14 176.729 11.6124   2
  -2  -2  14 75.6282 6.42818   2
   2  -2 -14 50.8667 4.20067   1
  -2  -2  14 70.1155 7.33337   3
  -2   2  14 82.0196 7.33260   2
   2   2 -14 71.3426 6.21735   1
  -1  -2  14 214.511 13.1111   3
   1  -2 -14 216.280 10.7260   1
  -1   2  14 222.757 13.1692   2
   1   2 -14 254.771 12.7254   1
  -1   2  14 239.658 12.8407   3
   0  -2  14 301.406 15.1432   2
   0  -2 -14 278.124 13.4119   1
   0  -2  14 279.830 14.7124   3
   0   2  14 272.064 13.3414   3
   0   2 -14 282.788 14.4703   1
   0   2  14 241.673 14.7525   2
   1  -2  14 77.3198 7.59849   2
   1  -2  14 83.4950 7.10812   3
   1   2  14 86.8764 7.53932   1
   1   2  14 68.6707 5.10436   3
   1   2  14 94.0220 8.29407   2
  -1   2 -14 101.654 7.87872   1
   2  -2  14 56.2084 6.94533   2
   2   2  14 71.4660 7.63086   2
  -2   2 -14 63.2516 6.81455   1
   2   2  14 71.3079 7.33916   1
   3  -2  14 39.8599 6.31559   2
   3   2  14 51.3640 6.89160   2
   3   2  14 35.0395 6.35647   1
  -3   2 -14 48.0823 6.60508   1
   4   2  14 164.017 12.4799   2
  -4   2 -14 159.246 12.1833   1
   4   2  14 160.928 12.8461   1
   5   2  14 130.202 11.6056   2
  -5   2 -14 126.073 11.3345   1
   5   2  14 116.926 11.6757   1
   6   2  14 41.3000 8.18133   1
  -6   2 -14 37.2752 7.25750   1
   6   2  14 34.4953 7.31143   2
   7   2  14 32.6473 8.28529   1
  -7   2 -14 63.5096 9.27296   1
   8   2  14 12.2625 6.58736   1
  -8   2 -14 2.06529 5.61433   1
   9   2  14 -6.1321 6.32409   1
  -9   2 -14 5.86428 6.72442   1
  -9  -3  14 4.03095 5.55964   3
  -9   3  14 3.55692 6.10220   2
  -8  -3  14 31.5674 7.49512   3
  -8   3  14 35.1896 7.67157   2
  -7  -3  14 4.17086 4.69529   3
  -7   3  14 2.46683 4.78373   2
  -6  -3  14 69.1856 9.03989   3
  -6   3  14 83.6329 9.12581   2
  -5  -3  14 16.2357 5.49566   3
  -5   3  14 15.4373 4.70083   2
   5   3 -14 14.3131 5.03676   1
  -4  -3  14 25.9257 5.97383   3
  -4  -3  14 18.5319 3.73042   2
   4   3 -14 20.5297 4.65821   1
  -4   3  14 23.7515 5.22939   2
  -3  -3  14 133.047 8.56596   2
  -3  -3  14 149.859 11.5762   3
  -3   3  14 121.837 9.93070   2
   3   3 -14 155.900 9.93640   1
  -2  -3  14 11.7424 4.35367   3
  -2  -3  14 8.96631 3.60375   2
  -2   3  14 5.33335 3.59225   2
   2   3 -14 9.40896 3.76621   1
  -1  -3  14 7.39801 3.60189   3
   1  -3 -14 5.37468 2.79612   1
  -1  -3  14 7.31942 3.92350   2
   1   3 -14 5.86221 3.28932   1
  -1   3  14 9.86561 3.85681   2
   0  -3  14 124.504 9.04386   3
   0  -3  14 127.240 9.13133   2
   0   3  14 110.577 8.96769   2
   0   3  14 133.340 8.60076   1
   0   3 -14 93.4641 8.07650   1
   1  -3  14 269.577 14.4227   3
   1  -3  14 268.236 14.6792   2
  -1   3 -14 226.387 13.7986   1
   1   3  14 220.090 14.1399   2
   1   3  14 254.851 14.1589   1
   2  -3  14 186.438 12.8546   2
   2   3  14 172.103 12.3244   1
   2   3  14 219.780 13.5605   2
  -2   3 -14 209.054 12.7990   1
   3   3  14 0.86662 4.45888   1
   3   3  14 8.40136 4.69040   2
  -3   3 -14 2.11285 3.86071   1
   4   3  14 200.736 14.3981   2
  -4   3 -14 243.427 15.5394   1
   4   3  14 213.277 15.3283   1
   5   3  14 15.2395 6.29431   1
  -5   3 -14 15.3732 5.69611   1
   5   3  14 10.7386 5.19168   2
  -6   3 -14 10.5490 5.40744   1
   6   3  14 4.11479 5.54585   2
   6   3  14 1.94562 5.65351   1
  -7   3 -14 104.964 11.5384   1
   7   3  14 96.5104 12.2891   1
   8   3  14 11.0082 7.08995   1
  -8   3 -14 16.8770 6.63755   1
   9   3  14 14.5230 7.91986   1
  -9   3 -14 6.89582 6.63168   1
  -9  -4  14 6.20519 5.64302   3
  -9   4  14 0.08897 6.35340   2
  -8  -4  14 30.5581 7.52740   3
  -8   4  14 47.0938 8.49335   2
  -7  -4  14 -1.4397 4.74009   3
  -7   4  14 7.65690 5.36330   2
  -6  -4  14 260.037 17.9782   3
  -6   4  14 249.915 16.6492   2
  -5  -4  14 34.7526 7.01247   3
   5   4 -14 26.3890 6.10951   1
  -5   4  14 31.5037 6.23734   2
  -4  -4  14 5.78327 4.99005   3
   4   4 -14 10.4575 4.44646   1
  -4   4  14 8.83486 4.51789   2
  -3  -4  14 84.7053 6.83401   2
  -3  -4  14 107.266 9.84623   3
  -3   4  14 88.8640 8.58837   2
   3   4 -14 94.3368 8.18870   1
  -2  -4  14 108.209 7.88631   2
  -2  -4  14 102.291 9.23601   3
  -2   4  14 96.5791 8.72655   2
   2   4 -14 114.452 8.80820   1
  -1  -4  14 15.5206 4.47190   3
  -1  -4  14 14.7871 4.22475   2
  -1   4  14 11.0403 4.41285   2
  -1   4  14 9.41249 3.39663   1
   1   4 -14 10.1918 3.79797   1
   0  -4  14 28.4566 5.03213   3
   0  -4  14 31.2034 5.32792   2
   0   4  14 33.4990 4.95160   1
   0   4  14 33.3189 5.56176   2
   0   4 -14 31.9006 5.14197   1
   1  -4  14 14.4307 4.57210   2
   1   4  14 10.8129 4.15055   2
  -1   4 -14 9.10606 3.84685   1
   1   4  14 4.27305 3.97595   1
   2   4  14 102.358 9.71008   1
   2   4  14 102.323 9.27081   2
  -2   4 -14 94.1094 8.75253   1
  -3   4 -14 11.3466 4.83641   1
   3   4  14 10.1217 4.92610   2
   3   4  14 9.70923 5.51328   1
   4   4  14 1.71306 5.33131   1
   4   4  14 2.02552 4.85255   2
  -5   4 -14 4.36037 4.65128   1
   5   4  14 -0.5831 4.86448   2
   5   4  14 -2.2215 5.44498   1
  -6   4 -14 72.6613 9.29024   1
   6   4  14 73.2243 10.5492   1
   6   4  14 89.7550 10.2789   2
   7   4  14 32.5541 8.04856   2
  -7   4 -14 45.8470 8.48348   1
   7   4  14 44.9391 9.07717   1
   8   4  14 4.88891 6.75862   1
  -8   4 -14 6.35301 6.42621   1
  -9   4 -14 4.79816 6.95505   1
   9   4  14 -6.8334 6.26965   1
  -9  -5  14 8.33392 6.40131   3
  -9   5  14 7.30729 7.25398   2
  -8  -5  14 3.72008 5.58156   3
  -8   5  14 -5.8051 5.37003   2
  -7  -5  14 8.45541 5.79548   3
  -7   5  14 2.90864 5.07607   2
  -6  -5  14 34.2348 7.38986   3
   6   5 -14 28.6731 6.93841   1
  -6   5  14 28.8479 6.45217   2
  -5  -5  14 15.4336 5.81622   3
   5   5 -14 10.8933 5.69294   1
  -5   5  14 11.1420 5.22740   2
  -4  -5  14 27.7326 6.49101   3
   4   5 -14 27.1817 5.92510   1
  -4   5  14 28.3146 5.92544   2
  -3  -5  14 16.7543 5.19793   3
   3   5 -14 13.1296 4.94478   1
  -3   5  14 18.5417 5.28601   2
  -2  -5  14 6.62135 3.60605   2
  -2  -5  14 4.66130 4.06222   3
   2   5 -14 9.57646 4.33742   1
  -2   5  14 5.86921 4.14439   2
  -1  -5  14 13.2176 4.27512   2
  -1  -5  14 12.7927 4.57753   3
   1   5 -14 6.67575 3.87660   1
  -1   5  14 4.20345 4.01856   2
  -1   5  14 6.88755 3.75372   1
   0  -5  14 1.98563 3.71537   3
   0   5  14 4.34612 4.14149   1
   0   5  14 3.50053 3.77761   2
   0   5 -14 3.96574 3.73475   1
  -1   5 -14 54.2473 6.96074   1
   1   5  14 58.7141 7.19744   1
   1   5  14 57.7662 7.11683   2
   2   5  14 -1.4447 3.76363   2
  -2   5 -14 0.20515 3.85840   1
   2   5  14 -1.8432 4.46152   1
   3   5  14 3.60539 5.10113   1
  -3   5 -14 2.13518 4.43741   1
   3   5  14 -1.3627 4.04946   2
   4   5  14 2.33698 4.68976   2
   4   5  14 3.02054 5.66176   1
  -4   5 -14 5.31621 4.76143   1
   5   5  14 25.9080 6.71829   2
  -5   5 -14 21.5764 6.00861   1
   5   5  14 23.9455 7.19713   1
   6   5  14 17.2467 6.34873   2
   6   5  14 26.5135 8.34262   1
  -6   5 -14 24.6197 6.39794   1
  -7   5 -14 5.43485 5.94171   1
   7   5  14 -2.0525 6.08051   1
   7   5  14 2.45076 5.76774   2
  -8   5 -14 2.89901 5.92434   1
   8   5  14 -0.9073 6.76049   1
  -8  -6  14 16.6174 6.83517   3
  -8   6  14 11.9189 6.60573   2
  -7  -6  14 12.7336 6.26555   3
  -7   6  14 20.0642 6.72758   2
  -6  -6  14 35.1526 7.55947   3
   6   6 -14 35.3550 7.81853   1
  -6   6  14 33.7197 7.32802   2
  -5  -6  14 27.7682 6.88192   3
   5   6 -14 30.6816 7.03090   1
  -5   6  14 26.5143 6.36007   2
  -4  -6  14 116.449 11.3961   3
   4   6 -14 121.326 10.9037   1
  -4   6  14 105.906 10.4638   2
  -3  -6  14 189.534 14.6309   3
   3   6 -14 177.570 13.2549   1
  -3   6  14 213.005 14.2641   2
  -2  -6  14 27.5355 6.08085   3
  -2   6  14 23.3114 5.63854   2
   2   6 -14 23.7078 5.33232   1
  -1  -6  14 66.9294 7.95100   3
   1   6 -14 73.7652 7.81927   1
  -1   6  14 69.7145 7.80083   2
   0   6  14 72.8105 7.66681   2
   0   6 -14 62.8503 7.12592   1
   0   6  14 68.1170 7.31249   1
  -1   6 -14 11.6344 4.53932   1
   1   6  14 10.9063 4.93071   1
   1   6  14 3.17281 4.05545   2
   2   6  14 75.2499 8.48441   2
  -2   6 -14 83.0419 8.74194   1
   2   6  14 96.6968 9.73232   1
   3   6  14 51.5211 7.44247   2
  -3   6 -14 71.1719 8.49619   1
   3   6  14 73.2443 9.41720   1
  -4   6 -14 77.1969 9.14039   1
   4   6  14 69.7543 9.63316   1
   4   6  14 75.2522 9.03434   2
   5   6  14 58.1583 9.65921   1
   5   6  14 69.2789 9.35112   2
  -5   6 -14 61.3115 8.61222   1
   6   6  14 7.15473 5.98217   2
  -6   6 -14 5.56313 5.52085   1
   6   6  14 5.84300 7.09128   1
  -7   6 -14 38.4699 7.83007   1
   7   6  14 22.9751 8.11825   1
  -8   6 -14 -4.7097 5.68088   1
   8   6  14 2.45225 6.98341   1
  -8  -7  14 132.441 14.5096   3
  -8   7  14 110.157 12.9839   2
  -7  -7  14 25.3941 7.62856   3
  -7   7  14 17.8079 6.65597   2
   7   7 -14 30.8945 8.33588   1
  -6  -7  14 69.3212 9.95193   3
   6   7 -14 56.5735 9.51820   1
  -6   7  14 73.4409 9.75189   2
  -5  -7  14 68.2336 9.70315   3
   5   7 -14 72.1803 9.78708   1
  -5   7  14 60.4840 8.75708   2
  -4  -7  14 9.82254 5.35943   3
   4   7 -14 8.11513 5.37743   1
  -4   7  14 3.37588 4.50537   2
  -3  -7  14 133.133 12.3845   3
   3   7 -14 150.636 12.3034   1
  -3   7  14 157.880 12.6160   2
  -2  -7  14 32.9985 6.44280   3
   2   7 -14 36.0671 6.38677   1
  -2   7  14 30.5976 6.26791   2
  -1  -7  14 240.078 16.1215   3
   1   7 -14 222.588 14.7938   1
  -1   7  14 246.611 15.3201   2
   0   7  14 418.911 21.0756   1
   0   7 -14 385.018 21.0891   1
   0   7  14 408.540 21.3504   2
   1   7  14 47.5489 6.51871   2
  -1   7 -14 37.9363 6.44446   1
   1   7  14 42.9055 6.98162   1
  -2   7 -14 61.6001 7.91647   1
   2   7  14 59.2854 8.58758   1
   2   7  14 47.0647 7.13730   2
   3   7  14 25.0031 6.07837   2
  -3   7 -14 27.8701 6.06270   1
   3   7  14 13.0460 6.08474   1
   4   7  14 173.158 15.1253   1
  -4   7 -14 168.895 13.8933   1
   4   7  14 198.044 14.9143   2
  -5   7 -14 7.23742 5.30567   1
   5   7  14 0.80821 6.12448   1
   5   7  14 5.47711 5.80827   2
   6   7  14 8.58112 7.19194   1
  -6   7 -14 3.84716 5.65824   1
   6   7  14 -2.8520 5.94559   2
   7   7  14 43.5401 9.88347   1
  -7   7 -14 33.0021 8.34481   1
  -8   7 -14 3.65324 6.13635   1
   8   7  14 3.22914 7.31750   1
  -7  -8  14 44.5957 9.17957   3
   7   8 -14 45.3628 9.81453   1
  -7   8  14 57.6194 9.46807   2
  -6  -8  14 5.23363 5.55469   3
  -6   8  14 5.40404 5.47666   2
   6   8 -14 8.89039 6.92347   1
  -5  -8  14 7.44279 5.52780   3
   5   8 -14 24.3279 7.96244   1
  -5   8  14 1.42340 5.38834   2
  -4  -8  14 -1.4935 4.71637   3
  -4   8  14 -5.0356 4.31680   2
   4   8 -14 4.35631 5.26354   1
  -3  -8  14 50.7313 8.17593   3
  -3   8  14 48.4166 7.80262   2
   3   8 -14 33.6040 7.04527   1
  -2  -8  14 6.94988 4.85716   3
   2   8 -14 -2.1006 4.17903   1
  -2   8  14 3.34246 4.40931   2
  -1   8  14 129.737 11.1202   2
   1   8 -14 115.453 10.6869   1
   0   8  14 68.1323 8.22736   2
   0   8 -14 76.5362 8.62302   1
   1   8  14 27.7215 5.87463   2
  -1   8 -14 46.5433 7.06926   1
   1   8  14 48.9344 7.73039   1
  -2   8 -14 364.757 21.1558   1
   2   8  14 356.809 20.6614   2
   2   8  14 376.055 21.9414   1
   3   8  14 14.3880 5.57285   2
   3   8  14 14.6951 6.26665   1
  -3   8 -14 15.8484 5.54350   1
   4   8  14 156.162 14.2954   1
   4   8  14 140.367 12.8685   2
  -4   8 -14 132.512 12.7883   1
  -5   8 -14 95.1672 11.1101   1
   5   8  14 83.2956 10.7574   2
   5   8  14 84.1872 11.5410   1
   6   8  14 16.5016 7.72943   1
  -6   8 -14 36.7092 7.95691   1
  -7   8 -14 51.9726 9.56949   1
   7   8  14 47.3314 9.99429   1
  -7  -9  14 18.6081 7.42099   3
  -7   9  14 35.3220 8.06529   2
   7   9 -14 24.2189 9.43052   1
  -6  -9  14 18.6766 6.61263   3
   6   9 -14 15.7859 7.66717   1
  -6   9  14 14.0719 6.32534   2
  -5  -9  14 96.3900 11.9805   3
  -5   9  14 86.9008 10.8289   2
   5   9 -14 110.802 12.5371   1
  -4  -9  14 31.0252 7.41596   3
  -4   9  14 31.6782 7.09062   2
   4   9 -14 18.8811 6.92134   1
  -3  -9  14 23.6198 6.48480   3
  -3   9  14 36.0760 7.41778   2
   3   9 -14 34.5379 7.40730   1
  -2  -9  14 44.8732 7.74116   3
   2   9 -14 39.6527 7.24702   1
  -2   9  14 44.7605 7.49382   2
  -1   9  14 110.839 10.5814   2
   1   9 -14 108.485 10.7894   1
   0   9 -14 51.5027 7.69714   1
   0   9  14 66.0808 8.14107   2
   1   9  14 107.007 10.2369   2
   1   9  14 107.102 11.0162   1
  -1   9 -14 114.141 10.8017   1
  -2   9 -14 8.47345 4.83846   1
   2   9  14 9.80349 5.11088   2
   2   9  14 9.26614 6.23233   1
  -3   9 -14 5.53722 4.92755   1
   3   9  14 2.22269 5.99383   1
   3   9  14 3.61701 5.32504   2
  -4   9 -14 -3.9643 4.63662   1
   4   9  14 -4.3028 5.72333   1
   4   9  14 1.60314 5.67290   2
  -5   9 -14 -2.1282 5.16462   1
   5   9  14 5.77443 6.58696   1
   6   9  14 14.6096 8.01899   1
  -6   9 -14 15.7394 6.69438   1
  -6 -10  14 51.3024 10.0108   3
   6  10 -14 51.4316 10.5146   1
  -6  10  14 39.4265 8.56862   2
  -5 -10  14 15.2720 6.53911   3
  -5  10  14 12.3769 6.52368   2
   5  10 -14 22.8729 7.98242   1
  -4 -10  14 19.9519 6.73409   3
   4  10 -14 6.30024 6.31358   1
  -4  10  14 9.53765 6.35328   2
  -3 -10  14 4.69678 5.20319   3
  -3  10  14 0.59635 5.15346   2
   3  10 -14 5.00153 5.32896   1
  -2  10  14 48.7064 8.33448   2
   2  10 -14 50.6933 8.56586   1
  -1  10  14 3.02888 4.99205   2
   1  10 -14 6.70526 5.36272   1
   0  10  14 0.33383 4.62321   2
   0  10 -14 -4.1358 4.33022   1
  -1  10 -14 22.5113 6.06274   1
   1  10  14 33.5219 6.61636   2
  -2  10 -14 9.06721 5.37197   1
   2  10  14 22.4122 7.36141   1
   2  10  14 12.0081 5.31051   2
   3  10  14 49.2864 8.30610   2
  -3  10 -14 38.8879 7.57080   1
   3  10  14 46.2463 8.66306   1
   4  10  14 15.3071 7.40860   1
  -4  10 -14 9.92756 5.62933   1
  -5  10 -14 -2.2423 5.15887   1
   5  10  14 0.00140 6.50241   1
  -5 -11  14 4.05692 6.16525   3
   5  11 -14 -0.0704 6.45623   1
  -5  11  14 -1.7438 5.63974   2
  -4 -11  14 99.1063 12.3949   3
   4  11 -14 98.1262 12.4567   1
  -4  11  14 130.906 13.6832   2
  -3  11  14 3.49894 5.48093   2
   3  11 -14 5.45549 5.49475   1
   2  11 -14 -2.2681 4.79334   1
  -2  11  14 0.44810 5.24672   2
   1  11 -14 12.0438 5.89893   1
  -1  11  14 9.07104 5.89469   2
   0  11  14 9.84432 5.45087   2
   0  11 -14 10.9958 5.50385   1
   1  11  14 12.5988 5.48480   2
  -1  11 -14 13.2724 5.67914   1
   2  11  14 18.5653 6.27380   2
  -2  11 -14 18.2082 6.00445   1
  -3  11 -14 1.90770 5.04089   1
   3  11  14 6.07091 6.59386   1
  -4  11 -14 41.7423 8.51849   1
   4  11  14 35.9977 9.04584   1
   3  12 -14 -0.8050 5.76256   1
  -3  12  14 -3.5971 5.64739   2
   2  12 -14 21.0538 6.87019   1
  -2  12  14 3.20083 6.17907   2
  -1  12  14 2.78200 5.35260   2
   1  12 -14 4.80611 5.90358   1
   0  12  14 5.54389 5.66302   2
   0  12 -14 11.0508 5.77347   1
   1  12  14 -1.2612 5.18537   2
  -1  12 -14 0.24500 5.07326   1
  -2  12 -14 15.5863 6.51412   1
  -3  12 -14 14.9977 6.46162   1
   3  12  14 7.93383 7.32517   1
  -9   0  15 3.12294 6.42291   3
  -7   0  15 6.12910 5.32902   3
  -6   0  15 5.66536 5.44950   3
  -6   0  15 0.08186 4.14568   2
  -5   0  15 -1.4897 3.32682   2
  -4   0  15 -0.5197 4.01572   3
  -4   0  15 1.62231 3.58758   2
   3   0 -15 -1.5853 2.50968   1
  -3   0  15 0.32069 3.49363   3
  -3   0  15 -3.4558 3.14994   2
  -2   0  15 2.30169 3.64470   3
   2   0 -15 2.97885 2.76031   1
  -1   0  15 -1.6953 3.21568   3
   0   0  15 0.19319 2.88409   3
   0   0 -15 3.01340 3.30880   1
   0   0  15 7.02524 4.09150   2
  -1   0 -15 1.07066 3.39135   1
   1   0  15 1.34753 3.46364   2
   1   0  15 0.58296 2.38747   3
   2   0  15 -1.8356 3.80567   2
  -2   0 -15 -2.2441 3.57125   1
  -3   0 -15 -2.1189 4.14882   1
   3   0  15 -3.6315 3.83400   2
  -4   0 -15 2.80702 4.28974   1
   4   0  15 -0.0561 4.31894   2
   5   0  15 0.39803 4.53358   2
  -5   0 -15 2.92467 4.88537   1
  -6   0 -15 -1.6603 4.97837   1
  -7   0 -15 1.17307 5.57863   1
  -8   0 -15 5.51357 6.02898   1
  -9   0 -15 -1.0352 6.70744   1
  -9  -1  15 0.80882 5.60012   3
  -9   1  15 8.84016 6.77474   3
  -8  -1  15 -1.1156 4.83083   3
  -8   1  15 -5.1194 4.98793   3
  -7  -1  15 87.6476 10.3267   3
  -7   1  15 93.6398 11.2369   3
  -7   1  15 76.7577 8.84957   2
  -6  -1  15 7.08075 5.17361   3
  -6   1  15 13.8133 5.99945   3
  -6   1  15 13.1363 4.76200   2
  -5  -1  15 6.08704 3.74475   2
  -5  -1  15 7.80378 4.75551   3
  -5   1  15 10.9915 4.86856   3
  -5   1  15 9.96280 4.27870   2
  -4  -1  15 180.018 11.0686   2
  -4  -1  15 187.921 13.1996   3
  -4   1  15 193.201 13.6422   3
  -4   1  15 173.797 11.7188   2
  -3  -1  15 321.312 17.7133   3
  -3  -1  15 310.496 15.5961   2
  -3   1  15 295.862 17.2284   3
   3   1 -15 291.084 14.2146   1
  -3   1  15 309.567 16.3226   2
  -2  -1  15 -2.3331 3.16245   3
   2  -1 -15 -1.0443 2.37763   1
  -2  -1  15 -3.1825 3.01616   2
  -2   1  15 -0.4282 3.34661   2
  -2   1  15 2.41691 3.43551   3
   2   1 -15 0.17646 2.78905   1
  -1  -1  15 14.5889 4.29628   3
  -1   1  15 8.69031 3.71221   2
   1   1 -15 13.4270 3.75389   1
  -1   1  15 12.6066 3.75644   3
   0  -1  15 5.01343 3.37919   3
   0  -1 -15 1.65551 3.13723   1
   0  -1  15 1.22100 3.76768   2
   0   1  15 2.79543 2.94358   3
   0   1 -15 5.31905 3.53520   1
   0   1  15 7.02767 4.00610   2
   1  -1  15 9.19262 4.14640   2
  -1  -1 -15 -0.0244 3.72373   1
   1  -1  15 6.22222 3.06482   3
  -2  -1 -15 68.5023 7.21634   1
   2  -1  15 73.9532 7.85947   2
   2   1  15 86.7996 8.23348   2
  -2   1 -15 73.0641 7.35003   1
  -3  -1 -15 16.6869 5.03168   1
   3  -1  15 16.4393 5.24315   2
  -3   1 -15 12.4951 4.68631   1
   3   1  15 25.3338 5.70042   2
   4  -1  15 21.2644 5.87041   2
  -4  -1 -15 16.0352 5.13613   1
  -4   1 -15 24.2904 5.94281   1
   4   1  15 31.1931 6.40362   1
   4   1  15 20.9204 5.46708   2
  -5   1 -15 452.326 23.8011   1
   5   1  15 430.348 23.5334   2
   5   1  15 404.275 23.5586   1
   6   1  15 43.3871 7.98625   1
   6   1  15 32.1348 7.25964   2
  -6   1 -15 35.8386 7.63895   1
  -7  -1 -15 4.44558 5.70799   1
   7   1  15 13.7302 6.40439   1
  -7   1 -15 2.88813 5.55735   1
  -8  -1 -15 -0.7360 6.02829   1
  -8   1 -15 1.70649 5.91821   1
  -9  -1 -15 9.34498 7.41877   1
  -9   1 -15 -2.6011 6.49135   1
  -9  -2  15 0.36105 5.65060   3
  -9   2  15 -0.3628 6.15275   3
  -8  -2  15 97.9890 11.5267   3
  -8   2  15 75.9350 11.3722   3
  -8   2  15 93.3402 10.2804   2
  -7  -2  15 -3.1003 5.06027   3
  -7   2  15 -2.1597 4.60874   2
  -7   2  15 2.34298 5.31948   3
  -6  -2  15 30.6506 6.88143   3
  -6   2  15 16.6118 5.56739   2
  -5  -2  15 129.419 11.6602   3
  -5   2  15 126.875 10.4933   2
  -4  -2  15 32.1395 6.21210   3
  -4  -2  15 34.3530 4.82121   2
  -4   2  15 29.8824 5.37970   2
   4   2 -15 33.5409 5.18478   1
  -3  -2  15 61.5866 6.15091   2
  -3  -2  15 70.2718 7.95864   3
  -3   2  15 65.8340 6.97728   2
   3   2 -15 71.2032 6.50296   1
  -2  -2  15 97.9648 7.71277   2
  -2  -2  15 93.1391 8.78575   3
  -2   2  15 114.810 9.00119   3
  -2   2  15 96.9644 8.41893   2
   2   2 -15 108.787 7.94017   1
  -1  -2  15 17.1859 4.28690   3
   1  -2 -15 17.2704 3.46384   1
  -1  -2  15 18.2143 4.25762   2
   1   2 -15 17.9477 4.00641   1
  -1   2  15 11.4714 3.78554   2
  -1   2  15 12.8987 3.85002   3
   0  -2 -15 433.079 19.1891   1
   0  -2  15 503.270 21.5456   3
   0  -2  15 487.827 21.4212   2
   0   2  15 419.074 19.3502   3
   0   2 -15 418.803 20.1989   1
   0   2  15 372.096 20.6523   2
  -1  -2 -15 18.3717 4.38853   1
   1  -2  15 22.6343 4.40490   3
   1  -2  15 13.4633 4.37681   2
   1   2  15 14.3616 2.93941   3
   1   2  15 20.4819 4.97517   2
  -1   2 -15 22.5799 4.62930   1
   2  -2  15 91.8741 8.92373   2
   2   2  15 141.897 10.7740   2
   2   2  15 117.642 9.74635   1
  -2   2 -15 132.525 9.92561   1
   3  -2  15 100.363 9.46235   2
   3   2  15 107.026 9.85297   2
   3   2  15 110.119 10.0298   1
  -3   2 -15 103.900 9.48204   1
  -4   2 -15 202.683 14.3347   1
   4   2  15 242.427 15.9376   1
   4   2  15 203.554 14.5363   2
   5   2  15 88.0344 9.53927   2
  -5   2 -15 85.5190 9.60369   1
   5   2  15 74.6049 9.70031   1
   6   2  15 14.2556 6.29758   1
   6   2  15 13.9833 5.83806   2
  -6   2 -15 11.2914 5.63784   1
   7   2  15 92.3545 11.6756   1
  -7   2 -15 94.3774 11.1618   1
  -8   2 -15 19.4065 7.06838   1
   8   2  15 14.3351 7.18628   1
   9   2  15 7.19546 6.83114   1
  -9   2 -15 8.68247 6.79719   1
  -9  -3  15 5.61194 5.71351   3
  -8  -3  15 3.54762 5.00972   3
  -8   3  15 4.63339 5.76402   2
  -7  -3  15 90.2987 10.9501   3
  -7   3  15 111.476 10.9047   2
  -6  -3  15 45.2521 8.02439   3
  -6   3  15 50.2496 7.42351   2
  -5  -3  15 34.0091 6.60700   3
  -5   3  15 33.1794 6.36909   2
  -4  -3  15 100.885 10.0843   3
   4   3 -15 100.017 8.41556   1
  -4   3  15 99.5149 9.29699   2
  -3  -3  15 28.8782 4.53399   2
  -3  -3  15 30.1611 5.85959   3
  -3   3  15 27.0880 5.40729   2
   3   3 -15 29.3850 5.03398   1
  -2  -3  15 17.2303 4.15133   2
  -2  -3  15 19.2460 4.93786   3
   2   3 -15 19.1702 4.33645   1
  -2   3  15 8.80659 4.01180   2
   1  -3 -15 134.770 8.42341   1
  -1  -3  15 164.587 11.3155   3
  -1  -3  15 177.913 10.8119   2
   1   3 -15 177.853 10.8485   1
  -1   3  15 194.922 12.1025   2
   0  -3  15 52.4559 6.00574   3
   0  -3  15 44.8949 5.81438   2
   0   3 -15 37.8949 5.46618   1
   0   3  15 41.9075 4.98101   3
   0   3  15 49.3315 5.58843   1
   0   3  15 39.9378 6.08867   2
   1  -3  15 142.291 10.7615   2
   1  -3  15 170.465 11.0765   3
   1   3  15 168.159 11.7960   2
   1   3  15 164.899 10.9833   1
  -1   3 -15 151.183 10.8846   1
   2  -3  15 89.3854 9.06078   2
   2   3  15 123.937 10.1723   1
   2   3  15 124.358 10.4461   2
  -2   3 -15 140.851 10.3408   1
   3   3  15 386.989 20.5588   2
   3   3  15 358.367 20.5879   1
  -3   3 -15 379.243 20.3070   1
   4   3  15 28.4120 6.75602   1
   4   3  15 25.8706 6.22546   2
  -4   3 -15 30.2170 6.22235   1
   5   3  15 116.968 11.9730   1
   5   3  15 113.718 10.8228   2
  -5   3 -15 103.757 10.6755   1
   6   3  15 66.9325 9.87338   1
   6   3  15 62.1950 9.14377   2
  -6   3 -15 73.3221 9.46799   1
  -7   3 -15 214.976 16.7073   1
   7   3  15 180.815 15.6980   2
   7   3  15 190.935 16.8431   1
  -8   3 -15 -0.9967 5.77104   1
   8   3  15 6.47912 7.06015   1
  -9   3 -15 6.24364 6.41341   1
   9   3  15 1.43203 6.86898   1
  -9  -4  15 -4.3012 5.13772   3
  -9   4  15 -1.6335 5.71722   2
  -8  -4  15 0.71038 5.24738   3
  -8   4  15 4.46177 5.48785   2
  -7  -4  15 24.8394 6.97630   3
  -7   4  15 41.0422 7.50563   2
  -6  -4  15 17.7885 6.02486   3
  -6   4  15 10.5675 5.19274   2
  -5  -4  15 13.0028 5.69975   3
  -5   4  15 12.1045 5.06451   2
   5   4 -15 18.4169 5.94629   1
  -4  -4  15 155.827 12.9354   3
  -4   4  15 147.984 11.8031   2
   4   4 -15 156.443 11.4668   1
  -3  -4  15 223.074 15.0209   3
  -3  -4  15 191.740 11.1792   2
  -3   4  15 208.199 13.7103   2
   3   4 -15 208.741 12.9982   1
  -2  -4  15 225.863 12.6186   2
  -2  -4  15 211.269 14.2206   3
   2   4 -15 230.108 13.2951   1
  -2   4  15 214.775 13.7566   2
  -1  -4  15 336.648 17.0377   2
  -1  -4  15 393.177 19.8086   3
  -1   4  15 340.299 18.1805   2
  -1   4  15 344.772 15.6331   1
   1   4 -15 298.752 16.8705   1
   0  -4  15 221.383 14.5254   3
   0  -4  15 272.558 14.9487   2
   0   4 -15 249.459 14.4524   1
   0   4  15 259.233 13.8798   1
   0   4  15 260.272 15.1078   2
   1  -4  15 365.929 20.1184   2
  -1   4 -15 405.644 20.3370   1
   1   4  15 424.154 20.3518   1
   1   4  15 394.681 20.8146   2
   2   4  15 141.028 11.2007   1
   2   4  15 126.222 10.5914   2
  -2   4 -15 133.614 10.6075   1
  -3   4 -15 48.1744 7.19212   1
   3   4  15 64.0173 8.23959   1
   3   4  15 52.8190 7.62411   2
   4   4  15 276.150 17.1979   2
  -4   4 -15 247.611 16.2825   1
   4   4  15 226.918 16.7747   1
  -5   4 -15 27.1961 6.38084   1
   5   4  15 24.0163 6.60910   2
   6   4  15 5.99176 6.32282   1
   6   4  15 4.57850 5.66248   2
  -6   4 -15 5.10180 5.01508   1
   7   4  15 25.3140 7.65159   1
   7   4  15 4.22316 6.41255   2
  -7   4 -15 24.6540 7.05730   1
   8   4  15 23.2376 8.23323   1
  -8   4 -15 20.8018 7.25205   1
   9   4  15 -1.0383 6.56818   1
  -9   4 -15 -0.1793 6.61942   1
  -9  -5  15 11.0068 6.73903   3
  -9   5  15 0.94792 5.84960   2
  -8  -5  15 97.6713 12.4594   3
  -8   5  15 129.299 12.9995   2
  -7  -5  15 44.9550 8.46420   3
  -7   5  15 46.1614 8.32867   2
  -6  -5  15 163.934 14.6999   3
  -6   5  15 153.701 13.3035   2
   6   5 -15 178.593 13.9904   1
  -5  -5  15 -2.9829 4.42320   3
  -5   5  15 -3.5988 4.39122   2
   5   5 -15 1.16628 5.12992   1
  -4  -5  15 36.0656 7.09993   3
   4   5 -15 40.2948 6.76172   1
  -4   5  15 48.9316 7.49271   2
  -3  -5  15 637.986 32.0439   3
   3   5 -15 684.806 30.2423   1
  -3   5  15 665.141 30.7937   2
  -2  -5  15 8.87306 4.43765   3
  -2  -5  15 12.2777 4.35092   2
  -2   5  15 6.64721 4.45807   2
   2   5 -15 10.3296 4.42747   1
  -1  -5  15 13.1303 4.64303   2
  -1  -5  15 18.5244 4.94615   3
   1   5 -15 13.3786 4.31091   1
  -1   5  15 9.01857 4.39886   2
   0  -5  15 14.5766 4.53445   3
   0   5  15 15.6625 4.58613   2
   0   5  15 16.0297 4.76437   1
   0   5 -15 14.3325 4.30032   1
  -1   5 -15 53.0667 6.92582   1
   1   5  15 50.0635 6.82740   2
   1   5  15 44.1926 6.74113   1
   2   5  15 31.6575 6.51398   1
   2   5  15 17.4234 5.30693   2
  -2   5 -15 24.5130 5.69077   1
   3   5  15 43.5115 7.93051   1
  -3   5 -15 34.6254 6.69381   1
   3   5  15 46.9659 7.16711   2
   4   5  15 416.530 22.5904   2
   4   5  15 417.615 24.5332   1
  -4   5 -15 383.623 22.2782   1
  -5   5 -15 1.06662 4.60880   1
   5   5  15 3.45123 6.41008   1
   5   5  15 1.42409 5.83928   2
   6   5  15 337.251 22.5543   1
   6   5  15 274.913 19.0465   2
  -6   5 -15 261.817 18.8204   1
   7   5  15 31.4842 8.65548   1
  -7   5 -15 23.6020 7.09936   1
   7   5  15 26.0720 7.31335   2
   8   5  15 4.73605 7.03598   1
  -8   5 -15 5.75146 6.16306   1
  -8  -6  15 1.39949 5.62137   3
  -8   6  15 3.43905 6.10235   2
  -7  -6  15 7.82596 5.94675   3
  -7   6  15 3.66408 5.29008   2
  -6  -6  15 13.0404 5.84082   3
  -6   6  15 14.9726 6.10023   2
   6   6 -15 8.64538 6.71010   1
  -5  -6  15 2.94735 4.92335   3
  -5   6  15 3.10048 4.85302   2
   5   6 -15 2.37047 5.44544   1
  -4  -6  15 69.5100 9.13912   3
  -4   6  15 68.5064 8.68490   2
   4   6 -15 68.5848 8.66838   1
  -3  -6  15 103.132 10.6801   3
   3   6 -15 102.873 10.0983   1
  -3   6  15 99.0468 9.97378   2
  -2  -6  15 32.6412 6.41415   3
   2   6 -15 29.6255 5.67893   1
  -2   6  15 46.3630 6.87872   2
  -1  -6  15 470.233 25.7246   3
   1   6 -15 489.691 24.3971   1
  -1   6  15 557.173 25.4656   2
   0  -6  15 1.60443 3.71795   3
   0   6 -15 -2.1378 3.36718   1
   0   6  15 -0.5346 3.82341   2
   0   6  15 1.25925 4.70662   1
  -1   6 -15 102.226 9.54046   1
   1   6  15 103.699 9.88920   1
   1   6  15 109.721 9.89572   2
   2   6  15 65.8822 8.55324   1
   2   6  15 55.7582 7.37211   2
  -2   6 -15 49.6920 7.19191   1
   3   6  15 16.7021 5.50211   2
   3   6  15 8.93140 6.12862   1
  -3   6 -15 13.4628 4.99545   1
  -4   6 -15 135.097 12.1462   1
   4   6  15 108.050 12.0761   1
   4   6  15 143.383 12.3398   2
   5   6  15 9.48658 6.58624   1
  -5   6 -15 5.29031 5.00326   1
   5   6  15 -5.9066 5.33307   2
  -6   6 -15 19.8430 6.93656   1
   6   6  15 17.5523 7.52583   1
   6   6  15 19.2461 6.86830   2
   7   6  15 10.7399 7.91286   1
   7   6  15 17.8702 7.87657   2
  -7   6 -15 13.7126 6.25668   1
  -8   6 -15 13.0152 6.90093   1
   8   6  15 16.0844 8.13296   1
  -8  -7  15 41.0776 9.17501   3
  -8   7  15 40.9680 8.94002   2
  -7  -7  15 51.9800 9.36107   3
  -7   7  15 48.5436 8.75606   2
  -6  -7  15 52.1189 8.73785   3
  -6   7  15 21.3559 6.83412   2
   6   7 -15 42.7248 8.79617   1
  -5  -7  15 6.96198 5.40265   3
   5   7 -15 -0.7467 5.87276   1
  -5   7  15 3.57736 5.27284   2
  -4  -7  15 -1.5240 4.91400   3
   4   7 -15 -2.2126 4.95178   1
  -4   7  15 3.58121 4.84358   2
  -3  -7  15 7.31570 5.21995   3
   3   7 -15 3.07003 4.80846   1
  -3   7  15 0.93236 4.67914   2
  -2  -7  15 4.43024 4.46061   3
   2   7 -15 2.82647 4.06459   1
  -2   7  15 -0.7343 4.32235   2
  -1  -7  15 -1.5200 4.30050   3
   1   7 -15 4.48531 4.21079   1
  -1   7  15 -3.2196 3.93846   2
   0   7 -15 18.1782 5.14720   1
   0   7  15 23.3419 5.54624   2
   1   7  15 23.2608 5.45143   2
   1   7  15 39.1779 7.10457   1
  -1   7 -15 27.5727 5.81056   1
   2   7  15 42.8511 7.03903   2
   2   7  15 56.5057 8.36483   1
  -2   7 -15 44.1190 6.99507   1
   3   7  15 103.838 10.4437   2
  -3   7 -15 109.142 10.8334   1
   3   7  15 100.913 11.1565   1
   4   7  15 26.2297 6.58918   2
  -4   7 -15 17.8885 5.89461   1
   4   7  15 24.3065 7.27789   1
   5   7  15 10.3379 7.31342   1
   5   7  15 13.5093 6.77603   2
  -5   7 -15 5.75414 5.56635   1
   6   7  15 22.8175 7.89312   2
  -6   7 -15 15.7641 6.37099   1
   6   7  15 19.1110 8.53717   1
   7   7  15 1.22516 6.84274   1
  -7   7 -15 7.31378 6.22805   1
  -7  -8  15 19.1104 6.73051   3
  -7   8  15 28.0607 7.69642   2
   7   8 -15 20.9427 8.84871   1
  -6  -8  15 7.86776 6.07086   3
   6   8 -15 6.46552 7.08300   1
  -6   8  15 9.36869 5.78728   2
  -5  -8  15 13.7082 6.06047   3
  -5   8  15 6.07549 5.40411   2
   5   8 -15 -1.0389 5.91491   1
  -4  -8  15 -4.9608 4.61176   3
  -4   8  15 -0.7983 4.78235   2
   4   8 -15 0.97757 5.22288   1
  -3  -8  15 42.2610 7.83525   3
  -3   8  15 41.5235 7.44658   2
   3   8 -15 45.6923 7.84026   1
  -2  -8  15 20.3513 6.17234   3
   2   8 -15 31.6124 6.64665   1
  -2   8  15 25.6943 6.28903   2
  -1   8  15 5.80909 4.44875   2
   1   8 -15 3.12907 4.76041   1
   0   8 -15 40.3173 6.66511   1
   0   8  15 25.4702 5.89785   2
   1   8  15 8.62157 4.47632   2
   1   8  15 10.6430 6.09079   1
  -1   8 -15 17.0685 5.54345   1
   2   8  15 2.20571 5.59050   1
   2   8  15 4.71313 4.46656   2
  -2   8 -15 -0.7772 4.38053   1
   3   8  15 14.2353 6.53056   1
  -3   8 -15 14.3263 5.60958   1
   3   8  15 9.90314 5.33399   2
  -4   8 -15 29.0223 7.20893   1
   4   8  15 25.2024 7.49416   1
   5   8  15 87.3853 11.4568   2
  -5   8 -15 83.0117 10.6849   1
   5   8  15 135.774 14.2771   1
   6   8  15 23.5824 8.24338   1
  -6   8 -15 29.8777 7.32235   1
   7   8  15 16.0966 7.93573   1
  -7   8 -15 22.0904 7.53130   1
  -6  -9  15 1.81383 5.73637   3
   6   9 -15 2.41778 6.39306   1
  -6   9  15 4.72333 5.71787   2
  -5  -9  15 -2.6736 4.99112   3
   5   9 -15 10.5837 6.83339   1
  -5   9  15 -2.7454 4.97153   2
  -4  -9  15 10.4336 6.06532   3
   4   9 -15 15.4225 6.54849   1
  -4   9  15 10.4863 5.90689   2
  -3  -9  15 113.368 12.3494   3
   3   9 -15 142.518 12.9606   1
  -3   9  15 120.617 12.4766   2
  -2  -9  15 43.5044 7.90195   3
   2   9 -15 48.1260 7.67642   1
  -2   9  15 55.4774 8.10853   2
  -1   9  15 3.25560 5.05301   2
   1   9 -15 0.90016 4.34729   1
   0   9 -15 -0.9217 4.23946   1
   0   9  15 2.29125 4.34966   2
   1   9  15 61.7460 8.11395   2
  -1   9 -15 56.1609 8.08270   1
   2   9  15 -0.0916 4.27366   2
  -2   9 -15 -3.1814 4.14650   1
   2   9  15 -0.7260 5.86313   1
   3   9  15 -3.7681 4.55865   2
   3   9  15 -2.9718 5.38010   1
  -3   9 -15 0.85974 4.83629   1
  -4   9 -15 2.66490 5.13846   1
   4   9  15 -0.0214 6.34857   1
   4   9  15 1.25638 6.02952   2
   5   9  15 38.7710 9.22223   1
  -5   9 -15 17.4376 6.85451   1
   6   9  15 24.0173 8.69213   1
  -6   9 -15 14.1819 6.74576   1
  -5 -10  15 3.18093 5.41154   3
  -5  10  15 4.30825 6.04437   2
   5  10 -15 -0.0526 6.89820   1
  -4 -10  15 19.8067 6.86118   3
   4  10 -15 29.5973 8.02306   1
  -4  10  15 20.4071 7.31082   2
  -3 -10  15 18.8857 6.12169   3
   3  10 -15 25.8908 6.96366   1
  -3  10  15 21.7914 6.87139   2
  -2  10  15 7.52459 5.38797   2
   2  10 -15 17.5673 6.39889   1
  -1  10  15 17.5439 5.95311   2
   1  10 -15 31.0340 6.92805   1
   0  10  15 10.3723 5.23912   2
   0  10 -15 9.69132 5.52260   1
  -1  10 -15 11.3215 5.29767   1
   1  10  15 8.63959 5.14384   2
   2  10  15 19.2814 6.96735   1
  -2  10 -15 7.72297 5.30882   1
   2  10  15 9.99546 5.35487   2
  -3  10 -15 2.35896 5.13209   1
   3  10  15 2.92677 6.03881   1
   3  10  15 -1.4566 4.90934   2
  -4  10 -15 11.1466 5.74675   1
   4  10  15 6.90002 6.91952   1
  -5  10 -15 11.4713 6.36020   1
   5  10  15 10.6123 7.05265   1
  -4 -11  15 7.05442 5.91710   3
  -4  11  15 -0.1339 5.95459   2
   4  11 -15 4.29381 6.62754   1
   3  11 -15 -0.8276 5.62995   1
  -3  11  15 0.54475 5.59626   2
   2  11 -15 1.47727 5.63937   1
  -2  11  15 6.34969 5.95140   2
  -1  11  15 8.79264 6.12498   2
   1  11 -15 3.24413 5.35252   1
   0  11  15 5.39872 5.65586   2
   0  11 -15 1.84236 5.05045   1
  -1  11 -15 -0.0061 5.00394   1
   1  11  15 -3.7284 4.67096   2
  -2  11 -15 15.6820 6.27076   1
   2  11  15 25.9292 6.80477   2
  -3  11 -15 18.9283 6.40189   1
   3  11  15 22.5925 8.03662   1
  -4  11 -15 3.36080 5.78617   1
   4  11  15 0.67046 6.56010   1
  -2  12  15 34.5250 8.10733   2
   2  12 -15 21.2134 7.40441   1
  -1  12  15 7.37051 5.92951   2
   0  12 -15 75.2826 10.1781   1
   0  12  15 91.6490 10.7855   2
  -1  12 -15 6.55412 5.48086   1
   1  12  15 7.43153 5.79323   2
  -2  12 -15 23.5092 6.96961   1
  -9   0  16 1.71669 6.42380   3
  -8   0  16 85.9250 11.3185   3
  -7   0  16 3.42120 5.43080   3
  -6   0  16 68.7097 7.68686   2
  -6   0  16 69.4317 9.24401   3
  -5   0  16 293.327 16.2919   2
  -5   0  16 289.669 18.4251   3
  -4   0  16 171.857 12.7371   3
  -4   0  16 162.042 11.2066   2
  -3   0  16 1106.35 44.9193   3
  -3   0  16 1000.00 41.6049   2
  -2   0  16 623.701 28.5850   3
   2   0 -16 641.337 25.3123   1
  -2   0  16 622.188 27.5379   2
  -1   0  16 3.99592 3.50155   3
   1   0 -16 -3.2585 3.02959   1
  -1   0  16 -3.1353 3.25701   2
   0   0  16 773.384 33.0700   3
   0   0  16 747.355 33.5113   2
   0   0 -16 888.576 33.0164   1
   1   0  16 106.357 9.08894   2
   1   0  16 96.2559 7.22155   3
  -1   0 -16 122.682 9.02805   1
  -2   0 -16 108.319 8.97056   1
   2   0  16 93.1336 9.15020   2
   3   0  16 12.8645 4.99046   2
  -3   0 -16 22.5312 5.74858   1
  -4   0 -16 201.593 14.1546   1
   4   0  16 205.160 14.6132   2
   5   0  16 219.072 16.1084   2
  -5   0 -16 252.314 16.7965   1
  -6   0 -16 8.02164 5.86070   1
  -7   0 -16 159.109 14.8166   1
  -8   0 -16 18.9992 7.33256   1
  -9   0 -16 181.133 17.4388   1
  -9  -1  16 31.3043 8.11982   3
  -9   1  16 33.4204 8.49804   3
  -8  -1  16 -0.6185 5.19190   3
  -8   1  16 1.13977 5.78860   3
  -7  -1  16 92.4132 10.6986   3
  -7   1  16 90.2922 11.3133   3
  -7   1  16 81.0736 9.14038   2
  -6  -1  16 0.71552 4.64740   3
  -6   1  16 2.85195 4.34579   2
  -6   1  16 5.19866 5.27192   3
  -5  -1  16 26.4886 6.12106   3
  -5  -1  16 25.0843 4.88011   2
  -5   1  16 23.6137 5.12358   2
  -5   1  16 20.6311 5.96908   3
  -4  -1  16 75.8088 8.75980   3
  -4  -1  16 61.6074 6.51070   2
  -4   1  16 72.1959 7.65195   2
  -4   1  16 98.7581 9.55439   3
  -3  -1  16 161.416 10.6551   2
  -3  -1  16 187.871 12.6802   3
   3   1 -16 129.227 8.97477   1
  -3   1  16 172.638 11.9422   3
  -3   1  16 161.445 11.1148   2
  -2  -1  16 3.74700 3.51424   3
   2  -1 -16 1.60999 2.64937   1
  -2  -1  16 5.76756 3.57164   2
   2   1 -16 -1.6373 2.76125   1
  -2   1  16 1.12123 3.72077   3
  -2   1  16 4.98728 3.59261   2
  -1  -1  16 218.056 12.5466   3
   1  -1 -16 175.928 9.89939   1
  -1  -1  16 178.652 11.5391   2
   1   1 -16 187.472 10.8174   1
  -1   1  16 170.543 10.8765   3
  -1   1  16 157.548 11.4276   2
   0  -1  16 143.111 10.3081   2
   0  -1 -16 145.127 9.32556   1
   0  -1  16 154.132 9.77120   3
   0   1 -16 161.060 10.0458   1
   0   1  16 124.178 9.98154   2
   0   1  16 127.525 8.74876   3
  -1  -1 -16 175.666 10.8898   1
   1  -1  16 147.395 11.1409   2
   1  -1  16 158.445 9.85312   3
  -1   1 -16 152.005 10.5909   1
   1   1  16 156.417 11.5186   2
  -2  -1 -16 345.852 18.1975   1
   2  -1  16 339.266 19.0346   2
  -2   1 -16 351.664 18.6640   1
   2   1  16 388.863 19.6020   2
  -3  -1 -16 510.189 25.1384   1
   3  -1  16 564.882 26.3938   2
  -3   1 -16 508.383 25.2025   1
   3   1  16 522.408 25.9328   2
   4  -1  16 923.460 39.9611   2
  -4  -1 -16 874.725 39.2322   1
   4   1  16 877.812 39.3493   2
  -4   1 -16 939.841 39.7200   1
  -5  -1 -16 48.6959 8.04638   1
  -5   1 -16 58.5032 8.62225   1
   5   1  16 62.2919 8.58530   2
  -6  -1 -16 11.2338 6.07622   1
  -6   1 -16 17.6991 6.01219   1
   6   1  16 23.2690 6.47297   2
  -7  -1 -16 4.42355 6.20870   1
  -7   1 -16 11.6313 6.44114   1
  -8  -1 -16 15.6114 7.25541   1
  -8   1 -16 9.17817 6.63374   1
  -9  -1 -16 1.37329 6.75668   1
  -9   1 -16 0.66001 7.00927   1
  -9  -2  16 24.5297 8.08074   3
  -9   2  16 18.7506 7.73748   3
  -8  -2  16 -1.2531 5.29009   3
  -8   2  16 -2.9475 4.75362   2
  -8   2  16 4.29097 5.93315   3
  -7  -2  16 30.3146 7.17657   3
  -7   2  16 33.9904 8.06802   3
  -7   2  16 24.8748 6.27340   2
  -6  -2  16 169.870 14.1258   3
  -6   2  16 164.026 12.8555   2
  -6   2  16 163.928 14.2727   3
  -5  -2  16 2.72874 4.62179   3
  -5   2  16 1.45052 4.80460   3
  -5   2  16 -0.1672 3.93512   2
  -4  -2  16 180.388 12.9897   3
  -4  -2  16 127.193 9.40871   2
  -4   2  16 144.478 11.0512   2
  -4   2  16 168.033 12.7885   3
  -3  -2  16 145.658 11.6486   3
  -3  -2  16 152.215 9.93058   2
   3   2 -16 146.839 9.75889   1
  -3   2  16 149.885 11.5956   3
  -3   2  16 163.701 11.3092   2
  -2  -2  16 337.020 19.3776   3
  -2  -2  16 350.190 17.7043   2
  -2   2  16 381.752 19.0102   2
  -2   2  16 417.352 19.8356   3
   2   2 -16 353.741 17.3995   1
  -1  -2  16 59.8770 6.48717   2
  -1  -2  16 56.3310 6.49763   3
   1  -2 -16 52.8278 5.19658   1
  -1   2  16 47.0143 6.13450   2
   1   2 -16 65.5272 6.28783   1
  -1   2  16 42.7793 5.48862   3
   0  -2  16 1.76941 3.72827   2
   0  -2 -16 3.32160 3.54141   1
   0  -2  16 1.23300 3.50270   3
   0   2  16 0.39229 2.85482   3
   0   2  16 4.30726 4.27322   2
   0   2 -16 0.58038 3.48788   1
   1  -2  16 14.7178 4.10681   3
  -1  -2 -16 5.76356 4.00901   1
   1  -2  16 17.9139 4.82671   2
   1   2  16 15.5464 4.98600   2
  -1   2 -16 15.6584 4.34327   1
   1   2  16 8.57907 2.83388   3
   2  -2  16 31.1033 5.86376   2
   2   2  16 40.3994 6.27653   1
  -2   2 -16 35.6532 5.84924   1
   2   2  16 28.7236 6.04858   2
   3  -2  16 5.09120 4.75450   2
   3   2  16 3.66347 4.34464   1
   3   2  16 6.97678 4.75868   2
  -3   2 -16 9.43589 4.73127   1
   4  -2  16 14.6099 5.79609   2
  -4   2 -16 4.29717 4.73971   1
   4   2  16 9.24372 5.15796   1
   4   2  16 6.40338 5.30452   2
   5   2  16 1.53900 5.25957   1
  -5   2 -16 -4.3704 4.98207   1
   5   2  16 -0.9906 5.05028   2
   6   2  16 32.1491 7.39259   1
   6   2  16 33.3397 7.19003   2
  -6   2 -16 38.5678 7.49581   1
  -7   2 -16 1.11384 5.47860   1
   7   2  16 -2.5805 5.15152   1
   8   2  16 42.1590 9.25830   1
  -8   2 -16 37.9792 8.57629   1
   9   2  16 57.7743 10.7328   1
  -9   2 -16 41.3475 9.66600   1
  -9  -3  16 12.0869 6.24189   3
  -9   3  16 16.3067 7.89195   3
  -8  -3  16 1.88721 5.17650   3
  -8   3  16 4.77816 5.72434   2
  -7  -3  16 -2.4342 4.59754   3
  -7   3  16 -3.2886 4.59820   2
  -6  -3  16 27.9679 6.69522   3
  -6   3  16 28.0787 6.31411   2
  -5  -3  16 152.690 13.0984   3
  -5   3  16 160.157 12.3956   2
  -4  -3  16 7.21261 4.78199   3
  -4   3  16 1.50777 4.00635   2
   4   3 -16 4.60225 4.03008   1
  -3  -3  16 13.5176 3.91346   2
  -3  -3  16 17.8118 5.19122   3
   3   3 -16 23.8601 4.95676   1
  -3   3  16 17.4093 4.63957   2
  -2  -3  16 3.88505 3.76983   2
  -2  -3  16 4.16163 4.43756   3
  -2   3  16 6.58305 4.06077   2
   2   3 -16 4.99837 3.71199   1
  -1  -3  16 180.272 12.0002   3
   1  -3 -16 150.941 9.07998   1
  -1  -3  16 184.519 11.4542   2
  -1   3  16 156.322 11.4904   2
   1   3 -16 189.127 11.3650   1
   0  -3  16 14.8058 4.65088   2
   0  -3  16 12.8538 3.98506   3
   0  -3 -16 17.3600 4.10140   1
   0   3  16 18.7996 4.91665   2
   0   3 -16 11.5020 4.02069   1
   0   3  16 11.4791 3.44933   3
   1  -3  16 177.722 11.8947   3
   1  -3  16 174.966 12.2886   2
  -1   3 -16 187.899 12.5401   1
   1   3  16 202.513 12.5740   1
   1   3  16 195.220 13.1417   2
   2  -3  16 24.2708 5.37653   2
   2   3  16 23.4344 5.61847   2
   2   3  16 25.1612 5.69088   1
  -2   3 -16 17.1198 5.01171   1
   3  -3  16 146.716 12.1396   2
   3   3  16 155.076 12.4517   1
   3   3  16 143.688 11.6878   2
  -3   3 -16 141.770 11.4981   1
   4   3  16 13.7380 5.78064   1
   4   3  16 14.1909 5.71030   2
  -4   3 -16 12.8133 5.04786   1
  -5   3 -16 95.1088 10.4922   1
   5   3  16 89.1159 10.0005   2
  -6   3 -16 4.49756 5.42400   1
   6   3  16 7.92864 6.44641   1
   6   3  16 6.84112 5.77446   2
   7   3  16 39.0618 8.74191   2
   7   3  16 30.1530 8.34727   1
  -7   3 -16 41.2951 8.33286   1
   8   3  16 24.2793 8.36243   1
  -8   3 -16 23.0708 7.14953   1
  -9   3 -16 1.90257 6.40606   1
  -9  -4  16 30.9188 8.10450   3
  -9   4  16 38.9582 8.70805   2
  -8  -4  16 11.7687 6.02635   3
  -8   4  16 11.2746 6.33645   2
  -7  -4  16 10.7144 5.68100   3
  -7   4  16 5.83283 5.41425   2
  -6  -4  16 22.9429 6.53536   3
  -6   4  16 17.3478 5.70812   2
  -5  -4  16 63.1863 8.97658   3
  -5   4  16 59.6737 7.94862   2
   5   4 -16 37.7337 7.10187   1
  -4  -4  16 54.2833 8.11843   3
  -4   4  16 53.8639 7.49823   2
   4   4 -16 54.2639 7.19903   1
  -3  -4  16 57.8937 7.86958   3
  -3   4  16 67.6759 7.72335   2
   3   4 -16 55.9583 7.10278   1
  -2  -4  16 7.07290 4.16299   2
  -2  -4  16 9.30855 4.43567   3
  -2   4  16 14.4463 4.77817   2
   2   4 -16 13.1194 4.54428   1
  -1  -4  16 37.4711 5.48031   2
  -1  -4  16 47.4949 6.68811   3
   1   4 -16 39.4070 5.70690   1
  -1   4  16 39.7367 6.13779   2
   0  -4  16 109.055 9.27179   2
   0  -4  16 90.4348 8.79956   3
   0   4 -16 108.262 8.96978   1
   0   4  16 106.523 8.47074   1
   0   4  16 111.439 9.59706   2
   1  -4  16 -0.8272 3.88794   2
  -1   4 -16 2.27093 3.83882   1
   1   4  16 3.13205 4.31427   1
   1   4  16 4.15438 4.16789   2
   2   4  16 -1.0692 4.36419   1
  -2   4 -16 4.19556 4.08196   1
   2   4  16 3.17717 4.24702   2
  -3   4 -16 3.15179 4.46686   1
   3   4  16 2.24188 4.76278   2
   3   4  16 2.14160 4.94529   1
   4   4  16 39.7832 8.24924   1
  -4   4 -16 41.5656 7.26163   1
   4   4  16 65.6101 8.59449   2
   5   4  16 0.65190 5.90763   1
   5   4  16 1.07767 5.40379   2
  -5   4 -16 6.01696 5.10802   1
   6   4  16 -4.1121 5.51637   1
   6   4  16 -2.0867 5.38863   2
  -6   4 -16 4.61683 5.37956   1
   7   4  16 4.88509 6.41788   2
  -7   4 -16 3.33075 5.25558   1
   7   4  16 8.58522 7.03096   1
   8   4  16 31.6861 8.91017   1
  -8   4 -16 41.9273 8.78788   1
  -8  -5  16 8.39995 5.98683   3
  -8   5  16 0.45881 6.22027   2
  -7  -5  16 -1.2055 5.01088   3
  -7   5  16 6.72968 5.94073   2
  -6  -5  16 -1.6772 5.17523   3
  -6   5  16 -0.0056 4.59787   2
  -5  -5  16 8.25060 5.37944   3
   5   5 -16 8.32082 5.60987   1
  -5   5  16 7.70112 5.29384   2
  -4  -5  16 0.04846 4.80161   3
   4   5 -16 5.28051 4.92148   1
  -4   5  16 5.94536 4.98795   2
  -3  -5  16 2.65056 4.26060   3
   3   5 -16 2.39019 4.77842   1
  -3   5  16 -1.4442 4.09810   2
  -2  -5  16 46.8901 7.37200   3
   2   5 -16 50.2833 6.94414   1
  -2   5  16 51.1167 7.31948   2
  -1  -5  16 174.346 12.7422   3
  -1  -5  16 158.853 11.2947   2
  -1   5  16 160.141 11.9917   2
   1   5 -16 165.938 11.6721   1
   0  -5  16 50.9355 6.89901   3
   0   5  16 64.0405 7.60089   2
   0   5  16 52.4195 6.48011   1
   0   5 -16 61.6267 7.03613   1
  -1   5 -16 -1.1465 3.80987   1
   1   5  16 -1.1445 3.71483   2
   1   5  16 -1.1564 4.43161   1
   2   5  16 41.5615 6.81109   2
   2   5  16 49.8794 7.83242   1
  -2   5 -16 34.8524 6.34939   1
   3   5  16 22.3179 6.89169   1
   3   5  16 24.4324 6.19571   2
  -3   5 -16 23.1165 5.91929   1
  -4   5 -16 20.6853 6.05413   1
   4   5  16 10.7330 6.32979   1
   4   5  16 7.65332 5.21269   2
   5   5  16 4.03951 5.77533   2
  -5   5 -16 6.21096 5.11830   1
   5   5  16 4.67344 5.99114   1
  -6   5 -16 -3.9962 4.87148   1
   6   5  16 -1.3986 6.16019   1
   6   5  16 2.99331 5.75680   2
  -7   5 -16 10.6640 6.12393   1
   7   5  16 12.4416 7.72615   1
   7   5  16 8.25950 7.10156   2
  -8   5 -16 0.39270 6.06364   1
   8   5  16 6.31623 7.58999   1
  -8  -6  16 -2.1174 5.80494   3
  -8   6  16 1.75553 6.09716   2
  -7  -6  16 13.2914 6.52550   3
  -7   6  16 14.7084 6.15031   2
  -6  -6  16 109.876 12.4996   3
   6   6 -16 123.551 12.7629   1
  -6   6  16 117.813 12.0398   2
  -5  -6  16 3.57179 4.97706   3
  -5   6  16 0.12922 4.73672   2
   5   6 -16 2.72577 5.55512   1
  -4  -6  16 224.147 16.9251   3
   4   6 -16 243.145 16.2265   1
  -4   6  16 235.650 16.3593   2
  -3  -6  16 53.8098 8.18404   3
   3   6 -16 42.0104 7.10577   1
  -3   6  16 37.3714 6.91261   2
  -2  -6  16 50.9009 7.77891   3
  -2   6  16 68.6841 8.26296   2
   2   6 -16 57.7488 7.53665   1
  -1  -6  16 32.8322 6.47873   3
  -1   6  16 27.6377 5.90912   2
   1   6 -16 34.9592 6.07162   1
   0  -6  16 10.3057 4.82602   3
   0   6 -16 13.4962 4.68442   1
   0   6  16 3.70134 4.15533   2
   1   6  16 32.6927 6.62612   1
   1   6  16 14.7176 5.11635   2
  -1   6 -16 22.6745 5.29338   1
   2   6  16 -3.7807 3.82174   2
  -2   6 -16 -2.3657 3.85141   1
   2   6  16 -3.1172 5.04649   1
   3   6  16 31.4841 7.44777   1
  -3   6 -16 31.8380 6.57973   1
   3   6  16 27.1706 6.32268   2
   4   6  16 3.96818 6.06010   1
  -4   6 -16 -2.0708 4.42218   1
   4   6  16 -1.9441 4.93933   2
  -5   6 -16 -0.0319 5.14019   1
   5   6  16 4.46016 5.99500   2
   5   6  16 1.72912 6.13758   1
   6   6  16 35.9931 8.21855   2
  -6   6 -16 22.6183 6.98510   1
   6   6  16 31.7931 8.93833   1
   7   6  16 5.43991 7.11317   2
   7   6  16 2.32389 7.05413   1
  -7   6 -16 3.38326 5.97228   1
   8   6  16 25.7744 9.43263   1
  -8   6 -16 8.95710 6.82308   1
  -7  -7  16 -2.6542 5.23595   3
  -7   7  16 -2.9728 5.35915   2
  -6  -7  16 11.8673 6.08573   3
   6   7 -16 9.90920 7.49422   1
  -6   7  16 10.6018 5.87398   2
  -5  -7  16 81.3322 10.7119   3
  -5   7  16 83.7443 10.3669   2
   5   7 -16 77.6035 10.4288   1
  -4  -7  16 5.26849 5.30878   3
  -4   7  16 2.73345 5.23793   2
   4   7 -16 7.91963 5.77070   1
  -3  -7  16 -1.2036 4.49963   3
   3   7 -16 2.10417 4.92490   1
  -3   7  16 -0.7784 4.39765   2
  -2  -7  16 39.5685 7.14633   3
   2   7 -16 31.5772 6.25450   1
  -1  -7  16 64.6084 8.58702   3
  -1   7  16 69.6960 8.54609   2
   1   7 -16 80.4902 8.44560   1
   0   7  16 18.2202 5.32064   2
   0   7 -16 13.1260 4.78345   1
   1   7  16 462.493 23.9868   2
  -1   7 -16 479.011 24.3950   1
   1   7  16 423.905 23.8717   1
  -2   7 -16 7.70887 4.69030   1
   2   7  16 9.47413 4.72928   2
   2   7  16 7.10876 6.16163   1
  -3   7 -16 221.655 16.6426   1
   3   7  16 285.186 19.0459   1
   3   7  16 283.513 17.8641   2
   4   7  16 44.8595 8.86250   1
  -4   7 -16 46.7040 7.95259   1
   4   7  16 37.2139 7.75404   2
  -5   7 -16 125.782 12.9698   1
   5   7  16 174.010 15.9460   1
   5   7  16 121.372 13.0326   2
  -6   7 -16 25.4434 7.36482   1
   6   7  16 46.8512 9.43464   2
   6   7  16 18.9372 7.48287   1
  -7   7 -16 15.5830 7.25019   1
   7   7  16 16.5680 8.33229   1
  -7  -8  16 34.6428 8.76915   3
  -7   8  16 34.3747 8.12923   2
  -6  -8  16 83.5639 11.5130   3
  -6   8  16 71.6203 10.3461   2
   6   8 -16 116.498 13.1928   1
  -5  -8  16 7.53760 5.77390   3
  -5   8  16 2.28827 5.29939   2
   5   8 -16 10.9084 6.80071   1
  -4  -8  16 182.609 16.0283   3
  -4   8  16 210.757 16.2015   2
   4   8 -16 196.824 15.9304   1
  -3  -8  16 22.4613 6.62235   3
  -3   8  16 18.5456 5.99567   2
   3   8 -16 20.8485 6.37759   1
  -2  -8  16 249.990 18.0025   3
   2   8 -16 242.336 16.7047   1
  -2   8  16 279.177 17.8003   2
  -1   8  16 95.4614 10.0872   2
   1   8 -16 104.899 10.3182   1
   0   8  16 1.14090 4.10032   2
   0   8 -16 -0.7607 4.07943   1
   1   8  16 30.4210 6.30531   2
  -1   8 -16 49.3107 7.35294   1
   2   8  16 2.18582 4.56846   2
   2   8  16 -0.3295 5.70141   1
  -2   8 -16 6.96413 4.88993   1
  -3   8 -16 0.46384 4.49797   1
   3   8  16 1.54409 5.99303   1
   3   8  16 -1.3105 4.60544   2
  -4   8 -16 1.10163 5.17780   1
   4   8  16 8.55688 6.14602   2
   4   8  16 6.58505 6.44908   1
   5   8  16 -5.9991 6.66195   1
  -5   8 -16 -0.3828 4.89747   1
   5   8  16 7.52766 6.83620   2
   6   8  16 -2.4742 6.90517   1
  -6   8 -16 -2.1692 5.51421   1
  -6  -9  16 -1.7306 5.26098   3
   6   9 -16 -0.9396 7.10425   1
  -6   9  16 2.00651 5.46571   2
  -5  -9  16 -1.0882 5.42801   3
   5   9 -16 4.45515 6.55879   1
  -5   9  16 1.70151 5.60918   2
  -4  -9  16 49.4161 8.86228   3
  -4   9  16 50.8044 8.77657   2
   4   9 -16 44.8189 8.66261   1
  -3  -9  16 4.66627 5.46501   3
   3   9 -16 11.6088 6.01179   1
  -3   9  16 17.3977 6.13558   2
  -2  -9  16 0.95341 4.58888   3
   2   9 -16 7.01176 5.22847   1
  -2   9  16 4.89860 5.05610   2
   1   9 -16 15.0989 5.76569   1
  -1   9  16 25.2333 6.11938   2
   0   9 -16 36.2096 6.80668   1
   0   9  16 46.2652 7.34381   2
  -1   9 -16 46.6249 7.62982   1
   1   9  16 46.2172 7.23266   2
   2   9  16 12.0270 6.70837   1
  -2   9 -16 14.2921 6.10241   1
   2   9  16 14.1585 5.60406   2
   3   9  16 160.979 15.0735   1
  -3   9 -16 147.791 13.6136   1
   3   9  16 164.962 13.8729   2
  -4   9 -16 102.981 11.8448   1
   4   9  16 120.468 12.5959   2
   4   9  16 129.025 13.9755   1
  -5   9 -16 12.7937 6.09551   1
   5   9  16 5.25415 7.14745   1
   6   9  16 27.8402 9.25534   1
  -6   9 -16 39.0426 8.77240   1
  -5 -10  16 40.5693 8.61973   3
   5  10 -16 31.2030 9.23136   1
  -5  10  16 39.6223 8.51726   2
  -4 -10  16 4.91547 5.62982   3
  -4  10  16 6.26658 5.76056   2
   4  10 -16 10.1068 6.82028   1
  -3 -10  16 44.1153 8.45368   3
  -3  10  16 52.8854 8.99439   2
   3  10 -16 44.4257 8.48327   1
  -2  10  16 9.82562 5.59243   2
   2  10 -16 7.40695 5.48406   1
  -1  10  16 8.16192 5.16623   2
   1  10 -16 15.9232 5.98469   1
   0  10  16 43.5793 7.39397   2
   0  10 -16 45.8114 8.07629   1
   1  10  16 9.20790 5.16898   2
  -1  10 -16 8.39692 5.10273   1
  -2  10 -16 4.66171 5.04893   1
   2  10  16 3.60075 5.09585   2
   3  10  16 -1.8011 6.99789   1
  -3  10 -16 5.74203 5.33746   1
   3  10  16 4.22327 5.48682   2
  -4  10 -16 25.5619 7.03285   1
   4  10  16 31.1885 8.54410   1
  -5  10 -16 5.76172 6.19001   1
   5  10  16 16.4977 7.96870   1
  -4 -11  16 12.1303 6.57677   3
   4  11 -16 1.50396 6.53338   1
  -4  11  16 10.0045 6.54070   2
   3  11 -16 24.9711 7.49591   1
  -3  11  16 19.5665 7.07989   2
  -2  11  16 11.3306 6.12281   2
   2  11 -16 -0.5981 5.49915   1
  -1  11  16 36.6819 7.67836   2
   1  11 -16 33.6206 7.39212   1
   0  11 -16 -1.3319 4.99019   1
   0  11  16 -0.0247 5.10241   2
  -1  11 -16 -0.5658 4.66663   1
   1  11  16 3.66743 4.92074   2
  -2  11 -16 24.5002 6.82532   1
   2  11  16 17.5823 6.16239   2
  -3  11 -16 7.02008 5.67906   1
   1  12 -16 -0.7497 5.58760   1
  -1  12  16 -2.8463 5.76654   2
   0  12  16 1.37709 5.23532   2
   0  12 -16 1.61695 5.59020   1
  -1  12 -16 6.09482 5.64849   1
   1  12  16 5.37278 5.36103   2
  -9   0  17 -5.4615 6.08331   3
  -8   0  17 2.06364 6.03242   3
  -7   0  17 3.03273 5.60501   3
  -6   0  17 -2.6073 3.85809   2
  -6   0  17 -0.6200 4.98006   3
  -5   0  17 0.24282 4.00004   2
  -5   0  17 6.93929 4.96763   3
  -4   0  17 -2.3475 3.47271   2
  -4   0  17 -2.6420 4.15088   3
  -3   0  17 0.65903 3.25177   2
  -3   0  17 -3.3005 3.53716   3
  -2   0  17 -0.5450 3.61374   2
  -2   0  17 -0.5706 3.99412   3
   2   0 -17 -0.9258 2.74937   1
   1   0 -17 -2.8591 3.03022   1
  -1   0  17 -1.2337 3.79781   2
   0   0  17 17.8968 5.03846   2
   0   0 -17 14.4918 4.23592   1
   1   0  17 5.51253 3.47618   3
  -1   0 -17 4.36105 4.02850   1
  -2   0 -17 3.90140 4.16842   1
   2   0  17 1.25685 4.50843   2
  -3   0 -17 -0.0657 4.60616   1
   3   0  17 0.21410 4.52262   2
   4   0  17 0.27095 4.84550   2
  -4   0 -17 2.20381 5.20388   1
  -5   0 -17 -1.7109 4.84466   1
   5   0  17 -0.1559 5.08931   2
  -6   0 -17 7.23657 5.51414   1
  -7   0 -17 1.39076 5.56632   1
  -8   0 -17 -5.8578 5.79141   1
  -9   0 -17 10.1953 7.78805   1
  -9  -1  17 50.2202 9.59413   3
  -9   1  17 68.5875 11.0275   3
  -8  -1  17 26.3970 7.00614   3
  -8   1  17 23.5431 7.18969   3
  -7  -1  17 26.5893 6.86233   3
  -7   1  17 21.7947 6.18164   2
  -7   1  17 15.1773 6.56141   3
  -6  -1  17 34.0816 7.12027   3
  -6   1  17 24.2029 6.55457   3
  -6   1  17 21.0590 5.53316   2
  -5  -1  17 57.1660 6.49167   2
  -5  -1  17 61.0696 8.39555   3
  -5   1  17 54.4786 8.10416   3
  -5   1  17 48.4404 6.79526   2
  -4  -1  17 58.3734 6.37536   2
  -4  -1  17 67.5581 8.42220   3
  -4   1  17 66.0208 7.51507   2
  -4   1  17 62.0767 7.91839   3
  -3  -1  17 74.3220 8.11823   3
  -3  -1  17 62.8627 6.97972   2
  -3   1  17 83.5417 8.45615   3
  -3   1  17 73.1052 7.55063   2
  -2  -1  17 1.23570 3.68395   3
  -2  -1  17 2.06989 3.49489   2
   2   1 -17 -3.2862 2.82616   1
  -2   1  17 4.93016 3.83040   3
  -2   1  17 -2.6140 3.15165   2
  -1  -1  17 243.633 13.9793   3
   1  -1 -17 226.705 11.8590   1
  -1  -1  17 212.540 13.3819   2
   1   1 -17 205.530 12.2116   1
  -1   1  17 238.742 13.3727   3
  -1   1  17 230.072 14.2265   2
   0  -1  17 103.753 8.31199   3
   0  -1  17 97.6730 8.91366   2
   0  -1 -17 93.4362 7.90001   1
   0   1 -17 135.837 9.34880   1
   0   1  17 133.821 10.1723   2
   0   1  17 115.734 8.10047   3
   1  -1  17 13.5588 5.34453   2
   1  -1  17 20.5630 4.07474   3
  -1  -1 -17 22.9390 5.12633   1
   1   1  17 31.9956 5.92076   2
   1   1  17 15.0902 3.35567   3
  -1   1 -17 21.1424 4.81871   1
  -2  -1 -17 45.4509 6.58632   1
   2  -1  17 48.1181 7.10902   2
  -2   1 -17 53.5720 6.98899   1
   2   1  17 56.0658 7.38600   2
   3  -1  17 76.9016 8.86073   2
  -3  -1 -17 65.2339 8.05848   1
   3   1  17 85.8650 9.42500   2
  -3   1 -17 80.7539 8.64072   1
  -4  -1 -17 10.0343 5.28384   1
   4  -1  17 15.6649 5.73448   2
   4   1  17 11.0943 5.36425   2
  -4   1 -17 4.62299 4.62821   1
  -5  -1 -17 -4.4239 4.45331   1
   5  -1  17 -0.9192 5.17839   2
  -5   1 -17 4.38675 5.35477   1
   5   1  17 11.9388 5.57765   2
  -6  -1 -17 31.0038 7.43719   1
   6   1  17 29.7966 7.60748   2
  -6   1 -17 43.8952 8.06064   1
  -7  -1 -17 22.6073 7.15771   1
  -7   1 -17 17.1764 6.94413   1
  -8  -1 -17 27.2904 8.36000   1
  -8   1 -17 8.10647 6.70769   1
  -9  -1 -17 -0.0431 7.44706   1
  -9   1 -17 2.28400 6.75328   1
  -9  -2  17 10.1857 6.21385   3
  -9   2  17 3.96733 6.88553   3
  -8  -2  17 16.8709 6.57382   3
  -8   2  17 12.0241 7.07127   3
  -7  -2  17 -3.8096 5.34163   3
  -7   2  17 -2.1548 4.81623   2
  -7   2  17 5.37692 6.56060   3
  -6  -2  17 50.5027 8.16687   3
  -6   2  17 59.5383 9.45246   3
  -6   2  17 51.2992 7.87003   2
  -5  -2  17 5.05926 4.68603   3
  -5   2  17 1.84677 5.03178   3
  -5   2  17 -1.1351 3.78161   2
  -4  -2  17 3.99788 3.52455   2
  -4  -2  17 7.03103 4.72399   3
  -4   2  17 6.11525 4.00469   2
  -4   2  17 10.3488 5.27414   3
  -3  -2  17 68.3200 6.85958   2
  -3  -2  17 72.7032 8.43711   3
   3   2 -17 83.3404 7.31293   1
  -3   2  17 82.2272 8.32061   2
  -3   2  17 99.0307 9.23396   3
  -2  -2  17 113.578 8.75616   2
  -2  -2  17 105.538 9.38687   3
   2   2 -17 95.2495 7.95291   1
  -2   2  17 95.8756 8.70380   2
  -2   2  17 87.3972 8.59289   3
  -1  -2  17 24.7853 5.10383   2
   1  -2 -17 14.8317 3.46371   1
  -1  -2  17 31.9179 5.51171   3
   1   2 -17 24.9274 4.57476   1
  -1   2  17 22.6513 4.43159   3
  -1   2  17 14.3826 4.68784   2
   0  -2 -17 17.8813 4.21419   1
   0  -2  17 11.8759 4.20559   3
   0  -2  17 20.8064 5.15098   2
   0   2  17 9.46642 3.51438   3
   0   2  17 28.1266 5.52404   2
   0   2 -17 15.5557 4.52362   1
   1  -2  17 341.292 18.6657   2
  -1  -2 -17 345.784 17.3874   1
   1  -2  17 313.541 17.2858   3
   1   2  17 375.596 19.4969   2
  -1   2 -17 332.431 17.8837   1
  -2  -2 -17 11.0573 4.62191   1
   2  -2  17 4.06013 4.39073   2
  -2   2 -17 5.82147 4.40400   1
   2   2  17 15.3026 5.64514   2
   3  -2  17 375.049 21.3679   2
   3   2  17 405.550 21.9491   2
   3   2  17 371.030 21.1849   1
  -3   2 -17 395.177 21.4210   1
   4  -2  17 52.3541 8.04514   2
   4   2  17 61.7143 8.59082   1
  -4   2 -17 66.3248 8.49310   1
   4   2  17 58.5351 8.36399   2
  -5   2 -17 15.2999 5.94297   1
   5   2  17 2.13026 5.24535   1
   5   2  17 6.46737 5.40585   2
   6   2  17 20.2310 6.47593   2
   6   2  17 18.6888 6.90121   1
  -6   2 -17 14.4573 6.13667   1
  -7   2 -17 0.97513 5.63538   1
   7   2  17 1.33906 5.53744   1
  -8   2 -17 5.16482 6.21732   1
   8   2  17 2.04421 6.29165   1
  -9  -3  17 17.6317 7.00309   3
  -9   3  17 27.0627 8.65997   3
  -8  -3  17 -0.6261 5.26100   3
  -8   3  17 -0.0091 6.11013   3
  -8   3  17 -0.4586 5.50772   2
  -7  -3  17 51.6704 8.68379   3
  -7   3  17 36.2418 7.35956   2
  -6  -3  17 3.85793 4.85360   3
  -6   3  17 7.23010 5.00226   2
  -5  -3  17 -3.6390 4.56329   3
  -5   3  17 -4.5395 4.16852   2
  -4  -3  17 251.919 17.0165   3
   4   3 -17 235.819 14.4598   1
  -4   3  17 256.080 15.9513   2
  -3  -3  17 245.585 15.8962   3
  -3   3  17 218.359 14.3497   2
   3   3 -17 213.373 13.3380   1
  -2  -3  17 88.5812 7.74861   2
  -2  -3  17 91.7749 9.24218   3
  -2   3  17 103.982 9.11475   2
   2   3 -17 104.138 8.49144   1
  -1  -3  17 225.581 13.4336   2
  -1  -3  17 233.806 14.3089   3
  -1   3  17 207.524 12.8844   3
  -1   3  17 218.922 13.9045   2
   1   3 -17 206.715 12.8456   1
   0  -3 -17 295.359 14.8208   1
   0  -3  17 304.238 16.7070   3
   0  -3  17 291.803 16.4698   2
   0   3  17 323.284 17.6523   2
   0   3 -17 326.936 16.6623   1
   0   3  17 237.523 13.9117   3
   1  -3  17 41.4203 6.54074   2
   1  -3  17 47.7742 6.22818   3
  -1   3 -17 34.8839 6.01578   1
   1   3  17 48.6800 7.07819   2
   1   3  17 50.5819 6.55696   1
   2  -3  17 38.6865 6.79864   2
   2   3  17 42.3335 7.08328   2
  -2   3 -17 46.2686 6.58825   1
   2   3  17 37.7704 6.45155   1
   3  -3  17 -1.6405 4.29882   2
   3   3  17 1.44545 5.08901   1
   3   3  17 -0.8116 4.81787   2
  -3   3 -17 3.29103 4.32262   1
   4   3  17 61.6718 8.61282   2
  -4   3 -17 60.0486 8.15351   1
   4   3  17 72.0005 9.58345   1
  -5   3 -17 2.92766 5.29235   1
   5   3  17 0.14926 5.59626   1
   5   3  17 3.49368 5.28571   2
   6   3  17 14.8634 7.07329   1
   6   3  17 0.54596 5.30363   2
  -6   3 -17 5.89425 5.35465   1
   7   3  17 22.4870 7.82100   1
   7   3  17 23.6889 8.07723   2
  -7   3 -17 14.8669 6.49524   1
  -8   3 -17 35.9896 8.51849   1
   8   3  17 48.6482 10.0335   1
  -8  -4  17 6.96446 5.62627   3
  -8   4  17 13.7541 6.44427   2
  -7  -4  17 44.5444 8.36941   3
  -7   4  17 63.8238 9.38655   2
  -6  -4  17 23.9703 6.84855   3
  -6   4  17 25.8456 6.52927   2
  -5  -4  17 190.622 15.1048   3
  -5   4  17 168.194 13.7659   2
  -4  -4  17 8.10535 5.05526   3
  -4   4  17 12.5380 5.26797   2
   4   4 -17 3.35398 4.47138   1
  -3  -4  17 18.7091 5.66274   3
   3   4 -17 21.5863 5.49701   1
  -3   4  17 16.8535 5.15140   2
  -2  -4  17 31.4618 5.63944   2
  -2  -4  17 37.5704 6.26624   3
  -2   4  17 36.8772 6.40834   2
   2   4 -17 30.3158 5.68826   1
  -1  -4  17 25.9370 5.27955   2
  -1  -4  17 27.2213 5.74225   3
  -1   4  17 28.5910 5.69848   2
   1   4 -17 30.6547 5.27269   1
   0  -4  17 84.0741 8.40650   3
   0  -4  17 75.1366 8.04275   2
   0   4  17 77.0011 7.39191   1
   0   4 -17 73.8591 7.65543   1
   0   4  17 79.6183 8.67425   2
   1  -4  17 158.570 12.1702   2
  -1   4 -17 170.892 12.1839   1
   1   4  17 188.179 13.1802   2
   1   4  17 170.220 12.1876   1
   2   4  17 77.3148 8.92909   1
  -2   4 -17 63.2193 8.06379   1
   2   4  17 94.7705 9.46412   2
   3   4  17 44.8887 7.81883   1
  -3   4 -17 58.4991 7.83260   1
   3   4  17 52.1597 7.87049   2
   4   4  17 129.361 12.2988   2
   4   4  17 104.089 11.5017   1
  -4   4 -17 141.183 12.2739   1
   5   4  17 314.644 20.2492   2
   5   4  17 278.176 20.1980   1
  -5   4 -17 304.330 19.6212   1
   6   4  17 0.97648 5.60313   2
  -6   4 -17 -2.5631 4.95365   1
   6   4  17 1.92992 6.25001   1
  -7   4 -17 41.5733 8.42329   1
   7   4  17 42.7220 9.21453   2
   7   4  17 72.0680 11.3409   1
   8   4  17 69.8297 12.1082   1
  -8   4 -17 74.5308 10.9847   1
  -8  -5  17 6.50158 6.84966   3
  -8   5  17 8.05359 6.52882   2
  -7  -5  17 21.2882 6.98183   3
  -7   5  17 21.8008 6.78837   2
  -6  -5  17 18.0676 6.58354   3
  -6   5  17 27.1593 6.56640   2
  -5  -5  17 242.578 17.9226   3
   5   5 -17 229.574 16.2913   1
  -5   5  17 246.993 17.0384   2
  -4  -5  17 4.62489 4.99367   3
  -4   5  17 2.27842 4.78282   2
   4   5 -17 4.99953 4.79167   1
  -3  -5  17 156.864 13.0881   3
   3   5 -17 159.669 12.0891   1
  -3   5  17 162.205 12.6817   2
  -2  -5  17 981.788 44.1526   3
  -2   5  17 965.877 41.5049   2
   2   5 -17 973.394 40.8488   1
  -1  -5  17 80.5271 8.12591   2
  -1  -5  17 85.4632 9.07145   3
  -1   5  17 90.7286 8.92477   2
   1   5 -17 82.0992 8.24445   1
   0  -5  17 374.960 20.8944   3
   0  -5  17 400.473 20.6047   2
   0   5  17 360.392 20.2327   2
   0   5 -17 383.100 20.1149   1
   1   5  17 50.6592 7.24138   2
  -1   5 -17 40.7270 6.72236   1
   1   5  17 33.6848 6.37775   1
  -2   5 -17 82.5296 8.77662   1
   2   5  17 64.6026 8.13536   2
   2   5  17 55.8904 8.05081   1
   3   5  17 143.676 12.8843   1
  -3   5 -17 140.105 12.3227   1
   3   5  17 154.437 12.6854   2
  -4   5 -17 22.4324 6.20341   1
   4   5  17 24.1780 7.30300   1
   4   5  17 11.5118 5.72328   2
  -5   5 -17 28.2966 6.83387   1
   5   5  17 24.4434 7.83239   1
   5   5  17 29.5019 7.47247   2
  -6   5 -17 -3.0368 4.65757   1
   6   5  17 2.29260 6.41155   1
   6   5  17 5.08076 6.09923   2
   7   5  17 60.7070 10.9390   1
  -7   5 -17 77.1018 10.8112   1
   7   5  17 76.7698 11.3830   2
   8   5  17 2.05067 7.04034   1
  -8   5 -17 7.35548 6.65621   1
  -8  -6  17 1.64504 5.84486   3
  -8   6  17 9.98195 6.66182   2
  -7  -6  17 40.0751 8.50339   3
  -7   6  17 40.4628 8.19509   2
  -6  -6  17 -3.1992 4.91085   3
  -6   6  17 -2.1295 4.76921   2
  -5  -6  17 99.2452 11.4574   3
  -5   6  17 90.6517 10.7276   2
   5   6 -17 94.2631 11.0037   1
  -4  -6  17 1.94166 5.00533   3
  -4   6  17 4.06717 4.85789   2
   4   6 -17 3.76753 5.15844   1
  -3  -6  17 18.6484 6.17996   3
   3   6 -17 26.4740 5.97306   1
  -3   6  17 16.8370 5.71795   2
  -2  -6  17 152.319 13.1293   3
  -2   6  17 170.183 13.0809   2
   2   6 -17 177.155 13.0889   1
  -1  -6  17 17.3507 5.47666   3
   1   6 -17 31.8429 5.94586   1
  -1   6  17 25.1604 5.76829   2
   0  -6  17 240.905 15.7994   3
   0   6 -17 214.019 14.5653   1
   0   6  17 213.912 14.6280   2
   1   6  17 29.4685 6.60494   1
  -1   6 -17 28.6732 5.98321   1
   1   6  17 30.0954 6.15474   2
   2   6  17 50.9537 8.31780   1
  -2   6 -17 55.1375 7.74230   1
   2   6  17 55.6271 7.78803   2
  -3   6 -17 22.6687 6.00204   1
   3   6  17 17.0213 6.78235   1
   3   6  17 20.4678 6.13298   2
   4   6  17 5.43109 6.69829   1
  -4   6 -17 11.8794 5.75121   1
   4   6  17 9.50199 5.94369   2
   5   6  17 126.989 14.0810   1
   5   6  17 107.125 12.1892   2
  -5   6 -17 105.393 11.7173   1
   6   6  17 9.36524 7.07354   2
   6   6  17 9.37436 7.02764   1
  -6   6 -17 9.62954 6.11442   1
   7   6  17 87.8319 12.0421   2
  -7   6 -17 74.8751 10.6979   1
   7   6  17 84.7664 12.8522   1
  -7  -7  17 15.4682 6.92859   3
  -7   7  17 7.10365 6.12926   2
  -6  -7  17 4.79291 5.78927   3
   6   7 -17 -2.6810 6.98930   1
  -6   7  17 0.23422 5.24242   2
  -5  -7  17 27.0746 7.16598   3
  -5   7  17 23.8214 6.92776   2
   5   7 -17 32.6965 7.83515   1
  -4  -7  17 146.406 14.0512   3
  -4   7  17 145.359 13.3783   2
   4   7 -17 145.810 13.1654   1
  -3  -7  17 60.1924 9.11537   3
   3   7 -17 63.0317 8.79580   1
  -3   7  17 74.3457 9.23424   2
  -2  -7  17 2.41406 4.50178   3
  -2   7  17 -1.5022 4.10951   2
   2   7 -17 7.48484 4.89778   1
  -1  -7  17 5.55178 4.75781   3
   1   7 -17 0.58309 4.34831   1
  -1   7  17 7.63831 4.77789   2
   0   7  17 0.12687 3.96559   2
   0   7 -17 1.50918 4.10597   1
   1   7  17 10.4056 5.16951   2
  -1   7 -17 12.5432 5.22645   1
  -2   7 -17 65.5500 8.49444   1
   2   7  17 60.6586 9.12990   1
   2   7  17 52.0309 7.88924   2
   3   7  17 69.6702 9.21526   2
   3   7  17 89.3364 11.2561   1
  -3   7 -17 69.6992 9.19162   1
   4   7  17 44.0871 8.29906   2
  -4   7 -17 33.9314 7.33934   1
   4   7  17 44.0608 9.16230   1
  -5   7 -17 8.47661 5.91792   1
   5   7  17 15.9985 7.41861   2
   5   7  17 5.77959 6.91070   1
   6   7  17 36.1773 9.85542   1
   6   7  17 46.8792 9.96694   2
  -6   7 -17 50.2360 9.26973   1
   7   7  17 20.7445 8.52368   1
  -7   7 -17 18.6183 7.74531   1
  -6  -8  17 0.74615 5.86178   3
  -6   8  17 9.25932 6.05563   2
   6   8 -17 11.9901 8.05492   1
  -5  -8  17 11.2731 6.11870   3
  -5   8  17 6.76496 5.60770   2
   5   8 -17 7.25855 6.94323   1
  -4  -8  17 27.1135 7.19865   3
  -4   8  17 31.7138 7.27456   2
   4   8 -17 26.9734 7.47854   1
  -3  -8  17 45.1346 8.33651   3
  -3   8  17 49.6652 8.29089   2
   3   8 -17 61.5398 8.77192   1
  -2  -8  17 28.2685 6.80345   3
   2   8 -17 25.8704 6.20682   1
  -2   8  17 25.3559 6.28480   2
  -1   8  17 2.62633 4.60783   2
   1   8 -17 7.61646 5.16177   1
   0   8  17 38.6695 6.76421   2
   0   8 -17 20.8176 5.65365   1
   1   8  17 85.8449 9.51222   2
  -1   8 -17 74.2468 9.12566   1
   2   8  17 2.95136 4.43839   2
  -2   8 -17 -4.6525 4.14729   1
   2   8  17 -0.7819 6.13255   1
[truncated: 122,349 more chars]
