# Supplementary material for: (2.2.2-Cryptand)potassium tetra­carbonyl­cobaltate(−I)
Source: Acta Crystallogr Sect E Struct Rep Online. 2014 Apr 16;70(Pt 5):m180. doi: 10.1107/S1600536814006758 (PMC4011216; doi:10.1107/S1600536814006758)
Supplement: Supplementary file 2 [file e-70-0m180-Isup2.hkl]

#
# h,k,l, Fc-squared, Fo-squared, sigma(Fo-squared), status flag
#
data_I
_shelx_title ' 01102 in P2(1)/c'
_shelx_refln_list_code          4
_shelx_F_calc_maximum      273.83
_exptl_crystal_F_000      1232.00
_reflns_d_resolution_high  0.8385

loop_
 _space_group_symop_operation_xyz
 'x, y, z'
 '-x, y+1/2, -z+1/2'
 '-x, -y, -z'
 'x, -y-1/2, z-1/2'

_cell_length_a     9.3611
_cell_length_b    12.0222
_cell_length_c    25.3578
_cell_angle_alpha  90.000
_cell_angle_beta   91.536
_cell_angle_gamma  90.000

_shelx_F_squared_multiplier     1.000

loop_
 _refln_index_h
 _refln_index_k
 _refln_index_l
 _refln_F_squared_calc
 _refln_F_squared_meas
 _refln_F_squared_sigma
 _refln_observed_status
   1   0   0        265.80        279.08        19.52 o
   2   0   0       5663.52       6210.64       228.50 o
   3   0   0       3387.80       3410.95       143.33 o
   4   0   0        539.56        563.61        51.54 o
   5   0   0        688.56        766.63        66.01 o
   6   0   0        819.70        964.40        80.02 o
   7   0   0       2545.72       2697.50       154.56 o
   8   0   0       2077.87       1767.57       129.06 o
   9   0   0        513.47        520.71        80.50 o
  10   0   0        616.13        566.11        60.28 o
   1   1   0       1348.56       1225.80        44.42 o
   2   1   0       2704.42       2781.89       108.06 o
   3   1   0       5345.99       6185.54       139.47 o
   4   1   0       1243.25       1154.70        52.94 o
   5   1   0      14324.32      15354.69       922.59 o
   6   1   0        756.09        733.46        66.00 o
   7   1   0       8219.05       8640.82       361.90 o
   8   1   0        104.66        102.62        26.92 o
   9   1   0         24.92         49.88        28.30 o
  10   1   0        977.91        916.45        73.55 o
   0   2   0       8303.57       8179.61       204.44 o
   1   2   0      12556.64      13361.81       413.12 o
   2   2   0      10492.98      11408.68       203.97 o
   3   2   0       2125.96       2416.00        69.31 o
   4   2   0        504.39        553.93        29.53 o
   5   2   0        692.41        686.76        35.47 o
   6   2   0         70.44         64.29        19.67 o
   7   2   0       1493.14       1440.48        61.30 o
   8   2   0          5.35         -9.94        22.86 o
   9   2   0         60.66         72.17        24.13 o
  10   2   0        368.37        407.94        55.65 o
  11   2   0         42.19         61.83        64.53 o
   1   3   0        273.73        257.05        14.46 o
   2   3   0       6728.10       6915.17       191.39 o
   3   3   0        338.44        363.14        22.81 o
   4   3   0        436.14        475.06        42.24 o
   5   3   0       1113.70       1138.01        49.52 o
   6   3   0        654.44        662.08        46.23 o
   7   3   0        705.91        629.01        41.15 o
   8   3   0       1138.75       1238.46        93.83 o
   9   3   0        302.11        326.14        48.76 o
  10   3   0        195.06        204.59        47.65 o
   0   4   0      44631.32      46948.38      1585.28 o
   1   4   0       3067.67       3064.36        64.11 o
   2   4   0         21.29         20.51         9.71 o
   3   4   0         79.96         77.27        12.48 o
   4   4   0       4135.67       4489.68       114.56 o
   5   4   0         45.29         55.52        19.25 o
   6   4   0        784.77        733.02        52.33 o
   7   4   0        261.69        238.08        25.62 o
   8   4   0        896.69        857.99        45.23 o
   9   4   0        114.59        126.03        40.76 o
  10   4   0          0.54         -3.91        47.24 o
   1   5   0        358.88        358.17        18.52 o
   2   5   0       1161.53       1233.12        43.35 o
   3   5   0        914.23        886.10        49.48 o
   4   5   0         58.40         67.94        15.40 o
   5   5   0        240.20        232.65        22.10 o
   6   5   0          6.54         -4.06        20.00 o
   7   5   0        481.32        506.20        33.83 o
   8   5   0          6.91        -18.65        24.38 o
   9   5   0         44.34         57.09        37.21 o
  10   5   0         88.29        134.36        44.91 o
   0   6   0         93.52        112.76        19.88 o
   1   6   0      11034.16      11213.72       207.27 o
   2   6   0       2179.97       2143.05        67.72 o
   3   6   0       1824.24       1978.15        56.02 o
   4   6   0       1370.17       1411.87        47.69 o
   5   6   0        107.79        131.63        20.08 o
   6   6   0        564.65        570.62        33.57 o
   7   6   0       1236.25       1137.14        64.24 o
   8   6   0         54.39         71.50        35.74 o
   9   6   0        131.38        108.93        58.66 o
  10   6   0        102.37        125.34        47.75 o
   1   7   0          1.42          1.78        14.06 o
   2   7   0       1292.60       1266.59        40.38 o
   3   7   0       3098.03       3034.59        90.01 o
   4   7   0        353.20        335.76        25.50 o
   5   7   0       1584.87       1558.76        54.64 o
   6   7   0       2642.01       2463.65       114.67 o
   7   7   0         49.99         55.72        25.84 o
   8   7   0        672.49        787.87        67.86 o
   9   7   0        442.48        466.42        61.81 o
   0   8   0       3385.36       3287.36       196.02 o
   1   8   0       2932.70       2890.88        82.92 o
   2   8   0       2874.94       2553.22       166.88 o
   3   8   0       1169.38       1106.04        50.11 o
   4   8   0       1723.23       1612.72        55.48 o
   5   8   0         68.15         55.92        19.59 o
   6   8   0         24.45         55.88        20.60 o
   7   8   0        365.58        362.25        65.46 o
   8   8   0        270.60        310.26        49.47 o
   9   8   0        141.70         58.62        38.69 o
   1   9   0         32.99         38.46        15.37 o
   2   9   0        257.62        257.66        28.34 o
   3   9   0        555.91        602.69        40.04 o
   4   9   0        403.25        412.16        35.28 o
   5   9   0       1297.11       1146.14        53.63 o
   6   9   0        343.48        428.16        46.52 o
   7   9   0       1221.42       1273.85        83.79 o
   8   9   0        230.93        341.86        50.55 o
   0  10   0       9090.78       9452.77       678.07 o
   1  10   0        583.77        566.83        39.56 o
   2  10   0         13.80         -6.29        20.23 o
   3  10   0       1154.47       1180.79        57.55 o
   4  10   0        291.46        297.61        33.19 o
   5  10   0        415.12        435.06        48.93 o
   6  10   0         15.74         21.61        33.56 o
   7  10   0         80.10         22.64        34.29 o
   1  11   0         63.61         37.47        22.97 o
   2  11   0        237.57        285.15        33.21 o
   3  11   0          4.36         -0.63        22.99 o
   4  11   0         11.41         37.82        25.74 o
   5  11   0        223.50        212.14        40.25 o
   6  11   0        163.34        110.85        38.01 o
   7  11   0        350.92        283.50        50.37 o
   0  12   0          5.28          3.47        46.65 o
   1  12   0          6.59         28.10        31.39 o
   2  12   0         18.23        -10.20        24.43 o
   3  12   0         39.80         65.23        28.02 o
   4  12   0          3.24         36.72        33.59 o
   5  12   0         26.25         61.13        36.18 o
   6  12   0         45.16         32.70        36.73 o
   1  13   0         19.40         35.61        36.20 o
   2  13   0         26.43         24.52        35.03 o
   3  13   0          0.13         17.42        28.32 o
   4  13   0          8.31         19.83        35.45 o
   0  14   0        307.31        354.44        80.73 o
   1  14   0        197.83        245.07        49.68 o
   2  14   0         33.68         63.02        40.06 o
 -10   1   1        565.19        538.78        47.45 o
  -9   1   1        154.65        157.15        27.36 o
  -8   1   1        111.64         61.98        27.32 o
  -7   1   1          6.11         20.83        23.99 o
  -6   1   1        445.23        425.93        32.16 o
  -5   1   1          0.80         -9.06        16.94 o
  -4   1   1         21.78         28.22        16.46 o
  -3   1   1       1555.77       1767.24        76.02 o
  -2   1   1         50.06         65.68        12.81 o
  -1   1   1      14497.59      14163.41       247.15 o
   0   1   1       4101.85       3786.82        79.91 o
   1   1   1       4244.70       4142.35        76.34 o
   2   1   1       7033.91       7734.73       164.59 o
   3   1   1      13582.72      14499.38       400.49 o
   4   1   1        577.30        561.30        38.04 o
   5   1   1        234.85        263.58        31.96 o
   6   1   1         41.67         36.58        25.42 o
   7   1   1       1342.80       1335.28        62.34 o
   8   1   1         41.46         35.65        24.90 o
   9   1   1          2.40         -5.83        26.86 o
  10   1   1        101.63        115.39        61.27 o
 -10   2   1         39.49         70.37        39.43 o
  -9   2   1        192.77        158.69        32.74 o
  -8   2   1       1703.64       1740.66        72.24 o
  -7   2   1        424.24        418.59        33.85 o
  -6   2   1        318.72        296.27        27.82 o
  -5   2   1       1568.96       1587.29        55.73 o
  -4   2   1       2782.74       3180.30        84.52 o
  -3   2   1       5612.04       5970.81       135.22 o
  -2   2   1       1669.86       1929.96        44.45 o
  -1   2   1      13037.36      14138.79       286.59 o
   0   2   1       1555.06       1683.42        63.85 o
   1   2   1      16331.99      17112.08       475.56 o
   2   2   1      15238.79      17448.57       341.63 o
   3   2   1       1006.99        986.77        36.10 o
   4   2   1        280.59        286.08        22.98 o
   5   2   1        951.25        925.93        41.53 o
   6   2   1        780.21        821.77        42.17 o
   7   2   1          4.22         13.30        21.33 o
   8   2   1          2.56         21.75        23.10 o
   9   2   1        455.67        508.76        54.89 o
  10   2   1         79.53         49.91        60.39 o
  11   2   1        641.82        702.55       150.88 o
 -10   3   1        532.57        651.02        66.77 o
  -9   3   1         71.38         55.58        28.64 o
  -8   3   1         24.39         21.05        26.43 o
  -7   3   1         40.53         41.68        19.00 o
  -6   3   1        850.56        909.15        44.73 o
  -5   3   1        672.30        704.57        36.65 o
  -4   3   1        218.53        233.71        21.25 o
  -3   3   1        232.99        231.56        19.26 o
  -2   3   1       4079.09       4240.34        85.81 o
  -1   3   1      11475.15      11251.41       299.67 o
   0   3   1      18593.13      19551.98       506.47 o
   1   3   1      15920.15      16634.97       371.39 o
   2   3   1       5028.02       5327.82       188.57 o
   3   3   1        736.14        869.70        28.51 o
   4   3   1      11744.69      12282.21       386.64 o
   5   3   1         82.62         53.23        18.02 o
   6   3   1        413.71        370.56        32.12 o
   7   3   1       1219.50       1272.21        58.28 o
   8   3   1        616.18        664.02        45.40 o
   9   3   1        194.13        155.52        62.43 o
  10   3   1         81.83         42.26        67.36 o
 -10   4   1        112.22         83.31        41.39 o
  -9   4   1         17.71         20.98        34.86 o
  -8   4   1        665.39        658.14        47.04 o
  -7   4   1        724.40        747.77        39.66 o
  -6   4   1       5208.11       5472.61       167.10 o
  -5   4   1        271.83        255.09        21.61 o
  -4   4   1       3070.91       2732.04        68.24 o
  -3   4   1       8449.74       8897.11       149.88 o
  -2   4   1       9466.99      10423.16       193.83 o
  -1   4   1       8081.12       8120.25       134.42 o
   0   4   1        293.79        290.45        15.58 o
   1   4   1       3626.85       3734.73       143.03 o
   2   4   1       2714.08       3094.08       112.03 o
   3   4   1        675.67        733.51        40.43 o
   4   4   1        671.57        685.91        34.42 o
   5   4   1         27.06         28.61        17.99 o
   6   4   1          9.85         20.10        21.92 o
   7   4   1       3489.37       3352.05       134.54 o
   8   4   1         59.10         41.88        25.32 o
   9   4   1         72.46        119.75        41.34 o
  10   4   1        416.54        398.36        57.88 o
 -10   5   1        136.88        156.15        47.94 o
  -9   5   1       1681.22       1733.64       100.93 o
  -8   5   1        310.86        260.01        34.80 o
  -7   5   1         22.26         35.39        20.53 o
  -6   5   1       1054.68       1089.52        63.17 o
  -5   5   1        606.11        635.53        32.08 o
  -4   5   1        827.91        801.98        45.62 o
  -3   5   1      13817.08      15490.08       358.20 o
  -2   5   1       2391.20       2258.03        82.00 o
  -1   5   1        746.37        789.87        26.30 o
   0   5   1       8775.46       8798.00       210.33 o
   1   5   1          8.26         12.04        11.53 o
   2   5   1        723.96        695.10        23.98 o
   3   5   1      19636.67      19933.85       670.70 o
   4   5   1       2175.75       2019.66        53.96 o
   5   5   1       1752.60       1669.16       108.69 o
   6   5   1       2742.78       2644.16        86.92 o
   7   5   1         97.57        130.04        26.83 o
   8   5   1       1147.72       1269.34        82.00 o
   9   5   1        179.01        256.13        48.94 o
  10   5   1         84.01        143.18        45.83 o
 -10   6   1        135.75        166.01        49.45 o
  -9   6   1          2.45          5.01        45.21 o
  -8   6   1        447.16        464.04        43.00 o
  -7   6   1       1772.56       1813.88       133.88 o
  -6   6   1        535.74        510.40        32.02 o
  -5   6   1         22.21         34.47        16.49 o
  -4   6   1       2802.12       2830.59        74.01 o
  -3   6   1         88.47         70.56        24.36 o
  -2   6   1       2624.63       2422.49        58.66 o
  -1   6   1       1398.50       1348.10        80.16 o
   0   6   1        299.94        327.97        19.16 o
   1   6   1       6042.37       5827.76       143.83 o
   2   6   1        112.63        141.72        16.05 o
   3   6   1         83.48         99.40        13.34 o
   4   6   1        197.07        250.07        21.92 o
   5   6   1        628.54        627.28        33.33 o
   6   6   1         36.70         26.69        18.74 o
   7   6   1        777.46        822.65        55.58 o
   8   6   1        106.13         95.18        37.29 o
   9   6   1          1.03         -3.73        37.75 o
  10   6   1        635.17        620.66        70.15 o
  -9   7   1         56.68         25.23        37.93 o
  -8   7   1          3.92         13.75        33.57 o
  -7   7   1        233.36        253.29        33.64 o
  -6   7   1       2619.92       2416.38        94.99 o
  -5   7   1         35.71          9.50        17.72 o
  -4   7   1        875.89        793.21        36.19 o
  -3   7   1       1793.17       1758.88        58.31 o
  -2   7   1        654.67        599.34        46.39 o
  -1   7   1        521.14        532.75        28.57 o
   0   7   1        470.76        502.25        24.83 o
   1   7   1        774.77        786.66        30.69 o
   2   7   1         94.33         95.87        15.88 o
   3   7   1        355.93        302.86        22.24 o
   4   7   1       2294.91       2257.92        65.98 o
   5   7   1       2005.11       1911.19        62.21 o
   6   7   1        367.35        410.60        36.03 o
   7   7   1          3.48         23.14        31.02 o
   8   7   1         44.67         56.68        39.38 o
   9   7   1          3.07          5.53        35.40 o
  -9   8   1         39.12        -26.50        35.89 o
  -8   8   1        630.09        519.34        57.15 o
  -7   8   1          0.03        -21.27        24.48 o
  -6   8   1         29.17         16.74        22.88 o
  -5   8   1        513.80        450.20        46.34 o
  -4   8   1        497.81        437.20        34.72 o
  -3   8   1          6.38         -6.76        18.82 o
  -2   8   1          5.24         14.42        22.89 o
  -1   8   1       1459.21       1373.34        44.21 o
   0   8   1        287.02        252.51        20.50 o
   1   8   1        264.59        237.80        20.19 o
   2   8   1        299.53        256.57        21.27 o
   3   8   1        116.78         97.70        21.78 o
   4   8   1        144.96        126.37        30.28 o
   5   8   1        182.21        141.55        21.66 o
   6   8   1          2.03         14.27        18.74 o
   7   8   1          4.35          1.84        32.36 o
   8   8   1         67.08         88.79        38.36 o
   9   8   1         31.07         45.03        39.76 o
  -8   9   1        119.91        156.89        41.16 o
  -7   9   1        132.69        128.09        37.51 o
  -6   9   1         27.45         16.48        23.86 o
  -5   9   1        103.91        147.03        23.00 o
  -4   9   1        158.65        133.25        25.71 o
  -3   9   1          5.96         25.88        20.58 o
  -2   9   1         59.99         68.00        21.76 o
  -1   9   1        344.87        301.35        23.43 o
   0   9   1       1357.76       1259.92        44.42 o
   1   9   1         11.33         12.56        14.85 o
   2   9   1        388.30        408.90        33.79 o
   3   9   1       1337.85       1197.86        55.50 o
   4   9   1        834.66        784.01        46.30 o
   5   9   1         14.14         26.64        22.11 o
   6   9   1          4.50          2.41        29.49 o
   7   9   1        361.87        393.48        52.60 o
   8   9   1        389.41        405.73        91.48 o
  -7  10   1         36.29         59.52        36.38 o
  -6  10   1        114.12        119.48        30.55 o
  -5  10   1        254.45        299.98        86.41 o
  -4  10   1        291.79        362.77        34.94 o
  -3  10   1         56.14         39.91        24.13 o
  -2  10   1        907.22        888.98        49.56 o
  -1  10   1         71.43         32.84        22.10 o
   0  10   1        864.72        845.21        52.59 o
   1  10   1       1396.11       1406.09       145.87 o
   2  10   1         25.29         19.15        21.45 o
   3  10   1         57.79         74.43        25.17 o
   4  10   1         95.62         58.26        24.28 o
   5  10   1         20.24         12.53        23.13 o
   6  10   1         15.32        -21.17        29.36 o
   7  10   1        204.43        180.95        43.14 o
  -7  11   1         30.06         -7.05        34.55 o
  -6  11   1        146.72         97.54        37.06 o
  -5  11   1         10.52         11.77        42.45 o
  -4  11   1          0.38         11.23        30.35 o
  -3  11   1        324.79        340.30        35.49 o
  -2  11   1         54.91         58.88        25.87 o
  -1  11   1        108.94         83.88        25.27 o
   0  11   1        134.67        151.54        43.80 o
   1  11   1       1217.20       1130.16        57.04 o
   2  11   1        566.10        605.55        49.53 o
   3  11   1         31.64         62.17        24.87 o
   4  11   1       1180.48       1213.46        95.34 o
   5  11   1        239.35        262.81        43.98 o
   6  11   1          0.97          9.97        59.77 o
   7  11   1        139.36        147.14        42.09 o
  -6  12   1        363.32        327.75        50.99 o
  -5  12   1        195.35        201.35        52.74 o
  -4  12   1        147.60        185.22        54.73 o
  -3  12   1       1825.19       1934.25        82.61 o
  -2  12   1         19.83         44.92        26.76 o
  -1  12   1        365.04        367.92        48.65 o
   0  12   1        367.94        368.00        48.67 o
   1  12   1        144.84        155.07        38.46 o
   2  12   1          4.57         13.58        25.87 o
   3  12   1        115.39        123.48        29.68 o
   4  12   1          0.41         24.11        27.36 o
   5  12   1         83.25         57.86        35.19 o
   6  12   1        366.74        368.81        53.65 o
  -4  13   1        106.27        120.93        39.60 o
  -3  13   1        202.19        265.58        45.92 o
  -2  13   1         25.74          8.03        27.97 o
  -1  13   1        451.80        527.70        59.01 o
   0  13   1         30.01         45.05        36.71 o
   1  13   1        125.82        144.27        82.16 o
   2  13   1        675.90        724.41        66.52 o
   3  13   1         15.98         16.42        28.83 o
   4  13   1       1082.46       1173.86        83.11 o
  -2  14   1         19.37         41.73        39.20 o
  -1  14   1        302.52        321.09        53.71 o
   0  14   1        162.97        198.37        47.70 o
   1  14   1          2.54        -24.35        38.56 o
   2  14   1         62.53         53.19        40.95 o
 -10   0   2        216.23        206.00        63.45 o
  -9   0   2       3044.96       2907.01       102.55 o
  -8   0   2       1725.81       1557.65       105.58 o
  -7   0   2        745.21        774.87        75.71 o
  -6   0   2      13612.51      15701.18       587.16 o
  -5   0   2       1232.00       1425.48        87.91 o
  -4   0   2       1351.70       1461.81        81.65 o
  -3   0   2      29187.18      29948.63      1027.37 o
  -2   0   2       8946.88       8740.42       256.66 o
  -1   0   2      12401.11      10794.00       371.07 o
   0   0   2       1457.78       1312.87        54.99 o
   1   0   2      10359.85      11069.09       275.82 o
   2   0   2       5209.64       5554.98       212.56 o
   3   0   2      56657.03      61362.29      2087.62 o
   4   0   2       1195.94       1394.08        86.70 o
   5   0   2       1550.75       1507.13        97.34 o
   6   0   2       7673.32       7402.23       312.15 o
   7   0   2         60.42         42.26        41.94 o
   8   0   2       1933.59       2182.07       147.81 o
   9   0   2       2871.70       2901.61       185.77 o
  10   0   2         57.20         65.75        55.91 o
 -11   1   2         47.21         60.79        58.19 o
 -10   1   2          3.32         72.01        52.23 o
  -9   1   2        281.52        304.00        45.02 o
  -8   1   2        451.89        410.62        27.88 o
  -7   1   2         14.86         15.74        18.43 o
  -6   1   2        741.31        753.44        40.85 o
  -5   1   2         35.81         39.25        17.95 o
  -4   1   2       8342.00       8631.84       192.10 o
  -3   1   2      18131.98      19123.57       338.39 o
  -2   1   2      38951.05      42125.95       920.15 o
  -1   1   2       9602.51      10114.61       300.93 o
   0   1   2        412.88        466.22        12.12 o
   1   1   2      18062.81      19132.22       413.56 o
   2   1   2      13443.18      14181.54       291.44 o
   3   1   2       1922.27       2041.68        72.78 o
   4   1   2       5492.78       5662.88       285.76 o
   5   1   2       4960.54       5055.32       157.90 o
   6   1   2       2011.02       1860.41        83.54 o
   7   1   2        216.03        203.30        29.27 o
   8   1   2        490.61        460.26        40.07 o
   9   1   2          6.03         61.57        36.52 o
  10   1   2        566.51        599.86        62.38 o
  11   1   2        188.88        154.71        75.83 o
 -10   2   2        398.96        464.60        45.69 o
  -9   2   2       1021.37       1013.48        83.34 o
  -8   2   2       1005.18       1038.40        51.64 o
  -7   2   2        407.91        422.34        33.52 o
  -6   2   2        109.90        116.96        18.33 o
  -5   2   2       1973.01       2038.33        58.53 o
  -4   2   2         84.57         79.48        14.16 o
  -3   2   2        767.10        758.62        26.13 o
  -2   2   2       8956.86       9543.24       325.67 o
  -1   2   2        834.09        898.69        34.36 o
   0   2   2       3900.27       3790.42        82.35 o
   1   2   2         62.50         77.70        12.12 o
   2   2   2       2838.39       2796.70        88.71 o
   3   2   2       2737.60       2728.53        98.29 o
   4   2   2       4808.30       5167.97       254.20 o
   5   2   2        101.01         57.90        18.04 o
   6   2   2         24.92         25.25        19.31 o
   7   2   2       1995.94       1997.36       115.19 o
   8   2   2        164.58        165.26        28.84 o
   9   2   2        149.09        174.05        51.00 o
  10   2   2        625.20        632.33        96.76 o
 -10   3   2         81.28         54.14        39.92 o
  -9   3   2        315.45        307.67        37.13 o
  -8   3   2         77.30        126.07        41.28 o
  -7   3   2         40.12         56.62        18.89 o
  -6   3   2          5.28         -1.55        15.86 o
  -5   3   2       3039.08       3210.38        88.88 o
  -4   3   2       1301.24       1453.87        43.42 o
  -3   3   2       2982.01       3148.77       100.12 o
  -2   3   2       3298.87       3548.63        81.83 o
  -1   3   2       1661.14       1655.03        38.60 o
   0   3   2        549.46        547.76        22.18 o
   1   3   2       1662.55       1734.28        74.85 o
   2   3   2       2924.49       2935.72        62.64 o
   3   3   2       7452.88       8202.86       155.56 o
   4   3   2        876.18       1051.08        41.96 o
   5   3   2        212.59        210.35        23.43 o
   6   3   2        127.31        119.35        23.80 o
   7   3   2        239.07        205.23        28.91 o
   8   3   2         27.02         14.61        49.13 o
   9   3   2         30.99         72.24        37.02 o
  10   3   2         57.19         44.89        64.04 o
 -10   4   2        232.79        234.95        48.95 o
  -9   4   2        369.73        335.05        46.38 o
  -8   4   2          2.37          7.25        23.63 o
  -7   4   2       2449.10       2389.18        73.26 o
  -6   4   2        821.65        817.97        37.64 o
  -5   4   2        122.43        131.08        26.49 o
  -4   4   2         94.19         94.66        15.59 o
  -3   4   2        385.78        359.79        20.62 o
  -2   4   2        268.39        251.86        17.27 o
  -1   4   2       2021.73       1973.76        68.86 o
   0   4   2       1925.20       1900.30        44.36 o
   1   4   2       3410.83       3458.33        83.44 o
   2   4   2       1731.80       1668.73        43.03 o
   3   4   2       3982.21       4151.86       108.17 o
   4   4   2        955.12        987.09        34.42 o
   5   4   2       1872.84       1948.00        66.89 o
   6   4   2        807.18        700.39        41.06 o
   7   4   2        212.07        221.31        29.00 o
   8   4   2        246.45        197.36        38.89 o
   9   4   2         10.27          7.86        53.73 o
  10   4   2        232.72        302.41        53.38 o
 -10   5   2         10.50         14.84        41.04 o
  -9   5   2         11.24         55.87        39.07 o
  -8   5   2        254.63        226.55        34.14 o
  -7   5   2        447.35        463.34        38.88 o
  -6   5   2        124.10         83.71        20.09 o
  -5   5   2         33.72         30.92        16.06 o
  -4   5   2        199.04        183.28        21.30 o
  -3   5   2        396.92        418.68        23.61 o
  -2   5   2         18.64         12.88         9.52 o
  -1   5   2        134.99        117.88        12.58 o
   0   5   2        801.69        810.28        33.36 o
   1   5   2       2560.15       2609.87        60.14 o
   2   5   2         50.63         64.67        15.38 o
   3   5   2         75.66         51.30        13.47 o
   4   5   2        154.40        170.40        17.44 o
   5   5   2         21.70         29.55        18.25 o
   6   5   2          0.07         -5.47        19.79 o
   7   5   2        167.70        192.24        38.21 o
   8   5   2          1.07          0.48        31.71 o
   9   5   2          1.80         47.51        38.44 o
  10   5   2         55.75         63.33        44.40 o
 -10   6   2        522.78        538.61        84.14 o
  -9   6   2         14.35         31.45        35.92 o
  -8   6   2        263.40        225.32        34.49 o
  -7   6   2        795.29        785.00        59.30 o
  -6   6   2        420.49        403.03        29.40 o
  -5   6   2       1266.03       1309.04        50.56 o
  -4   6   2        301.23        337.15        28.81 o
  -3   6   2       1297.40       1396.60        69.19 o
  -2   6   2       2136.49       2185.96        67.65 o
  -1   6   2        176.30        149.78        14.54 o
   0   6   2       1862.31       2008.31        57.43 o
   1   6   2        583.20        618.96        26.28 o
   2   6   2       1928.02       1875.27        51.18 o
   3   6   2       1304.54       1339.98        51.76 o
   4   6   2       2860.76       2694.73       110.81 o
   5   6   2       1674.91       1529.08        60.57 o
   6   6   2        162.48        163.53        26.38 o
   7   6   2        630.17        620.20        55.40 o
   8   6   2         50.12         62.04        35.54 o
   9   6   2        185.41        138.35        44.05 o
  10   6   2        572.53        673.27        73.19 o
  -9   7   2        168.76        210.26        47.86 o
  -8   7   2         38.72         51.50        28.20 o
  -7   7   2         42.98         27.02        31.13 o
  -6   7   2          4.27         -4.74        22.12 o
  -5   7   2       3367.69       3410.92       118.32 o
  -4   7   2          8.53          2.02        15.23 o
  -3   7   2       4167.73       4061.94        95.88 o
  -2   7   2       5958.19       5541.47       172.29 o
  -1   7   2        936.58        738.93        60.62 o
   0   7   2       1826.49       1728.46        63.10 o
   1   7   2        145.07        122.50        16.26 o
   2   7   2       4699.32       4468.35       209.50 o
   3   7   2       3948.02       3780.12       119.19 o
   4   7   2        129.57        107.80        19.07 o
   5   7   2        640.40        624.84        34.62 o
   6   7   2        723.43        661.63        63.28 o
   7   7   2         77.59         66.51        26.72 o
   8   7   2         86.09         67.88        90.21 o
   9   7   2         70.80         74.62        41.00 o
  -9   8   2        379.94        344.71        55.68 o
  -8   8   2        570.53        593.52        61.04 o
  -7   8   2       1506.15       1653.49        75.88 o
  -6   8   2        114.00         98.22        26.57 o
  -5   8   2        814.93        825.90        40.29 o
  -4   8   2        734.21        825.17        47.33 o
  -3   8   2          4.06         -9.06        18.33 o
  -2   8   2        682.86        609.72        68.59 o
  -1   8   2        371.06        353.38        27.32 o
   0   8   2         26.96         21.49        14.50 o
   1   8   2        123.22        109.70        17.31 o
   2   8   2       1791.51       1650.16        62.27 o
   3   8   2        538.54        488.27        34.80 o
   4   8   2       2514.13       2592.90        87.17 o
   5   8   2       3245.82       2941.94       124.86 o
   6   8   2         26.46         30.68        23.23 o
   7   8   2       1015.84        935.63        72.40 o
   8   8   2        182.13        172.94        43.65 o
   9   8   2        239.70        224.80        89.25 o
  -8   9   2         14.86          4.78        35.01 o
  -7   9   2          0.51         13.91        26.07 o
  -6   9   2        206.76        239.18        41.08 o
  -5   9   2         19.59          3.70        21.88 o
  -4   9   2       1377.40       1304.92       109.46 o
  -3   9   2       2646.49       2646.12       163.01 o
  -2   9   2       1969.16       2033.50       120.16 o
  -1   9   2        180.06        197.61        32.44 o
   0   9   2       1025.69       1025.86        40.08 o
   1   9   2       1589.40       1520.02        50.19 o
   2   9   2       2093.68       2043.95       152.44 o
   3   9   2         74.79         67.62        23.23 o
   4   9   2        969.03        904.84        50.25 o
   5   9   2        995.70        936.25        52.44 o
   6   9   2         97.21        101.66        26.83 o
   7   9   2         84.69         56.04        34.05 o
   8   9   2         12.81         -0.33        34.98 o
  -7  10   2         18.10          1.39        32.50 o
  -6  10   2       1277.99       1308.83       103.86 o
  -5  10   2          3.41        -20.16        27.89 o
  -4  10   2         61.08         57.59        23.83 o
  -3  10   2         90.90         87.45        24.17 o
  -2  10   2         20.84         15.80        22.34 o
  -1  10   2        169.76        164.29        26.26 o
   0  10   2        150.68        148.48        21.34 o
   1  10   2         15.43         13.50        21.32 o
   2  10   2        455.56        420.20        35.94 o
   3  10   2       1831.18       2054.71        79.29 o
   4  10   2         77.61         78.99        39.25 o
   5  10   2         49.58         68.40        26.40 o
   6  10   2       1066.46        990.87        73.37 o
   7  10   2         14.61          4.61        33.74 o
  -7  11   2         38.78         80.78        38.82 o
  -6  11   2         46.62         64.87        37.85 o
  -5  11   2         44.54         37.78        39.20 o
  -4  11   2        259.70        201.26        40.01 o
  -3  11   2          0.51         27.70        24.60 o
  -2  11   2         82.13         93.31        27.08 o
  -1  11   2        206.40        237.67        31.43 o
   0  11   2        271.85        219.73        28.57 o
   1  11   2        884.38        851.00        57.10 o
   2  11   2         81.05        118.33        27.13 o
   3  11   2        136.86        144.14        29.02 o
   4  11   2        148.84        146.50        30.30 o
   5  11   2          0.57          7.21        24.10 o
   6  11   2         26.09          9.11        41.35 o
   7  11   2          2.83         -3.93        37.03 o
  -6  12   2         12.41          1.88        35.55 o
  -5  12   2          8.54        -23.12        31.95 o
  -4  12   2         18.90         51.33        34.32 o
  -3  12   2         86.86        120.69        39.20 o
  -2  12   2         16.32         26.51        26.72 o
  -1  12   2         15.40          0.97        24.82 o
   0  12   2         36.87         29.40        31.95 o
   1  12   2          5.13         30.31        45.32 o
   2  12   2         20.29         31.23        25.56 o
   3  12   2          8.77         29.77        26.33 o
   4  12   2         27.38         35.73        26.59 o
   5  12   2         11.41         41.72        51.94 o
   6  12   2         67.07         43.29        37.08 o
  -4  13   2        116.01        144.02        42.72 o
  -3  13   2          0.69        -32.24        32.24 o
  -2  13   2          4.26         -0.68        45.14 o
  -1  13   2         27.31         26.66        34.43 o
   0  13   2          2.72         18.46        35.54 o
   1  13   2          5.05          3.99        34.23 o
   2  13   2         77.43        105.92        43.21 o
   3  13   2         56.63         49.56        33.64 o
   4  13   2         78.08         48.77        36.69 o
  -2  14   2        123.36        190.22        68.76 o
  -1  14   2         72.88         77.60        41.28 o
   0  14   2          7.12         33.83        40.08 o
   1  14   2         88.90         82.80        42.58 o
   2  14   2        136.37        146.59        43.86 o
 -11   1   3          9.26         12.06        57.45 o
 -10   1   3        140.82        148.91        58.33 o
  -9   1   3        112.52         96.40        29.16 o
  -8   1   3          0.75         -7.19        17.46 o
  -7   1   3        501.21        474.21        26.80 o
  -6   1   3       2218.92       2180.41        81.02 o
  -5   1   3        785.28        758.63        34.41 o
  -4   1   3       4479.56       4696.83        86.26 o
  -3   1   3       2783.13       2946.19        89.19 o
  -2   1   3        409.28        365.42        16.18 o
  -1   1   3       8514.99       8366.89       150.10 o
   0   1   3       2700.18       2622.65        45.46 o
   1   1   3       3055.67       3218.54        72.72 o
   2   1   3      11690.60      12622.18       300.47 o
   3   1   3        308.78        299.03        28.42 o
   4   1   3        451.29        559.24        39.07 o
   5   1   3        654.84        707.95        47.29 o
   6   1   3        471.04        451.24        52.29 o
   7   1   3         77.29         66.25        23.99 o
   8   1   3        389.49        341.49        36.04 o
   9   1   3        199.60        228.62        51.20 o
  10   1   3        470.79        584.07        63.77 o
  11   1   3          9.29         64.84        64.81 o
 -10   2   3         53.95         43.26        37.55 o
  -9   2   3        962.11        989.27        58.56 o
  -8   2   3         34.62         55.35        24.60 o
  -7   2   3          3.67         23.09        15.51 o
  -6   2   3       3613.45       3620.56       100.48 o
  -5   2   3       1649.10       1641.22        41.99 o
  -4   2   3        147.52        154.56        12.99 o
  -3   2   3        340.81        331.48        20.23 o
  -2   2   3       6760.60       6964.86       174.96 o
  -1   2   3       1858.40       1967.37       117.89 o
   0   2   3        916.26        890.30        29.79 o
   1   2   3        841.51        916.64        30.06 o
   2   2   3       3845.98       3780.71       125.08 o
   3   2   3       8300.04       8400.83       158.49 o
   4   2   3        102.15        120.37        24.23 o
   5   2   3          5.46         -3.17        16.67 o
   6   2   3       3974.10       4009.30       112.86 o
   7   2   3         78.45         96.20        24.42 o
   8   2   3         29.31         41.91        52.34 o
   9   2   3          3.74         33.25        33.64 o
  10   2   3         73.34         66.33        42.54 o
 -10   3   3        462.76        490.73        48.23 o
  -9   3   3        100.47        131.31        31.97 o
  -8   3   3         16.29         18.45        23.83 o
  -7   3   3       1450.88       1411.42        72.97 o
  -6   3   3       1471.01       1366.29        40.43 o
  -5   3   3        257.09        220.79        16.11 o
  -4   3   3       6675.73       6456.14       113.57 o
  -3   3   3       1769.38       1834.31        51.64 o
  -2   3   3      13399.25      14649.53       326.16 o
  -1   3   3       4117.67       4058.36        80.72 o
   0   3   3        261.81        324.09        18.25 o
   1   3   3       4905.26       4964.35       111.05 o
   2   3   3       6450.56       6363.14       122.10 o
   3   3   3        292.97        302.21        17.86 o
   4   3   3        589.13        541.97        27.33 o
   5   3   3        494.53        457.24        54.54 o
   6   3   3        178.00        166.60        33.45 o
   7   3   3        170.33        139.72        26.30 o
   8   3   3        888.49        858.32        64.57 o
   9   3   3        771.25        794.99        68.21 o
  10   3   3        454.99        472.10        91.44 o
 -10   4   3        233.27        263.69        49.21 o
  -9   4   3        305.71        337.65        39.41 o
  -8   4   3        410.29        429.64        40.31 o
  -7   4   3       1292.69       1273.59        76.10 o
  -6   4   3        860.12        827.32        37.59 o
  -5   4   3        145.47        134.08        13.54 o
  -4   4   3       1203.41       1343.87        46.86 o
  -3   4   3       3767.18       3827.49        83.79 o
  -2   4   3       1219.59       1290.81        47.49 o
  -1   4   3      15785.91      15859.79       316.13 o
   0   4   3        424.19        410.17        21.72 o
   1   4   3       9757.99      10397.89       400.48 o
   2   4   3       4683.95       5078.03       118.58 o
   3   4   3       3305.84       3224.78        72.36 o
   4   4   3       2649.40       2406.98        63.31 o
   5   4   3       5964.93       6072.54       152.16 o
   6   4   3       1151.84       1080.70        51.13 o
   7   4   3         10.75         16.70        24.98 o
   8   4   3        965.31        970.85       153.08 o
   9   4   3          1.06         14.23        74.17 o
  10   4   3         75.89         83.84        71.27 o
 -10   5   3         43.01         42.74        42.53 o
  -9   5   3        907.68        894.95        59.23 o
  -8   5   3        482.91        494.28        43.14 o
  -7   5   3       1016.31        958.63        82.10 o
  -6   5   3       9373.06       9298.86       200.06 o
  -5   5   3       2132.67       2038.15        64.59 o
  -4   5   3        808.24        810.52        33.00 o
  -3   5   3       2123.29       1818.50        53.74 o
  -2   5   3      12962.28      13393.21       323.38 o
  -1   5   3       2784.11       2685.57        54.85 o
   0   5   3       1481.34       1449.75        39.94 o
   1   5   3       3254.82       3460.65        87.21 o
   2   5   3       4873.71       5142.54       230.80 o
   3   5   3        311.78        324.33        20.25 o
   4   5   3       3428.46       3535.97        82.29 o
   5   5   3        109.84         99.24        17.61 o
   6   5   3        828.87        769.77        43.45 o
   7   5   3        226.94        212.61        37.96 o
   8   5   3        748.66        804.19        65.26 o
   9   5   3       1539.54       1427.82       137.64 o
  10   5   3        144.79        111.29        46.24 o
 -10   6   3        293.53        348.33        57.79 o
  -9   6   3          0.87        -34.38        34.38 o
  -8   6   3        553.90        585.48        47.54 o
  -7   6   3       1389.02       1402.88        67.08 o
  -6   6   3       2932.11       2863.22        96.80 o
  -5   6   3         55.73         64.56        17.05 o
  -4   6   3         40.24         44.26        16.23 o
  -3   6   3        196.87        200.87        27.96 o
  -2   6   3         95.30         83.03        11.50 o
  -1   6   3        980.81        805.29        34.88 o
   0   6   3       3663.42       4104.22       113.59 o
   1   6   3       5649.40       5872.12       118.67 o
   2   6   3       8198.44       8174.45       274.14 o
   3   6   3         46.42         42.15        15.98 o
   4   6   3       3236.62       3028.86        90.00 o
   5   6   3       1557.17       1555.52        61.64 o
   6   6   3          9.54          7.22        20.10 o
   7   6   3          3.25         34.89        31.39 o
   8   6   3        123.88        117.92        37.88 o
   9   6   3        156.76        223.83        47.57 o
  10   6   3        106.76         99.40        63.85 o
  -9   7   3         24.88         56.05        40.57 o
  -8   7   3          0.63        -17.65        25.53 o
  -7   7   3         59.95         63.09        26.39 o
  -6   7   3         77.81        124.95        26.81 o
  -5   7   3        280.30        260.39        24.79 o
  -4   7   3        571.89        560.14        31.02 o
  -3   7   3        782.02        826.96        36.52 o
  -2   7   3        853.58        730.67        63.99 o
  -1   7   3         45.62         27.58        12.30 o
   0   7   3        184.72        195.47        20.48 o
   1   7   3        219.05        220.22        18.84 o
   2   7   3         14.67          9.32        14.06 o
   3   7   3        620.93        603.05        43.40 o
   4   7   3         30.09         14.91        22.30 o
   5   7   3         98.79         78.61        26.97 o
   6   7   3        153.15        190.71        42.10 o
   7   7   3        238.97        256.22        33.62 o
   8   7   3        594.52        589.67        60.73 o
   9   7   3        388.43        415.77        58.36 o
  -9   8   3        397.73        395.90       118.55 o
  -8   8   3         23.98          0.87        34.46 o
  -7   8   3        100.11        108.38        29.56 o
  -6   8   3        465.33        541.03        42.63 o
  -5   8   3        408.36        436.07        49.35 o
  -4   8   3        590.89        567.28        32.68 o
  -3   8   3        313.04        341.29        26.34 o
  -2   8   3        171.57        216.58        25.79 o
  -1   8   3        792.02        684.64        65.07 o
   0   8   3        189.99        146.78        18.08 o
   1   8   3        442.99        446.59        25.92 o
   2   8   3         52.78         38.98        15.90 o
   3   8   3       2363.39       2310.02        78.36 o
   4   8   3         70.56         85.65        26.87 o
   5   8   3        661.22        682.38        68.16 o
   6   8   3         60.04         81.01        29.14 o
   7   8   3          6.49          8.27        25.96 o
   8   8   3          5.38         24.94        36.68 o
   9   8   3          6.55         39.28        40.48 o
  -8   9   3        425.10        428.92        55.58 o
  -7   9   3        323.93        351.64        39.52 o
  -6   9   3        185.92        175.29        30.14 o
  -5   9   3         12.20          9.08        22.78 o
  -4   9   3        436.88        410.97        30.89 o
  -3   9   3          1.19         20.62        20.44 o
  -2   9   3          4.60         -9.42        20.28 o
  -1   9   3        546.46        515.79        35.63 o
   0   9   3        475.86        395.87        25.90 o
   1   9   3       2249.81       2000.12        59.81 o
   2   9   3        751.11        759.96        43.24 o
   3   9   3         13.41        -19.83        19.83 o
   4   9   3       1415.49       1324.70        68.13 o
   5   9   3         94.49         66.70        25.24 o
   6   9   3         62.66         28.50        24.57 o
   7   9   3        168.42        139.95        39.41 o
   8   9   3         30.84         48.88        38.59 o
  -7  10   3         72.99         52.71        35.42 o
  -6  10   3         48.47         35.02        27.06 o
  -5  10   3        334.72        441.39        49.37 o
  -4  10   3        216.51        233.75        38.66 o
  -3  10   3        222.65        258.85        31.19 o
  -2  10   3        135.97        164.94        27.16 o
  -1  10   3        441.40        426.56        35.40 o
   0  10   3        185.91        201.27        34.69 o
   1  10   3        166.41        141.08        25.38 o
   2  10   3         18.73         27.09        22.62 o
   3  10   3         35.75         61.30        24.08 o
   4  10   3        981.37        908.54        52.66 o
   5  10   3         19.27         23.69        24.37 o
   6  10   3         67.57         71.24        27.70 o
   7  10   3        119.52        135.63        40.86 o
  -7  11   3        100.53         75.25        39.53 o
  -6  11   3         22.18         23.66        33.29 o
  -5  11   3        430.98        487.13        60.69 o
  -4  11   3        451.76        507.80        71.46 o
  -3  11   3         12.10         -6.61        23.62 o
  -2  11   3        215.56        180.76        29.27 o
  -1  11   3        485.95        476.78        39.41 o
   0  11   3        164.37        186.95        27.97 o
   1  11   3        393.61        380.69        55.17 o
   2  11   3        132.90        152.50        27.88 o
   3  11   3          3.39          8.59        23.71 o
   4  11   3         68.23         71.44        26.66 o
   5  11   3          1.39        -13.80        24.55 o
   6  11   3         55.08         41.87        35.73 o
   7  11   3         46.35         35.15        67.97 o
  -6  12   3        260.84        251.99        72.22 o
  -5  12   3        150.27        110.94        41.20 o
  -4  12   3          8.89        -30.81        30.81 o
  -3  12   3         18.27         11.72        33.30 o
  -2  12   3        312.90        363.95        39.12 o
  -1  12   3        223.10        208.06        32.15 o
   0  12   3        313.92        384.48        48.63 o
   1  12   3        478.11        587.56        57.27 o
   2  12   3        162.38        124.83        28.99 o
   3  12   3       1596.76       1502.04       104.94 o
   4  12   3         94.67         85.14        29.31 o
   5  12   3        187.10        190.97        50.45 o
  -4  13   3        678.81        815.65        92.74 o
  -3  13   3          5.33         26.45        35.71 o
  -2  13   3        599.37        722.95        65.88 o
  -1  13   3        218.58        305.58        48.36 o
   0  13   3          1.47        -32.77        32.77 o
   1  13   3        514.97        650.09        84.07 o
   2  13   3          6.73          9.45        34.88 o
   3  13   3        125.02        112.72        31.61 o
   4  13   3         19.57         46.87        29.53 o
  -2  14   3          0.81         25.83        56.91 o
  -1  14   3         66.36         92.52        42.42 o
   0  14   3        123.76        134.76        44.33 o
   1  14   3        146.27        134.80        44.96 o
   2  14   3         94.19         94.01        45.28 o
 -11   0   4         93.95        130.51        65.24 o
 -10   0   4        469.50        484.14        83.16 o
  -9   0   4         39.09         79.09        49.56 o
  -8   0   4        727.19        645.36        51.51 o
  -7   0   4          2.61         20.66        25.57 o
  -6   0   4       1734.21       1703.04        71.79 o
  -5   0   4       5131.46       5048.42       288.19 o
  -4   0   4       9332.08      10764.28       276.78 o
  -3   0   4      17779.41      17484.07       429.59 o
  -2   0   4       7659.51       7697.82       680.00 o
  -1   0   4       6472.99       6506.07       194.88 o
   0   0   4      51875.09      54598.54      1987.70 o
   1   0   4       2268.69       2325.63       130.56 o
   2   0   4      74983.86      84572.40      2017.47 o
   3   0   4      22938.06      24483.84       858.95 o
   4   0   4       5686.26       6754.30       274.63 o
   5   0   4       2927.87       2818.06       148.51 o
   6   0   4        943.07       1042.87        88.55 o
   7   0   4         37.68         50.04        43.70 o
   8   0   4        461.61        425.76        70.27 o
   9   0   4        645.66        645.30        89.07 o
  10   0   4        172.50        190.13        65.26 o
  11   0   4          9.15        -12.11        56.76 o
 -11   1   4         85.67         71.04        44.02 o
 -10   1   4       1069.04        898.70       103.94 o
  -9   1   4         26.50         15.83        30.44 o
  -8   1   4       1008.83       1049.03        55.08 o
  -7   1   4       2893.24       2665.06        88.33 o
  -6   1   4        149.33        128.46        16.56 o
  -5   1   4      10824.95      11275.10       190.22 o
  -4   1   4       7847.98       8330.84       156.09 o
  -3   1   4         22.61         21.14         9.18 o
  -2   1   4         84.00         74.32         8.26 o
  -1   1   4       3374.64       3409.66        65.88 o
   0   1   4         40.81         49.45         8.30 o
   1   1   4      16485.43      18325.17       666.99 o
   2   1   4       3872.45       3898.75        95.01 o
   3   1   4        702.84        734.23        31.31 o
   4   1   4         21.63          9.01        21.74 o
   5   1   4      13665.68      13792.80       371.01 o
   6   1   4        728.04        606.95        48.43 o
   7   1   4       6150.69       6148.37       163.33 o
   8   1   4       1367.45       1250.93        78.30 o
   9   1   4        312.82        309.76        50.90 o
  10   1   4        481.17        556.38        62.76 o
 -10   2   4        102.30        130.89        40.98 o
  -9   2   4          8.90         33.15        27.87 o
  -8   2   4         24.15          8.45        27.87 o
  -7   2   4       1469.53       1359.80        61.70 o
  -6   2   4        141.77        132.10        15.94 o
  -5   2   4       1967.37       2027.11        48.17 o
  -4   2   4       3555.45       3733.46        72.28 o
  -3   2   4          5.02          4.83         7.60 o
  -2   2   4       2182.26       2104.97        40.22 o
  -1   2   4        175.18        163.31         9.53 o
   0   2   4      22919.24      24312.38       421.94 o
   1   2   4       2239.99       2368.79        76.14 o
   2   2   4        441.42        464.29        18.37 o
   3   2   4       2543.15       2705.02       125.20 o
   4   2   4       2590.41       2661.64        64.93 o
   5   2   4       2398.75       2729.90        81.92 o
   6   2   4        307.76        318.75        29.31 o
   7   2   4       1099.12       1097.98       107.61 o
   8   2   4        223.62        171.78        38.01 o
   9   2   4          3.66         18.44        33.98 o
  10   2   4        100.70        122.97        44.83 o
 -10   3   4         18.51         14.71        35.70 o
  -9   3   4        574.69        505.47        44.71 o
  -8   3   4         22.23         37.29        24.03 o
  -7   3   4          2.12         18.01        22.04 o
  -6   3   4        614.71        588.08        31.06 o
  -5   3   4         62.47         84.16        24.82 o
  -4   3   4        892.13        877.70        25.39 o
  -3   3   4      10095.54      11146.32       206.21 o
  -2   3   4       8043.61       8348.90       191.83 o
  -1   3   4      12617.62      12266.84       358.45 o
   0   3   4       4851.50       5015.77       196.49 o
   1   3   4       9029.21       9364.84       322.34 o
   2   3   4       1077.54       1029.42        39.76 o
   3   3   4         29.68         45.01        12.10 o
   4   3   4         45.66         56.17        14.53 o
   5   3   4         26.42          0.76        16.93 o
   6   3   4       2854.27       2685.65       159.63 o
   7   3   4        159.77         92.68        25.13 o
   8   3   4        214.01        226.39        41.52 o
   9   3   4        384.18        472.21        56.56 o
  10   3   4         26.86         19.46        40.32 o
 -10   4   4         10.51         14.65        31.44 o
  -9   4   4         60.94         81.18        29.77 o
  -8   4   4        812.59        853.45        63.18 o
  -7   4   4        876.73        900.19        50.87 o
  -6   4   4          3.04         21.23        16.48 o
  -5   4   4         12.33         14.62        14.48 o
  -4   4   4          0.78         19.08        13.54 o
  -3   4   4       2156.08       2269.82        56.52 o
  -2   4   4       1258.32       1293.38        64.57 o
  -1   4   4          3.06         -7.22        13.35 o
   0   4   4       6286.31       6042.13       133.91 o
   1   4   4       1925.47       1939.33       103.91 o
   2   4   4        113.94        128.33        17.61 o
   3   4   4        137.25        134.68        14.95 o
   4   4   4       3917.20       4011.35        95.78 o
   5   4   4       2469.57       2423.09       139.28 o
   6   4   4          0.27          5.18        19.09 o
   7   4   4        240.23        186.24        36.76 o
   8   4   4        741.26        683.94        65.78 o
   9   4   4         72.76        112.04        39.31 o
  10   4   4          3.74          2.28        63.25 o
 -10   5   4         40.26         -7.40        50.43 o
  -9   5   4         52.52         45.07        28.74 o
  -8   5   4          2.28         19.48        25.50 o
  -7   5   4       1352.37       1430.52        66.72 o
  -6   5   4        310.58        294.02        31.38 o
  -5   5   4        109.21        124.01        18.37 o
  -4   5   4        169.42        195.34        24.38 o
  -3   5   4          1.84         -6.93        12.51 o
  -2   5   4       2012.80       2213.41        56.11 o
  -1   5   4       2834.42       2857.00        96.52 o
   0   5   4        355.78        344.88        22.79 o
   1   5   4        693.84        736.63        32.22 o
   2   5   4         89.39        100.12        18.34 o
   3   5   4          0.28         -1.69        23.59 o
   4   5   4          0.73          3.41        13.42 o
   5   5   4        876.21        817.22        35.09 o
   6   5   4        363.48        314.31        29.92 o
   7   5   4        192.63        181.09        37.08 o
   8   5   4        151.40        118.52        36.99 o
   9   5   4         55.57         70.96        37.13 o
  10   5   4        171.33         98.02        70.30 o
 -10   6   4         80.74        112.87        46.31 o
  -9   6   4         32.71         14.47        28.76 o
  -8   6   4          5.29         23.36        26.25 o
  -7   6   4       1076.53       1108.82        59.31 o
  -6   6   4          0.97          5.75        21.73 o
  -5   6   4        700.42        696.47        33.71 o
  -4   6   4        373.37        373.85        24.72 o
  -3   6   4        306.57        315.31        21.89 o
  -2   6   4       7207.24       7199.27       185.40 o
  -1   6   4       2843.18       2790.91       121.49 o
   0   6   4        484.82        513.19        37.22 o
   1   6   4       1559.84       1556.02        52.37 o
   2   6   4          3.33          0.55        15.24 o
   3   6   4        325.97        317.04        33.98 o
   4   6   4       1240.38       1149.07        51.13 o
   5   6   4       1636.68       1540.01        76.05 o
   6   6   4        175.53        179.27        35.65 o
   7   6   4        979.07       1058.65       143.32 o
   8   6   4        499.98        548.10        57.17 o
   9   6   4         49.37         19.62        56.06 o
  -9   7   4        874.98        982.50        78.36 o
  -8   7   4        206.20        256.61        37.34 o
  -7   7   4        136.65        173.14        29.68 o
  -6   7   4       1554.68       1615.58        70.40 o
  -5   7   4       1212.53       1231.82        58.19 o
  -4   7   4        271.73        268.61        23.63 o
  -3   7   4       4682.91       4964.64       112.34 o
  -2   7   4       1210.66       1171.32        41.96 o
  -1   7   4       2573.01       2449.26        81.21 o
   0   7   4       2514.55       2536.58        63.97 o
   1   7   4       3953.01       3999.34       179.90 o
   2   7   4          0.58          0.48        15.83 o
   3   7   4       1727.38       1628.19        59.37 o
   4   7   4        445.39        431.45        41.67 o
   5   7   4        432.87        377.32        32.09 o
   6   7   4       2558.71       2722.81       279.25 o
   7   7   4        141.92        165.33        38.23 o
   8   7   4        683.68        718.35        66.05 o
   9   7   4        533.92        542.50        64.40 o
  -9   8   4        500.44        546.99       174.15 o
  -8   8   4        229.63        208.26        37.50 o
  -7   8   4        266.77        255.09        35.07 o
  -6   8   4         63.50         57.96        31.54 o
  -5   8   4       1282.19       1346.86        63.42 o
  -4   8   4       2745.37       2676.53       113.01 o
  -3   8   4        548.94        543.78        31.34 o
  -2   8   4       3329.28       3522.89       101.54 o
  -1   8   4       3516.78       3436.48       164.29 o
   0   8   4       1179.55       1149.96        44.72 o
   1   8   4       1953.34       1856.53        77.76 o
   2   8   4       3326.95       3254.93        81.93 o
   3   8   4        520.30        462.79        28.74 o
   4   8   4       2538.83       2611.84        88.69 o
   5   8   4          0.12        -15.95        20.88 o
   6   8   4        126.93         94.09        27.34 o
   7   8   4          4.24         14.14        25.91 o
   8   8   4        281.88        346.47        66.16 o
   9   8   4          1.56          5.35        39.64 o
  -8   9   4        353.20        421.51        55.05 o
  -7   9   4        256.82        253.53        36.41 o
  -6   9   4          1.82          0.17        24.38 o
  -5   9   4        381.44        410.02        37.85 o
  -4   9   4        264.99        280.08        31.71 o
  -3   9   4        736.34        722.23        44.76 o
  -2   9   4        145.57        123.97        23.86 o
  -1   9   4         84.83         84.89        22.52 o
   0   9   4          2.76         16.74        17.48 o
   1   9   4       1379.18       1228.92        72.85 o
   2   9   4       2143.42       2085.25        74.44 o
   3   9   4       1068.86        996.88        58.73 o
   4   9   4         62.19         39.35        22.90 o
   5   9   4       1003.32        967.39        54.06 o
   6   9   4        269.68        301.83        36.49 o
   7   9   4        539.84        498.77        45.28 o
   8   9   4        541.55        527.76        60.98 o
  -7  10   4          0.07         53.34        28.50 o
  -6  10   4        105.78        101.20        28.90 o
  -5  10   4        227.00        234.88        40.50 o
  -4  10   4        307.44        273.49        42.24 o
  -3  10   4       1003.08        995.85        53.24 o
  -2  10   4         65.56        100.15        25.51 o
  -1  10   4          3.72        -18.38        20.47 o
   0  10   4       1785.99       1831.51       156.76 o
   1  10   4        575.72        551.16        32.10 o
   2  10   4       1996.90       1924.98        74.53 o
   3  10   4       1863.70       1837.58        74.10 o
   4  10   4        146.56        103.78        26.45 o
   5  10   4        194.05        179.35        30.74 o
   6  10   4         49.05         46.21        26.97 o
   7  10   4         26.37         -2.34        33.68 o
  -7  11   4        109.57        138.98        41.75 o
  -6  11   4        265.09        179.54        41.62 o
  -5  11   4        272.57        215.20        42.46 o
  -4  11   4         89.67         69.61        33.08 o
  -3  11   4        260.32        244.81        41.46 o
  -2  11   4        359.32        401.21        38.11 o
  -1  11   4          0.49        -21.47        21.47 o
   0  11   4          3.84         18.67        24.98 o
   1  11   4        251.78        287.40        41.19 o
   2  11   4         57.38         56.78        24.95 o
   3  11   4          4.84        -12.91        22.85 o
   4  11   4         76.13         59.05        25.64 o
   5  11   4        304.77        337.63        37.78 o
   6  11   4        255.96        259.15        47.51 o
  -5  12   4        103.02         99.94        38.81 o
  -4  12   4         21.56         12.27        35.33 o
  -3  12   4         19.20         30.68        42.52 o
  -2  12   4         96.16         89.92        29.33 o
  -1  12   4        320.08        328.63        40.12 o
   0  12   4         98.09         58.46        34.38 o
   1  12   4         61.22         17.50        42.18 o
   2  12   4         27.44         26.20        25.43 o
   3  12   4         73.01        108.11        30.06 o
   4  12   4          1.49         25.25        27.33 o
   5  12   4          0.24        -10.96        26.47 o
  -4  13   4         16.29         48.57        39.18 o
  -3  13   4         34.83         24.95        36.75 o
  -2  13   4         20.68         36.93        46.42 o
  -1  13   4         37.45         54.71        38.06 o
   0  13   4          2.31         -3.58        32.15 o
   1  13   4         39.54          8.62        33.93 o
   2  13   4        112.10         98.63        40.14 o
   3  13   4          0.02         -1.31        28.89 o
   4  13   4          8.36         27.26        29.56 o
  -1  14   4          3.05         29.86        53.03 o
   0  14   4        184.89        156.74        44.75 o
   1  14   4         99.97        104.81        41.35 o
 -11   1   5          2.43        -15.12        41.00 o
 -10   1   5        213.37        239.28        66.07 o
  -9   1   5          4.86         45.00        31.12 o
  -8   1   5          5.43         -6.94        22.70 o
  -7   1   5          9.18         20.10        17.60 o
  -6   1   5       1450.50       1509.35        42.92 o
  -5   1   5       2230.25       2141.09        50.05 o
  -4   1   5        907.84        963.62        45.70 o
  -3   1   5       1401.97       1375.93        37.66 o
  -2   1   5        852.77        783.53        29.39 o
  -1   1   5       9312.01       9988.85       196.87 o
   0   1   5      16604.03      16775.43       261.54 o
   1   1   5       4351.64       4566.67        88.77 o
   2   1   5       3505.51       3629.47        87.85 o
   3   1   5        660.32        704.81        32.81 o
   4   1   5      10919.31      11104.32       469.13 o
   5   1   5       3842.34       4254.68       143.73 o
   6   1   5       1560.53       1673.71       154.67 o
   7   1   5       3192.68       3051.22       152.73 o
   8   1   5         13.18          9.43        24.80 o
   9   1   5          1.36         42.28        45.48 o
  10   1   5         48.51         72.36        43.41 o
 -10   2   5         30.68         34.75        35.27 o
  -9   2   5         17.34         39.90        32.19 o
  -8   2   5        397.06        409.54        37.38 o
  -7   2   5         10.09         35.16        21.53 o
  -6   2   5       2971.14       2798.92        63.46 o
  -5   2   5       4627.89       4881.99       118.00 o
  -4   2   5        152.48        132.12        12.13 o
  -3   2   5      12793.76      12483.94       680.95 o
  -2   2   5      16606.98      16600.34       458.09 o
  -1   2   5      26235.53      27342.88       710.20 o
   0   2   5       9145.15       9375.81       218.92 o
   1   2   5        208.18        266.95        18.55 o
   2   2   5       3324.99       3196.60       130.15 o
   3   2   5         46.58         41.75        11.18 o
   4   2   5        252.38        219.32        18.22 o
   5   2   5         88.54        123.01        20.54 o
   6   2   5       2245.16       2340.63        94.50 o
   7   2   5        570.30        605.98        69.84 o
   8   2   5        149.60         94.21        39.39 o
   9   2   5        365.72        377.47        51.79 o
  10   2   5         46.01         75.62        41.58 o
 -10   3   5        520.75        588.40        86.48 o
  -9   3   5        185.84        175.67        32.95 o
  -8   3   5         21.94         11.15        23.35 o
  -7   3   5          9.56         23.27        22.09 o
  -6   3   5          7.88          6.19        15.77 o
  -5   3   5         50.66         42.05        11.74 o
  -4   3   5        463.87        409.62        22.70 o
  -3   3   5         36.33         27.09        10.75 o
  -2   3   5       1344.59       1114.80       115.48 o
  -1   3   5      10842.90      11690.06       247.59 o
   0   3   5       3908.27       4271.83       126.53 o
   1   3   5       1756.70       1711.05        50.45 o
   2   3   5       9441.03       9634.72       449.16 o
   3   3   5       1368.19       1358.98        39.00 o
   4   3   5       2433.16       2351.30        59.99 o
   5   3   5          5.88         -5.12        16.88 o
   6   3   5       1034.95        986.41        47.82 o
   7   3   5       2179.15       2002.90        97.27 o
   8   3   5         30.86         40.57        33.40 o
   9   3   5         80.37         92.38        39.61 o
  10   3   5         48.12         84.08        43.04 o
 -10   4   5         37.80         -0.35        35.84 o
  -9   4   5          6.89         16.04        27.50 o
  -8   4   5        952.62        951.94        55.72 o
  -7   4   5       1711.62       1845.62        74.62 o
  -6   4   5       1789.01       1752.79        74.35 o
  -5   4   5       4095.39       3772.58       270.61 o
  -4   4   5      12865.48      13508.79       251.97 o
  -3   4   5          9.98          4.83        12.05 o
  -2   4   5         29.22          4.21        11.12 o
  -1   4   5       8950.76       9628.84       274.61 o
   0   4   5         58.01         70.30        14.65 o
   1   4   5       1483.00       1406.79        46.19 o
   2   4   5        343.17        365.72        25.72 o
   3   4   5         30.02         29.50        12.64 o
   4   4   5          7.01         18.65        13.38 o
   5   4   5       3346.25       3117.24        78.98 o
   6   4   5       1289.23       1392.17        76.38 o
   7   4   5        361.55        339.17        43.92 o
   8   4   5        253.81        254.36        58.96 o
   9   4   5        607.73        645.29        63.90 o
  10   4   5        576.05        704.97       108.59 o
 -10   5   5         34.82         90.97        33.93 o
  -9   5   5        687.76        659.95        52.04 o
  -8   5   5        260.54        283.12        36.03 o
  -7   5   5        624.69        601.72        44.36 o
  -6   5   5       1569.31       1393.22        61.72 o
  -5   5   5       1407.82       1310.55        45.29 o
  -4   5   5        131.67        150.51        17.46 o
  -3   5   5        348.94        317.23        25.90 o
  -2   5   5        233.89        354.07        23.99 o
  -1   5   5      11189.59      12066.97       224.26 o
   0   5   5      16529.06      16526.78       348.26 o
   1   5   5       3859.88       3872.60        97.51 o
   2   5   5       2627.47       2728.51       187.71 o
   3   5   5       3315.41       3335.04        91.43 o
   4   5   5         14.53         14.63        13.97 o
   5   5   5       5077.89       4885.33       110.68 o
   6   5   5       2641.00       2560.21       110.88 o
   7   5   5        132.62        118.47        34.65 o
   8   5   5        645.60        641.80        64.16 o
   9   5   5          2.20         34.07        36.61 o
  10   5   5         27.26         25.99        61.54 o
 -10   6   5        193.35         52.77        63.66 o
  -9   6   5        110.24        121.02        52.63 o
  -8   6   5        454.72        448.57        42.73 o
  -7   6   5        391.90        420.81        39.62 o
  -6   6   5          7.19         -3.31        21.16 o
  -5   6   5        894.17        885.61        47.63 o
  -4   6   5       4251.54       4128.01       122.22 o
  -3   6   5        138.08        130.49        17.09 o
  -2   6   5       1084.09        832.41        62.66 o
  -1   6   5       4617.46       4659.43       141.57 o
   0   6   5        295.66        277.29        22.79 o
   1   6   5        580.02        639.89        32.72 o
   2   6   5        817.69        772.06        42.48 o
   3   6   5        140.09        121.34        19.31 o
   4   6   5         37.11         60.54        19.72 o
   5   6   5       1191.36       1087.51        80.19 o
   6   6   5          1.16         13.46        46.31 o
   7   6   5        524.67        610.73        56.66 o
   8   6   5        406.18        529.67        59.66 o
   9   6   5         37.86         65.63        58.38 o
  -9   7   5         61.58         94.04        32.20 o
  -8   7   5         16.98         23.37        27.51 o
  -7   7   5          9.60         11.41        22.76 o
  -6   7   5         35.34         44.71        24.16 o
  -5   7   5         29.50         42.68        22.45 o
  -4   7   5        803.05        832.00        36.89 o
  -3   7   5        210.61        222.11        21.29 o
  -2   7   5        858.16        940.51        55.65 o
  -1   7   5         43.11         50.52        13.76 o
   0   7   5       1620.18       1543.47        46.40 o
   1   7   5        995.83        953.41        63.70 o
   2   7   5        353.39        286.09        25.67 o
   3   7   5        257.54        250.06        26.18 o
   4   7   5        208.38        159.42        24.29 o
   5   7   5         18.34         -3.82        26.00 o
   6   7   5        445.63        406.44        46.95 o
   7   7   5        272.57        281.82        44.93 o
   8   7   5          4.06         40.52        36.25 o
   9   7   5         28.36         16.42        60.33 o
  -9   8   5          7.83         15.64        37.68 o
  -8   8   5        281.90        304.12        39.38 o
  -7   8   5         24.62         19.30        25.96 o
  -6   8   5          0.51          3.29        22.49 o
  -5   8   5         88.52         89.32        31.67 o
  -4   8   5        170.97        174.48        26.74 o
  -3   8   5       1495.44       1507.07        89.02 o
  -2   8   5        427.80        444.06        34.06 o
  -1   8   5          2.58         10.03        14.02 o
   0   8   5       1938.12       1909.75        55.62 o
   1   8   5          1.72         -8.01        14.15 o
   2   8   5          1.62          0.04        15.53 o
   3   8   5         10.42         12.12        18.37 o
   4   8   5        587.05        504.28        47.60 o
   5   8   5          6.98         37.92        45.49 o
   6   8   5         12.74         -8.57        27.78 o
   7   8   5         61.73         94.68        37.08 o
   8   8   5          2.48         13.02        36.78 o
   9   8   5         22.07         16.72        61.24 o
  -8   9   5          0.63         31.05        29.12 o
  -7   9   5         18.47          5.66        26.27 o
  -6   9   5         36.47         33.23        25.06 o
  -5   9   5       1045.48       1128.29        72.77 o
  -4   9   5        191.77        182.22        35.20 o
  -3   9   5          0.96         -2.22        20.58 o
  -2   9   5          0.82          3.09        19.16 o
  -1   9   5         50.66         29.08        20.75 o
   0   9   5         16.33          0.81        15.64 o
   1   9   5         23.04         34.88        16.99 o
   2   9   5          7.68         -8.56        18.61 o
   3   9   5        686.74        733.02        56.34 o
   4   9   5       1148.63       1055.25        55.30 o
   5   9   5          7.33         -1.80        22.08 o
   6   9   5         38.14         47.97        26.49 o
   7   9   5        335.77        353.52        41.08 o
   8   9   5        245.93        205.02        46.91 o
  -7  10   5         58.44         68.04        33.98 o
  -6  10   5         20.81         33.36        26.44 o
  -5  10   5          5.55         14.16        23.98 o
  -4  10   5        775.83        870.47        76.77 o
  -3  10   5        303.54        242.31        52.07 o
  -2  10   5        273.67        244.03        36.34 o
  -1  10   5         75.12         86.60        23.64 o
   0  10   5        104.83         75.18        23.83 o
   1  10   5          5.15        -10.20        19.23 o
   2  10   5        879.04        772.03        54.84 o
   3  10   5        344.36        331.73        33.57 o
   4  10   5         94.43         91.85        26.97 o
   5  10   5          2.07         15.08        25.14 o
   6  10   5          2.27          2.41        25.44 o
   7  10   5        187.53        258.89        79.49 o
  -6  11   5         21.49         26.32        27.80 o
  -5  11   5         87.91         88.17        40.27 o
  -4  11   5         35.73         40.60        34.93 o
  -3  11   5         42.88          4.22        32.54 o
  -2  11   5         46.75         31.67        24.90 o
  -1  11   5         52.11         62.88        24.65 o
   0  11   5        463.24        467.67        38.61 o
   1  11   5        789.28        772.76        68.96 o
   2  11   5        383.36        476.80        39.19 o
   3  11   5        408.68        495.15        41.32 o
   4  11   5        692.79        644.19        47.53 o
   5  11   5          1.06        -11.96        25.17 o
   6  11   5         27.37         41.50        29.01 o
  -5  12   5        130.32        119.22        59.98 o
  -4  12   5        110.93        100.02        39.57 o
  -3  12   5       2073.44       2351.61       116.98 o
  -2  12   5         81.11         68.41        34.58 o
  -1  12   5         89.69        104.04        28.29 o
   0  12   5        520.99        489.82        70.91 o
   1  12   5          2.72         13.73        35.00 o
   2  12   5          1.50          6.23        32.87 o
   3  12   5         37.45         11.57        26.64 o
   4  12   5         30.42         36.93        30.52 o
   5  12   5         24.54         43.24        27.82 o
  -4  13   5        182.02        220.88        47.57 o
  -3  13   5         58.68        124.97        79.04 o
  -2  13   5          3.61         18.31        34.31 o
  -1  13   5        489.08        405.72        76.67 o
   0  13   5         46.00         71.04        52.96 o
   1  13   5        277.98        396.24        53.23 o
   2  13   5        931.23        965.85        81.89 o
   3  13   5         78.85         58.82        37.82 o
   4  13   5        870.89        852.04        59.19 o
  -1  14   5        195.58        223.27        71.02 o
   0  14   5         35.27         50.22        38.28 o
   1  14   5         22.21         58.87        41.36 o
 -10   0   6         97.02        105.90        56.27 o
  -9   0   6       1537.53       1465.72       128.84 o
  -8   0   6       1162.59       1099.89        67.13 o
  -7   0   6        527.07        503.72        41.11 o
  -6   0   6      17178.53      18603.47       515.43 o
  -5   0   6         40.08         14.40        18.22 o
  -4   0   6        733.77        621.37        53.75 o
  -3   0   6       4936.02       4805.83       129.73 o
  -2   0   6      19377.44      18461.68       449.14 o
  -1   0   6      13714.50      14359.29       494.11 o
   0   0   6        511.66        525.13        21.16 o
   1   0   6      29515.04      30229.40       605.37 o
   2   0   6      14806.76      15741.11       539.77 o
   3   0   6      47085.47      55864.86      2863.17 o
   4   0   6       2172.27       1966.47       114.52 o
   5   0   6       1807.29       1585.91       106.50 o
   6   0   6       9994.93       9778.18       403.66 o
   7   0   6       1061.84       1237.67       106.46 o
   8   0   6        815.96        810.36        92.77 o
   9   0   6        902.50        782.05        97.26 o
  10   0   6         25.60         -2.71        55.01 o
 -10   1   6        200.78        164.88        43.54 o
  -9   1   6          0.64         22.85        29.67 o
  -8   1   6          7.91         21.64        22.94 o
  -7   1   6       2657.37       2216.08        65.48 o
  -6   1   6        958.83        912.08        42.86 o
  -5   1   6       1434.12       1330.63        36.57 o
  -4   1   6       8718.41       8707.63       265.70 o
  -3   1   6       5103.56       5223.15       161.38 o
  -2   1   6       3489.40       3539.61       136.68 o
  -1   1   6      23944.08      25365.71       669.95 o
   0   1   6       2027.98       2096.04        84.86 o
   1   1   6      20751.96      21859.06       378.88 o
   2   1   6       6437.67       6914.62       245.12 o
   3   1   6         17.82         36.81        19.84 o
   4   1   6       7787.06       8398.66       167.13 o
   5   1   6        286.96        264.11        33.58 o
   6   1   6         29.41        -15.66        25.68 o
   7   1   6         73.51         44.44        23.18 o
   8   1   6         62.58         52.77        32.88 o
   9   1   6        107.14        122.24        38.56 o
  10   1   6        447.42        422.62        72.47 o
 -10   2   6        142.88        194.73        61.30 o
  -9   2   6        112.16        144.37        36.69 o
  -8   2   6        661.06        631.92        69.92 o
  -7   2   6       1425.77       1332.46        59.14 o
  -6   2   6       1192.67       1165.88        35.98 o
  -5   2   6        475.89        494.40        24.72 o
  -4   2   6         61.51         81.54        10.91 o
  -3   2   6        513.16        487.47        35.20 o
  -2   2   6        202.38        215.58        18.50 o
  -1   2   6          7.85          0.82         7.68 o
   0   2   6        214.35        195.25        12.34 o
   1   2   6          4.83          4.05        11.77 o
   2   2   6       1033.70        995.41        37.63 o
   3   2   6       1334.41       1301.31        83.05 o
   4   2   6       8261.05       8370.78       194.43 o
   5   2   6       1033.03        905.94        41.18 o
   6   2   6        305.80        257.80        27.50 o
   7   2   6       1129.36       1130.22       192.17 o
   8   2   6         50.17         36.21        31.88 o
   9   2   6        229.44        237.20        44.54 o
  10   2   6        302.36        337.60        84.12 o
 -10   3   6        179.42        142.00        48.03 o
  -9   3   6         10.10         31.78        26.75 o
  -8   3   6        703.96        762.39        58.45 o
  -7   3   6        841.34        888.66        60.08 o
  -6   3   6        459.50        427.78        33.60 o
  -5   3   6        402.07        387.82        18.64 o
  -4   3   6       4362.39       4428.72       207.88 o
  -3   3   6       2232.80       2270.58        67.16 o
  -2   3   6       7206.34       7574.22       366.56 o
  -1   3   6        453.86        434.95        19.42 o
   0   3   6       6112.37       6445.29       124.33 o
   1   3   6       4443.70       4894.25       287.30 o
   2   3   6        740.54        825.37        34.96 o
   3   3   6         41.85         35.39        11.22 o
   4   3   6       1675.15       1559.62        57.64 o
   5   3   6       4003.42       4097.91       154.54 o
   6   3   6        637.15        666.25        52.72 o
   7   3   6        943.13        947.05        66.90 o
   8   3   6         21.88        -30.94        30.94 o
   9   3   6         25.90         11.93        36.83 o
  10   3   6         53.87         64.37        43.07 o
 -10   4   6         45.20         49.47        37.22 o
  -9   4   6         53.09         24.81        27.36 o
  -8   4   6          6.34         39.01        28.90 o
  -7   4   6        261.58        299.91        32.59 o
  -6   4   6       1758.62       1824.15        69.78 o
  -5   4   6        771.70        657.63        29.43 o
  -4   4   6        157.51        169.36        18.38 o
  -3   4   6       2871.61       3061.09        77.14 o
  -2   4   6       1963.42       1768.07        45.96 o
  -1   4   6        304.65        351.17        19.53 o
   0   4   6         28.37         43.00        12.21 o
   1   4   6       1582.85       1752.20        54.38 o
   2   4   6        742.13        742.93        34.70 o
   3   4   6       1235.47       1220.38        47.44 o
   4   4   6         93.24         92.65        16.16 o
   5   4   6          1.88         -0.68        14.76 o
   6   4   6        171.87        247.96       101.81 o
   7   4   6        783.67        793.23        62.81 o
   8   4   6        242.75        251.03        59.72 o
   9   4   6         85.20        150.29        41.26 o
  10   4   6        215.46        271.34        53.24 o
 -10   5   6         45.98         90.01        40.11 o
  -9   5   6          3.17         19.33        26.84 o
  -8   5   6         43.03         55.99        27.17 o
  -7   5   6         66.79         76.91        25.91 o
  -6   5   6        427.28        421.95        56.82 o
  -5   5   6        717.96        763.77        43.31 o
  -4   5   6        970.60        908.40        34.41 o
  -3   5   6         98.06        114.71        17.49 o
  -2   5   6          3.77         -0.41        12.11 o
  -1   5   6         30.59         19.16        12.89 o
   0   5   6        148.54        166.14        19.16 o
   1   5   6        129.95        128.99        18.16 o
   2   5   6        381.62        378.96        37.70 o
   3   5   6         75.42         55.38        27.95 o
   4   5   6        319.77        318.82        21.85 o
   5   5   6        200.40        180.34        20.01 o
   6   5   6         22.93         10.16        24.27 o
   7   5   6         23.67         49.76        32.00 o
   8   5   6         20.98         34.77        40.22 o
   9   5   6          0.02        -32.96        34.98 o
  10   5   6         13.72         20.08        62.73 o
  -9   6   6         22.30         15.15        29.57 o
  -8   6   6        395.24        389.25        40.77 o
  -7   6   6        770.37        833.47        52.32 o
  -6   6   6         16.31         51.79        27.27 o
  -5   6   6       1354.04       1431.27        61.67 o
  -4   6   6         12.59          2.70        14.62 o
  -3   6   6        804.21        715.25        47.74 o
  -2   6   6        232.66        246.99        18.79 o
  -1   6   6        502.17        557.77        35.91 o
   0   6   6         61.85         38.99        15.32 o
   1   6   6        752.30        769.27        60.02 o
   2   6   6        942.87        924.49        46.55 o
   3   6   6          1.27        -11.39        15.41 o
   4   6   6       2751.49       2654.10        83.60 o
   5   6   6         76.69         72.36        22.14 o
   6   6   6         43.09         44.56        50.28 o
   7   6   6       1286.24       1330.82        97.88 o
   8   6   6         31.93         40.31        35.17 o
   9   6   6         92.16        130.82        41.08 o
  -9   7   6        200.65        268.04        40.58 o
  -8   7   6        131.86        170.09        34.23 o
  -7   7   6         57.43         25.29        25.48 o
  -6   7   6       1196.82       1197.49        60.55 o
  -5   7   6        766.86        810.77        47.75 o
  -4   7   6         39.19         43.23        20.98 o
  -3   7   6       7589.45       7783.48       204.82 o
  -2   7   6       2758.75       2668.58       117.39 o
  -1   7   6        116.69         95.39        15.23 o
   0   7   6       9891.94       9469.65       213.92 o
   1   7   6        469.84        449.60        29.90 o
   2   7   6         37.04         31.61        19.72 o
   3   7   6        811.68        701.68        52.29 o
   4   7   6         18.02         24.76        19.50 o
   5   7   6       1645.63       1509.67        90.08 o
   6   7   6         31.15         49.17        32.08 o
   7   7   6        555.09        651.90        61.60 o
   8   7   6         34.52         54.44        37.20 o
   9   7   6        189.55        208.68        71.05 o
  -9   8   6        166.90        169.63        37.43 o
  -8   8   6        178.18        170.21        34.04 o
  -7   8   6        508.94        596.00        47.24 o
  -6   8   6        164.46        156.45        46.76 o
  -5   8   6       1259.48       1342.50        63.87 o
  -4   8   6        490.67        502.44        47.08 o
  -3   8   6         20.04        -11.12        16.38 o
  -2   8   6       1097.21       1086.30        49.42 o
  -1   8   6        516.38        538.94        43.57 o
   0   8   6       2186.81       2238.01        62.23 o
   1   8   6        191.99        149.35        22.15 o
   2   8   6       1859.42       1583.85        60.78 o
   3   8   6        620.32        595.68        38.63 o
   4   8   6       1337.37       1294.08        74.28 o
   5   8   6       1093.69       1098.45       125.41 o
   6   8   6        370.61        439.24        60.12 o
   7   8   6       2073.23       2149.69       111.39 o
   8   8   6        259.25        311.73        50.93 o
  -8   9   6        198.25        157.71        34.53 o
  -7   9   6        213.60        207.51        34.56 o
  -6   9   6          1.85          5.66        24.02 o
  -5   9   6        354.54        314.44        35.05 o
  -4   9   6        436.60        421.45        38.51 o
  -3   9   6        572.86        592.03        51.70 o
  -2   9   6       2073.46       1892.43       120.60 o
  -1   9   6       4429.21       4614.73       193.24 o
   0   9   6        472.33        424.48        27.28 o
   1   9   6       1295.31       1214.49        45.84 o
   2   9   6        771.76        743.30        36.93 o
   3   9   6         19.41          4.20        20.67 o
   4   9   6        153.94         89.89        31.30 o
   5   9   6         96.30         72.29        42.96 o
   6   9   6          5.01         13.91        62.45 o
   7   9   6         27.25         18.82        29.14 o
   8   9   6         27.96         17.70        37.72 o
  -7  10   6          1.11         -0.34        27.56 o
  -6  10   6        580.50        731.89        55.77 o
  -5  10   6         94.69         80.73        27.90 o
  -4  10   6        218.35        152.99        36.82 o
  -3  10   6        462.24        471.82        61.70 o
  -2  10   6        698.09        685.09        44.29 o
  -1  10   6        138.35        107.41        25.34 o
   0  10   6        138.73        133.40        25.15 o
   1  10   6          8.81          3.00        17.34 o
   2  10   6        606.04        526.77        39.01 o
   3  10   6       1202.83       1280.91        90.93 o
   4  10   6         13.18         10.98        23.24 o
   5  10   6        173.07        204.87        43.95 o
   6  10   6        621.31        596.92        48.99 o
   7  10   6          9.51         43.08        30.32 o
  -6  11   6          1.45          7.99        27.49 o
  -5  11   6        143.20        189.21        41.63 o
  -4  11   6        244.86        253.09        44.10 o
  -3  11   6          1.35          8.94        30.98 o
  -2  11   6         18.88         -2.37        30.13 o
  -1  11   6        671.17        651.77        44.61 o
   0  11   6          0.48          8.25        22.55 o
   1  11   6        381.47        437.77        48.46 o
   2  11   6          2.86         29.18        23.13 o
   3  11   6         76.77         43.11        25.59 o
   4  11   6        365.92        451.12        41.81 o
   5  11   6        241.53        281.47        62.28 o
   6  11   6          0.52         14.37        36.85 o
  -5  12   6          0.07        108.11        53.46 o
  -4  12   6         61.85         42.78        35.66 o
  -3  12   6         21.05         55.39        36.91 o
  -2  12   6        117.39        154.95        38.92 o
  -1  12   6         26.28         48.52        27.66 o
   0  12   6         16.58          6.55        33.75 o
   1  12   6          9.82         46.00        33.66 o
   2  12   6         28.76          4.53        31.46 o
   3  12   6        128.59        132.92        31.65 o
   4  12   6         90.74         65.01        28.53 o
   5  12   6         42.45         77.69        30.64 o
  -4  13   6         76.55         89.41        41.38 o
  -3  13   6         50.42         35.75        36.83 o
  -2  13   6         11.95         14.08        34.82 o
  -1  13   6         12.31         17.26        47.64 o
   0  13   6         81.62         45.08        35.84 o
   1  13   6         34.90         25.27        36.39 o
   2  13   6         22.33        -29.98        33.52 o
   3  13   6         40.72         56.07        38.42 o
   4  13   6        179.67        229.19        38.31 o
  -1  14   6          7.73        -18.21        49.82 o
   0  14   6         33.52         53.64        53.88 o
 -10   1   7         10.15          7.53        37.12 o
  -9   1   7          5.31         -9.54        43.82 o
  -8   1   7          0.20        -12.58        25.81 o
  -7   1   7       2309.90       2213.38       154.72 o
  -6   1   7         60.05         39.85        14.31 o
  -5   1   7         29.92         30.89        17.65 o
  -4   1   7        297.18        264.52        18.50 o
  -3   1   7       1475.50       1372.25        59.82 o
  -2   1   7        511.29        478.98        19.65 o
  -1   1   7       4601.37       4912.23       107.82 o
   0   1   7       3421.65       3559.80        73.34 o
   1   1   7      22593.61      23013.38       510.95 o
   2   1   7          5.08          2.61        13.59 o
   3   1   7        881.93        876.66        38.48 o
   4   1   7        441.56        495.16        32.09 o
   5   1   7        662.76        554.02        36.19 o
   6   1   7        238.19        254.58        30.38 o
   7   1   7        154.44        183.08        36.22 o
   8   1   7          0.97          3.08        29.73 o
   9   1   7         27.74         -5.90        33.58 o
  10   1   7        412.61        464.11        60.76 o
 -10   2   7        208.47        167.98        61.47 o
  -9   2   7        920.30        813.39        63.45 o
  -8   2   7        142.99        130.68        27.31 o
  -7   2   7        173.26        167.82        26.86 o
  -6   2   7        107.25         88.35        18.16 o
  -5   2   7       3330.44       3299.76       118.27 o
  -4   2   7         32.82         35.77        11.08 o
  -3   2   7        276.16        247.23        16.10 o
  -2   2   7       8478.02       8476.20       177.68 o
  -1   2   7        542.94        575.64        20.41 o
   0   2   7        632.74        698.27        21.67 o
   1   2   7         98.76         87.38        13.83 o
   2   2   7        274.20        304.98        22.67 o
   3   2   7      10847.87      11362.31       246.32 o
   4   2   7        154.18        139.46        15.61 o
   5   2   7         65.59         85.69        17.12 o
   6   2   7       2617.67       2850.69       116.54 o
   7   2   7       1096.03       1045.45       120.00 o
   8   2   7       1412.43       1339.26        83.71 o
   9   2   7         20.34         30.61        36.40 o
  10   2   7        313.29        296.35        53.35 o
 -10   3   7         13.75         14.45        34.58 o
  -9   3   7        671.60        654.36        59.29 o
  -8   3   7        683.34        728.08        48.12 o
  -7   3   7       1907.54       1879.71        73.57 o
  -6   3   7       1214.88       1284.88        76.29 o
  -5   3   7       1949.60       1650.32        70.44 o
  -4   3   7       2807.49       2513.39       126.24 o
  -3   3   7       1050.50       1126.71        73.62 o
  -2   3   7       3876.49       4482.79       110.06 o
  -1   3   7        337.06        321.89        15.15 o
   0   3   7         48.61         61.20        12.73 o
   1   3   7       5725.41       5889.87       135.07 o
   2   3   7         45.30         58.49        16.92 o
   3   3   7        483.41        455.90        28.94 o
   4   3   7       4440.05       4629.08       200.73 o
   5   3   7        211.51        200.53        19.68 o
   6   3   7        374.57        398.54        44.02 o
   7   3   7        842.33        789.92        84.56 o
   8   3   7        736.46        744.60        65.34 o
   9   3   7          6.69        -16.75        35.79 o
  10   3   7        399.75        524.37        64.23 o
 -10   4   7        103.66         62.22        37.11 o
  -9   4   7         10.22         37.45        34.23 o
  -8   4   7        552.77        570.05        44.45 o
  -7   4   7        936.68        938.16        52.04 o
  -6   4   7        190.69        197.86        27.07 o
  -5   4   7          2.05          5.19        22.23 o
  -4   4   7       2256.72       2094.21        87.40 o
  -3   4   7       6871.54       6957.65       269.53 o
  -2   4   7        241.90        212.10        15.96 o
  -1   4   7       7296.96       7397.65       227.89 o
   0   4   7        253.40        223.46        24.07 o
   1   4   7      10058.74      10947.82       235.33 o
   2   4   7       5720.45       5588.58       135.04 o
   3   4   7       1564.34       1543.75        55.55 o
   4   4   7       4656.46       4410.03       261.44 o
   5   4   7       3650.70       3617.05       106.08 o
   6   4   7        131.83        155.50        34.86 o
   7   4   7        568.29        564.56        54.69 o
   8   4   7        169.43        170.99        41.34 o
   9   4   7         80.03         98.37        86.95 o
  10   4   7         12.22         53.64        41.80 o
 -10   5   7        293.18        329.17        51.97 o
  -9   5   7        507.64        491.60        46.08 o
  -8   5   7        437.79        551.40        51.83 o
  -7   5   7        119.95         78.76        26.73 o
  -6   5   7       5864.86       5954.00       217.38 o
  -5   5   7         14.89         27.04        25.31 o
  -4   5   7        128.33        111.32        15.55 o
  -3   5   7      11490.40      11106.18       245.27 o
  -2   5   7       4507.18       4965.75       122.91 o
  -1   5   7         19.74         -8.77        12.14 o
   0   5   7       2868.61       2595.10       289.46 o
   1   5   7       2307.78       2244.30        67.42 o
   2   5   7         48.28         52.25        17.58 o
   3   5   7          0.76          8.53        16.98 o
   4   5   7        567.06        569.33        35.76 o
   5   5   7          4.84         -5.98        19.94 o
   6   5   7       1766.74       1672.53       142.25 o
   7   5   7        802.58        811.81        65.47 o
   8   5   7        331.34        390.14        65.23 o
   9   5   7       1229.98       1269.14        90.15 o
  10   5   7          4.25         23.62        47.85 o
  -9   6   7        191.67        143.31        34.52 o
  -8   6   7          6.20          6.31        25.68 o
  -7   6   7        526.29        517.21        42.89 o
  -6   6   7         24.38         54.46        27.84 o
  -5   6   7         93.03        102.97        24.71 o
  -4   6   7        849.03        894.93        46.55 o
  -3   6   7        388.78        369.02        30.55 o
  -2   6   7          6.12         -5.58         9.90 o
  -1   6   7      11215.66      11257.74       215.12 o
   0   6   7         44.90         62.19        17.55 o
   1   6   7       2296.56       2105.13        66.43 o
   2   6   7       2099.55       2164.20       152.46 o
   3   6   7         28.07         12.89        17.19 o
   4   6   7       1235.67       1198.70        53.09 o
   5   6   7        256.10        281.48        37.27 o
   6   6   7        164.69        162.90        37.24 o
   7   6   7        959.99       1057.65        75.20 o
   8   6   7         71.02         27.17        35.55 o
   9   6   7          1.09          3.53        37.26 o
  -9   7   7        110.87        136.33        35.17 o
  -8   7   7        370.98        422.17        43.13 o
  -7   7   7          2.40          9.39        24.61 o
  -6   7   7         67.76         81.19        25.97 o
  -5   7   7          8.74         20.02        22.32 o
  -4   7   7        545.93        601.25        40.75 o
  -3   7   7        928.53        924.30        46.86 o
  -2   7   7       1433.42       1470.56        49.03 o
  -1   7   7         15.85         19.31        17.68 o
   0   7   7         38.08         46.81        18.27 o
   1   7   7         54.56         55.10        18.61 o
   2   7   7        189.00        207.93        24.56 o
   3   7   7        175.73        206.20        26.14 o
   4   7   7          5.80        -13.23        19.22 o
   5   7   7         96.69        115.00        33.12 o
   6   7   7        515.81        515.97        54.28 o
   7   7   7        141.02        141.07        40.11 o
   8   7   7         96.06         67.25        39.01 o
   9   7   7        112.20        114.41        44.61 o
  -8   8   7         64.85         56.79        28.97 o
  -7   8   7         97.57         41.58        27.98 o
  -6   8   7         45.04         32.40        23.99 o
  -5   8   7        229.32        251.77        51.85 o
  -4   8   7        307.60        298.34        33.36 o
  -3   8   7         57.11         45.72        21.93 o
  -2   8   7       1225.49       1284.89        62.57 o
  -1   8   7        226.03        246.85        35.48 o
   0   8   7        209.73        186.62        19.90 o
   1   8   7        113.42         97.18        20.72 o
   2   8   7          0.07         -2.84        17.98 o
   3   8   7       1431.55       1482.05        78.04 o
   4   8   7          0.10        -19.59        25.60 o
   5   8   7          8.45         24.64        28.24 o
   6   8   7        153.04        192.73        63.04 o
   7   8   7        598.49        607.42        61.35 o
   8   8   7        286.41        336.28       124.27 o
  -8   9   7         89.29         94.36        31.68 o
  -7   9   7        231.65        262.47        38.01 o
  -6   9   7        478.67        547.49        46.25 o
  -5   9   7         35.02         38.18        25.12 o
  -4   9   7        155.61        157.55        29.69 o
  -3   9   7        107.69        114.35        25.91 o
  -2   9   7        929.13        921.61        50.52 o
  -1   9   7        129.32        107.91        24.15 o
   0   9   7        756.68        717.47        56.52 o
   1   9   7        980.77        951.11        49.64 o
   2   9   7        300.10        314.06        30.60 o
   3   9   7          8.39         20.83        26.85 o
   4   9   7         22.98          6.24        27.16 o
   5   9   7          7.59          4.38        35.96 o
   6   9   7        121.66        138.38        38.73 o
   7   9   7          4.90         38.50        37.28 o
   8   9   7         13.37         15.93        29.89 o
  -7  10   7         40.51         17.71        28.92 o
  -6  10   7         82.98         69.49        30.13 o
  -5  10   7        386.07        343.26        38.28 o
  -4  10   7         17.19         21.47        24.73 o
  -3  10   7         74.15         65.87        32.75 o
  -2  10   7        139.19        130.17        33.67 o
  -1  10   7        566.40        586.43        42.41 o
   0  10   7        132.94        202.47        52.44 o
   1  10   7        565.94        555.21        35.65 o
   2  10   7         23.12         14.84        22.07 o
   3  10   7        216.63        243.15        31.51 o
   4  10   7         75.43        104.89        27.27 o
   5  10   7         30.34          2.28        25.31 o
   6  10   7         65.28         33.73        28.00 o
   7  10   7        236.05        289.21        40.43 o
  -6  11   7         60.02         46.25        29.85 o
  -5  11   7        187.59        149.58        40.33 o
  -4  11   7        381.85        388.87        56.01 o
  -3  11   7          4.32         35.26        35.04 o
  -2  11   7        967.69       1105.21        96.62 o
  -1  11   7         73.35         60.00        25.41 o
   0  11   7        256.61        262.48        32.24 o
   1  11   7         16.15          1.33        22.65 o
   2  11   7        198.18        184.59        29.39 o
   3  11   7         42.96         48.89        25.01 o
   4  11   7        310.69        289.71        35.85 o
   5  11   7         49.56         77.87        29.12 o
   6  11   7        172.19        196.61        35.95 o
  -5  12   7         55.91         86.44        38.96 o
  -4  12   7         37.94          4.80        36.24 o
  -3  12   7         70.86         92.57        37.52 o
  -2  12   7        700.43        793.40        66.68 o
  -1  12   7        129.25         91.63        34.07 o
   0  12   7       1112.36       1174.63        61.88 o
   1  12   7        682.63        726.82        62.54 o
   2  12   7        129.99        135.21        38.02 o
   3  12   7       1072.47       1153.85        63.81 o
   4  12   7          1.16          6.82        26.36 o
   5  12   7         98.63        102.80        31.70 o
  -3  13   7         12.09         56.63        44.94 o
  -2  13   7        437.71        482.28        56.82 o
  -1  13   7        106.20        151.70        39.63 o
   0  13   7          0.49         -3.72        34.78 o
   1  13   7        321.85        322.67        49.96 o
   2  13   7        140.55        135.64        40.80 o
   3  13   7          6.59         11.11        36.83 o
 -10   0   8          5.04          2.97        49.15 o
  -9   0   8          6.58         11.16        46.52 o
  -8   0   8         92.40        124.31        31.97 o
  -7   0   8       2545.57       2383.97       100.26 o
  -6   0   8       1944.96       1864.15       132.64 o
  -5   0   8       5679.67       5547.02       196.50 o
  -4   0   8       5813.06       5080.54       213.61 o
  -3   0   8      11376.14      11044.34       362.51 o
  -2   0   8        161.39        182.95        16.00 o
  -1   0   8      14339.63      15377.33       316.63 o
   0   0   8      59932.00      62435.59      1238.15 o
   1   0   8       1354.01       1309.92        39.75 o
   2   0   8       5030.72       5604.28       161.65 o
   3   0   8       8781.87       8755.93       393.61 o
   4   0   8       1036.92       1139.46        86.11 o
   5   0   8        450.11        389.48        56.98 o
   6   0   8        667.89        780.93        81.29 o
   7   0   8         56.33         43.36        43.89 o
   8   0   8        141.73        110.82        50.74 o
   9   0   8       1024.50       1143.32       116.11 o
  10   0   8        189.27        228.23        71.59 o
 -10   1   8       1470.99       1367.10        95.23 o
  -9   1   8        210.14        188.07        59.58 o
  -8   1   8       1141.29       1077.33        67.81 o
  -7   1   8       3030.25       2586.80        78.66 o
  -6   1   8         18.11         14.35        18.45 o
  -5   1   8       1233.28       1192.08        34.14 o
  -4   1   8        128.10        110.92        11.97 o
  -3   1   8          2.45         -2.68        10.84 o
  -2   1   8        368.70        345.91        17.35 o
  -1   1   8       5737.57       5887.27       100.18 o
   0   1   8        504.12        466.41        15.79 o
   1   1   8       1143.64       1209.77        35.69 o
   2   1   8        941.97        888.05        31.93 o
   3   1   8       3881.51       3950.26        89.24 o
   4   1   8      10076.76       9901.73       244.83 o
   5   1   8       7548.74       7926.94       235.06 o
   6   1   8         62.75         21.02        66.95 o
   7   1   8       3597.65       3757.82       146.61 o
   8   1   8        684.97        693.81        61.36 o
   9   1   8         89.71        115.39        40.36 o
  10   1   8        524.58        478.72        62.24 o
 -10   2   8          7.38        -41.87        44.95 o
  -9   2   8         29.59         20.69        31.49 o
  -8   2   8          9.51          7.57        26.96 o
  -7   2   8        125.44        152.69        28.47 o
  -6   2   8       1533.70       1423.69        46.97 o
  -5   2   8       2484.01       2326.03        51.78 o
  -4   2   8       2254.96       2226.84        79.63 o
  -3   2   8       1257.70       1231.38        36.28 o
  -2   2   8       5604.44       6055.15       131.36 o
  -1   2   8        371.11        379.08        23.18 o
   0   2   8       2004.15       2189.91        46.36 o
   1   2   8       5013.72       5048.53       102.61 o
   2   2   8        773.85        860.25        37.12 o
   3   2   8        186.46        199.38        35.84 o
   4   2   8        565.74        556.76        34.49 o
   5   2   8         23.20         27.06        15.06 o
   6   2   8        367.89        392.42        44.08 o
   7   2   8         10.42         29.75        30.48 o
   8   2   8        198.78        237.38        44.63 o
   9   2   8        194.41        217.24        52.78 o
  10   2   8        166.04        121.58        46.36 o
 -10   3   8         37.29         -2.15        33.99 o
  -9   3   8        807.16        775.65        64.05 o
  -8   3   8          7.17         37.28        24.17 o
  -7   3   8        193.72        180.52        28.03 o
  -6   3   8         70.77         70.72        21.44 o
  -5   3   8         24.61          6.69        12.87 o
  -4   3   8          4.07         -4.95        11.43 o
  -3   3   8       1378.66       1293.08        49.17 o
  -2   3   8       1354.03       1392.44        48.31 o
  -1   3   8       2489.05       2515.38        50.97 o
   0   3   8       1731.87       1736.93        40.69 o
   1   3   8       9056.44       9409.02       252.62 o
   2   3   8          0.41         -5.13        19.20 o
   3   3   8        294.60        275.29        24.55 o
   4   3   8       1037.05        970.00        47.51 o
   5   3   8         76.90         70.50        22.58 o
   6   3   8       1302.41       1301.67       118.76 o
   7   3   8        980.41        992.67       162.42 o
   8   3   8       1740.29       1588.15        94.24 o
   9   3   8        380.21        442.61        57.09 o
  10   3   8        412.55        382.13        58.59 o
 -10   4   8         26.61          5.44        34.87 o
  -9   4   8        400.93        412.85        51.82 o
  -8   4   8          7.54         16.08        24.53 o
  -7   4   8        759.74        651.58        44.36 o
  -6   4   8        201.42        199.46        27.64 o
  -5   4   8         79.72         57.45        20.88 o
  -4   4   8       2740.69       2709.29        98.12 o
  -3   4   8       2189.53       2255.08        70.86 o
  -2   4   8       3375.46       3761.56        99.10 o
  -1   4   8         19.90          0.05        11.80 o
   0   4   8       2784.12       2870.84        76.71 o
   1   4   8         12.39         26.37        16.80 o
   2   4   8          4.73         -6.18        15.71 o
   3   4   8        304.82        267.50        42.15 o
   4   4   8       1291.14       1204.33       105.21 o
   5   4   8        223.20        200.11        26.84 o
   6   4   8        152.66        166.83        35.55 o
   7   4   8        139.39        151.29        48.73 o
   8   4   8        621.77        666.12        63.85 o
   9   4   8        289.10        386.28        55.87 o
  10   4   8         30.64         17.51        40.57 o
 -10   5   8         44.53         65.37        37.25 o
  -9   5   8         45.90         29.40        30.01 o
  -8   5   8        181.62        123.63        30.93 o
  -7   5   8         71.96         55.04        25.25 o
  -6   5   8        120.81        106.12        25.03 o
  -5   5   8        213.64        215.51        27.78 o
  -4   5   8        254.45        237.98        26.72 o
  -3   5   8       1421.61       1359.65        41.88 o
  -2   5   8         16.86         -3.88        12.68 o
  -1   5   8         30.57         37.78        12.91 o
   0   5   8        192.37        210.55        24.22 o
   1   5   8        261.82        271.72        23.51 o
   2   5   8         54.02         51.05        18.12 o
   3   5   8         99.83        121.50        21.21 o
   4   5   8        560.49        523.19        35.42 o
   5   5   8        417.37        444.69        48.93 o
   6   5   8        106.85        103.44        25.41 o
   7   5   8        114.68         77.16        34.64 o
   8   5   8          6.02         46.87        45.78 o
   9   5   8          1.74        -19.17        35.33 o
  -9   6   8        166.80        144.51        34.66 o
  -8   6   8        236.86        179.90        33.82 o
  -7   6   8        100.38         75.13        26.94 o
  -6   6   8        431.52        441.63        38.24 o
  -5   6   8       3540.25       3758.60       150.23 o
  -4   6   8        967.17       1038.23        50.91 o
  -3   6   8        776.49        785.05        45.37 o
  -2   6   8       2673.93       2711.50        84.06 o
  -1   6   8        508.01        478.15        29.22 o
   0   6   8         55.61         37.94        16.72 o
   1   6   8       1949.69       1838.77        76.85 o
   2   6   8        515.86        549.18        51.76 o
   3   6   8         22.59         32.39        18.45 o
   4   6   8         22.60         51.18        21.25 o
   5   6   8          1.45         16.48        21.74 o
   6   6   8        162.63        203.69        52.63 o
   7   6   8        144.07        176.87        66.29 o
   8   6   8        422.28        423.46        54.26 o
   9   6   8          2.04         41.34        39.75 o
  -9   7   8        660.75        642.77        54.28 o
  -8   7   8        114.59        100.75        32.28 o
  -7   7   8        195.25        184.03        32.89 o
  -6   7   8        717.36        706.81        48.09 o
  -5   7   8         97.69         81.69        24.72 o
  -4   7   8        120.78         80.86        24.24 o
  -3   7   8        718.79        746.24        43.36 o
  -2   7   8       3814.78       4160.17       141.82 o
  -1   7   8        274.45        244.63        24.54 o
   0   7   8        170.96        162.18        23.77 o
   1   7   8       3450.97       3435.21       177.69 o
   2   7   8        279.91        229.79        26.52 o
   3   7   8       1219.04       1230.73        54.65 o
   4   7   8        227.01        230.93        28.57 o
   5   7   8       1985.46       2074.05       207.43 o
   6   7   8       3128.53       3417.36       160.60 o
   7   7   8        173.50        128.32        39.44 o
   8   7   8        995.23        971.43        78.14 o
   9   7   8        491.72        496.68        63.94 o
  -8   8   8         18.76         16.67        29.47 o
  -7   8   8        321.40        302.53        38.02 o
  -6   8   8        401.54        451.88        42.13 o
  -5   8   8        155.19        153.09        28.89 o
  -4   8   8       3233.08       3355.96       109.66 o
  -3   8   8        486.62        539.33        42.14 o
  -2   8   8       4420.93       4830.17       134.71 o
  -1   8   8       3808.50       3567.18       168.35 o
   0   8   8        890.88        866.56        55.23 o
   1   8   8        749.24        717.67        40.11 o
   2   8   8        955.59        898.86        46.26 o
   3   8   8        101.15         73.87        22.78 o
   4   8   8        413.58        321.95        56.89 o
   5   8   8         60.64         31.57        29.26 o
   6   8   8        130.14        103.46        37.01 o
   7   8   8          1.93          4.60        33.54 o
   8   8   8        853.54        842.57        76.09 o
  -8   9   8        147.77        150.24        36.56 o
  -7   9   8        204.38        163.70        33.94 o
  -6   9   8          0.95         16.20        26.12 o
  -5   9   8        519.67        559.43        44.97 o
  -4   9   8         86.26         40.02        39.39 o
  -3   9   8        248.12        286.73        33.39 o
  -2   9   8          3.03         -9.12        26.32 o
  -1   9   8        228.27        211.62        26.87 o
   0   9   8        741.11        671.35        41.08 o
   1   9   8       1491.68       1377.58        58.69 o
   2   9   8         42.75         34.43        21.99 o
   3   9   8        877.98        782.13        46.39 o
   4   9   8       1390.90       1401.39        82.28 o
   5   9   8        685.82        743.01       102.64 o
   6   9   8          3.03         29.95        34.01 o
   7   9   8        707.84        746.69        70.03 o
   8   9   8        282.42        285.61        76.14 o
  -7  10   8         45.02         55.31        30.74 o
  -6  10   8         21.44         30.10        27.49 o
  -5  10   8        164.15        164.67        31.99 o
  -4  10   8        144.70        127.95        28.75 o
  -3  10   8       1397.55       1669.26        97.44 o
  -2  10   8        243.57        252.38        39.43 o
  -1  10   8         81.18         73.63        28.17 o
   0  10   8       1459.58       1482.20        63.94 o
   1  10   8          7.86         15.58        18.02 o
   2  10   8         52.34         68.59        20.09 o
   3  10   8        182.46        172.23        28.91 o
   4  10   8          7.31         -2.17        27.94 o
   5  10   8        279.23        278.52        47.64 o
   6  10   8        349.26        356.11        50.22 o
   7  10   8         13.59         40.77        42.61 o
  -6  11   8         41.98         42.63        30.24 o
  -5  11   8         34.60         59.38        28.40 o
  -4  11   8         20.74         46.21        35.01 o
  -3  11   8          6.04         23.67        32.75 o
  -2  11   8        802.36        899.21       128.01 o
  -1  11   8        462.30        470.64        49.13 o
   0  11   8         83.15         55.99        27.15 o
   1  11   8          0.29         29.15        23.37 o
   2  11   8        276.41        291.86        33.79 o
   3  11   8        104.64         74.62        37.10 o
   4  11   8         43.18         45.50        27.01 o
   5  11   8         45.91         34.55        28.39 o
   6  11   8        149.49        130.59        34.38 o
  -5  12   8         84.86         79.16        40.00 o
  -4  12   8          4.14         51.67        37.92 o
  -3  12   8         17.93         39.71        35.27 o
  -2  12   8         10.21          0.86        32.78 o
  -1  12   8        188.53        211.23        40.63 o
   0  12   8        256.35        258.91        34.61 o
   1  12   8          0.03         17.28        50.40 o
   2  12   8          9.98         61.59        33.17 o
   3  12   8         98.00         84.59        30.09 o
   4  12   8         63.70         55.06        29.26 o
   5  12   8          1.66         37.94        30.45 o
  -3  13   8          1.35         -2.71        35.17 o
  -2  13   8         13.51         22.98        34.65 o
  -1  13   8         93.35         66.80        36.10 o
   0  13   8         22.95         25.37        49.20 o
   1  13   8          4.43         18.07        35.71 o
   2  13   8         39.37         32.80        43.00 o
   3  13   8         17.64         -5.03        34.99 o
 -10   1   9        466.11        488.59        61.62 o
  -9   1   9         86.06        120.15        39.49 o
  -8   1   9         92.01         55.08        31.02 o
  -7   1   9        221.79        195.36        34.19 o
  -6   1   9        652.78        670.79        31.77 o
  -5   1   9         21.23         27.24        12.01 o
  -4   1   9        385.33        336.17        24.76 o
  -3   1   9        484.83        552.78        35.94 o
  -2   1   9        124.62        144.13        13.74 o
  -1   1   9       7792.98       8634.66       142.75 o
   0   1   9        984.90        897.64        24.88 o
   1   1   9       3464.15       3728.07       100.38 o
   2   1   9        920.54        921.84        35.99 o
   3   1   9          2.83         16.75        14.92 o
   4   1   9        172.07        138.42        22.39 o
   5   1   9         20.80         -9.46        23.27 o
   6   1   9         56.28         20.04        27.21 o
   7   1   9        232.21        268.03        41.74 o
   8   1   9        282.46        312.02        47.10 o
   9   1   9          1.51        -12.93        34.37 o
  10   1   9          0.49        -17.85        37.12 o
 -10   2   9         45.75         44.52        49.81 o
  -9   2   9         57.68         38.57        32.69 o
  -8   2   9       3262.98       3276.67       132.94 o
  -7   2   9         60.67         91.48        23.67 o
  -6   2   9       2261.25       2118.91        97.76 o
  -5   2   9          3.18          8.49        13.53 o
  -4   2   9        477.12        511.75        24.24 o
  -3   2   9       2490.72       2314.53        77.37 o
  -2   2   9       2455.94       2683.51        65.30 o
  -1   2   9         47.26         29.05         9.77 o
   0   2   9      13522.31      14808.37       255.21 o
   1   2   9       5387.09       5690.22       102.93 o
   2   2   9        154.43        155.53        18.06 o
   3   2   9          3.21         -3.38        17.21 o
   4   2   9       1636.71       1687.36        61.89 o
   5   2   9        315.63        283.50        29.29 o
   6   2   9       1681.92       1864.57       323.32 o
   7   2   9         32.28          3.64        31.82 o
   8   2   9         28.56         37.16        33.63 o
   9   2   9        898.34        925.37        88.94 o
  10   2   9         19.43         49.42        43.13 o
 -10   3   9        500.88        511.40        94.23 o
  -9   3   9          0.30        -10.21        30.77 o
  -8   3   9          5.81        -13.79        27.49 o
  -7   3   9         21.00         -2.39        26.57 o
  -6   3   9        243.67        229.92        27.67 o
  -5   3   9        167.98        173.05        24.01 o
  -4   3   9       2396.10       2314.05       137.96 o
  -3   3   9       1281.44       1244.65        49.86 o
  -2   3   9         84.36         50.48        12.49 o
  -1   3   9       2744.18       2779.52        76.38 o
   0   3   9       7089.17       7136.60       124.67 o
   1   3   9       1857.47       1754.11        56.38 o
   2   3   9       2197.01       2181.22        67.19 o
   3   3   9        930.94        890.83        41.62 o
   4   3   9       3762.77       3493.81       100.99 o
   5   3   9        373.10        321.84        31.47 o
   6   3   9         29.78         36.68        31.72 o
   7   3   9        807.07        989.30       166.00 o
   8   3   9        136.69        121.21        38.85 o
   9   3   9         22.99         10.85        63.30 o
  10   3   9         27.48         37.42        43.87 o
 -10   4   9        381.41        348.19        52.04 o
  -9   4   9        258.12        276.91        44.83 o
  -8   4   9         74.28         95.46        27.31 o
  -7   4   9       2600.05       2447.02        88.74 o
  -6   4   9        622.49        602.49        40.46 o
  -5   4   9       3578.44       3558.57       105.37 o
  -4   4   9       2973.28       3085.41       137.48 o
  -3   4   9        434.43        395.22        30.67 o
  -2   4   9        493.29        441.07        23.30 o
  -1   4   9       3064.87       3189.66       105.34 o
   0   4   9         16.09         17.81        14.05 o
   1   4   9        611.88        648.14        40.16 o
   2   4   9        141.68        150.05        20.99 o
   3   4   9       1008.29        950.00        44.22 o
   4   4   9         46.59         84.76        22.04 o
   5   4   9       3537.26       3135.44       164.63 o
   6   4   9        658.21        711.02        53.38 o
   7   4   9       1605.69       1480.22       137.78 o
   8   4   9        747.48        832.97        71.59 o
   9   4   9        123.38        108.87        69.06 o
  10   4   9        422.00        382.31       138.89 o
  -9   5   9        720.16        669.16        89.50 o
  -8   5   9         73.80         39.90        26.72 o
  -7   5   9       1440.04       1459.66        67.95 o
  -6   5   9        773.38        788.44        47.82 o
  -5   5   9        405.99        350.78        43.16 o
  -4   5   9        485.46        560.99        59.95 o
  -3   5   9       3785.54       3501.58       219.89 o
  -2   5   9       3770.86       3694.05        98.69 o
  -1   5   9        211.69        246.10        19.23 o
   0   5   9       7850.32       7666.88       230.38 o
   1   5   9       3444.59       3596.02        97.26 o
   2   5   9       3012.19       2819.65        84.47 o
   3   5   9       3666.28       3631.69       236.42 o
   4   5   9        259.26        236.38        27.49 o
   5   5   9       1306.73       1374.19        77.07 o
   6   5   9        431.71        457.24        38.93 o
   7   5   9         29.92          7.55        30.66 o
   8   5   9         94.57        142.70        40.10 o
   9   5   9          0.04        -10.33        37.35 o
  -9   6   9        294.14        442.15        46.65 o
  -8   6   9         92.40         92.29        30.21 o
  -7   6   9        686.52        681.40        48.69 o
  -6   6   9        146.15        149.83        28.48 o
  -5   6   9       2732.89       2851.46       154.99 o
  -4   6   9       1703.60       1745.54        79.94 o
  -3   6   9         10.51          1.48        19.20 o
  -2   6   9       1324.96       1299.81        43.64 o
  -1   6   9       2924.50       2907.52        83.70 o
   0   6   9       1905.13       2021.11        65.41 o
   1   6   9          0.41         -4.77        15.45 o
   2   6   9        309.48        293.82        27.36 o
   3   6   9         65.36         69.77        20.94 o
   4   6   9         18.78         18.71        20.54 o
   5   6   9       1426.31       1515.07        65.99 o
   6   6   9        146.61        124.35        36.03 o
   7   6   9        804.59        902.24       109.13 o
   8   6   9        704.07        693.32        66.26 o
   9   6   9         12.07         55.88        41.47 o
  -9   7   9          6.95        -17.77        30.55 o
  -8   7   9          0.77         -2.32        27.82 o
  -7   7   9          0.48        -14.36        24.43 o
  -6   7   9         91.93         79.80        26.90 o
  -5   7   9         24.78         30.64        28.44 o
  -4   7   9         44.20         34.89        23.28 o
  -3   7   9        545.78        638.91        41.75 o
  -2   7   9        489.26        449.56        27.55 o
  -1   7   9         54.24         26.47        17.95 o
   0   7   9       1839.45       1901.40        79.49 o
   1   7   9         23.23        -10.80        16.89 o
   2   7   9        303.30        319.99        48.28 o
   3   7   9         85.55         87.39        22.97 o
   4   7   9        280.48        325.12        32.75 o
   5   7   9        180.87        131.24        27.37 o
   6   7   9          0.35         -3.60        30.12 o
   7   7   9         96.68         89.35        38.35 o
   8   7   9         72.43         73.60        39.42 o
   9   7   9         15.22         10.38        39.63 o
  -8   8   9        264.02        287.55        39.95 o
  -7   8   9        178.33        174.56        33.24 o
  -6   8   9        279.53        283.44        36.76 o
  -5   8   9         13.18         -6.81        22.82 o
  -4   8   9          5.34          7.74        28.50 o
  -3   8   9       2444.96       2389.35        86.72 o
  -2   8   9         25.35         12.91        17.45 o
  -1   8   9         53.95        111.08        22.69 o
   0   8   9        470.34        456.22        33.13 o
   1   8   9        606.75        606.52        37.93 o
   2   8   9          8.22         28.95        20.21 o
   3   8   9          1.36          9.19        20.54 o
   4   8   9        105.59         79.98        24.38 o
   5   8   9         37.01         36.68        31.28 o
   6   8   9        196.08        185.16        41.44 o
   7   8   9          0.36         46.66        36.80 o
   8   8   9         14.24         64.80        41.13 o
  -8   9   9          5.03          0.35        30.96 o
  -7   9   9          0.44         10.90        28.16 o
  -6   9   9        213.02        206.82        35.38 o
  -5   9   9        530.85        550.14        60.47 o
  -4   9   9          1.91         22.16        30.51 o
  -3   9   9         40.76         62.72        25.63 o
  -2   9   9        701.24        762.24        57.42 o
  -1   9   9        526.87        510.55        37.20 o
   0   9   9         30.16         14.75        20.51 o
   1   9   9        140.78        105.66        23.60 o
   2   9   9         14.48         25.87        21.19 o
   3   9   9        173.28        156.64        27.60 o
   4   9   9        210.16        257.78        41.83 o
   5   9   9        443.70        415.19        92.61 o
   6   9   9         64.56         95.91        38.29 o
   7   9   9        460.60        422.31        55.19 o
  -7  10   9        129.88        168.21        35.71 o
  -6  10   9          5.96        -12.86        26.68 o
  -5  10   9          2.37        -11.76        25.04 o
  -4  10   9         22.55         -3.75        25.37 o
  -3  10   9         95.91         83.12        34.65 o
  -2  10   9        365.80        406.16        46.59 o
  -1  10   9          1.75         -3.59        25.94 o
   0  10   9         14.66         22.35        22.40 o
   1  10   9          7.07          0.26        21.18 o
   2  10   9        733.31        644.22        43.20 o
   3  10   9        152.66        125.35        34.58 o
   4  10   9         35.60         14.67        30.54 o
   5  10   9         17.03         26.32        35.91 o
   6  10   9          0.56        -31.93        32.33 o
   7  10   9         31.97         51.75        38.74 o
  -6  11   9          8.73         17.08        29.73 o
  -5  11   9         23.15          5.24        26.16 o
  -4  11   9        147.59        180.59        42.68 o
  -3  11   9        268.76        344.48        47.03 o
  -2  11   9        593.73        619.25        56.96 o
  -1  11   9        315.74        328.40        43.64 o
   0  11   9        170.71        260.47        83.16 o
   1  11   9          8.02         -1.91        22.96 o
   2  11   9        615.10        638.07        72.94 o
   3  11   9        488.22        422.77        40.53 o
   4  11   9        424.32        507.50        68.29 o
   5  11   9         29.62         76.31        29.80 o
   6  11   9         12.88          4.19        29.73 o
  -5  12   9         44.75         63.64        40.21 o
  -4  12   9         80.89         86.06        39.20 o
  -3  12   9       1295.54       1465.74       126.16 o
  -2  12   9         75.29         76.93        35.40 o
  -1  12   9        265.32        330.48        54.17 o
   0  12   9        296.54        313.22        44.22 o
   1  12   9        839.06        761.45        64.63 o
   2  12   9         42.29         50.85        35.31 o
   3  12   9         53.63         54.19        27.66 o
   4  12   9         84.79         78.44        30.70 o
   5  12   9         11.50         55.35        39.17 o
  -3  13   9         95.76        128.77        43.94 o
  -2  13   9         83.54         50.66        46.81 o
  -1  13   9        489.76        528.29        58.43 o
   0  13   9         66.80         68.31        51.72 o
   1  13   9        425.76        471.16        55.63 o
   2  13   9        534.29        522.24        59.29 o
   3  13   9         45.76         54.47        37.99 o
 -10   0  10          6.39         34.28        51.38 o
  -9   0  10       1370.35       1551.34       138.79 o
  -8   0  10       1443.12       1566.27       132.25 o
  -7   0  10        321.90        393.07        42.27 o
  -6   0  10       2940.96       2916.54       411.32 o
  -5   0  10         48.03         61.26        17.29 o
  -4   0  10        108.68         99.12        16.49 o
  -3   0  10        386.87        354.42        29.64 o
  -2   0  10        409.83        356.39        20.61 o
  -1   0  10         26.47         21.32        12.61 o
   0   0  10       6898.59       6989.57       155.33 o
   1   0  10      13979.61      14447.19       302.68 o
   2   0  10         41.22         56.27        21.07 o
   3   0  10       4216.11       4423.88       141.83 o
   4   0  10      10305.39       9846.50       278.53 o
   5   0  10       8929.83       9157.54       382.53 o
   6   0  10       2481.98       2562.25       159.16 o
   7   0  10       1165.86        950.06        97.23 o
   8   0  10        657.51        651.24        86.56 o
   9   0  10        210.71        124.33        58.30 o
  10   0  10         36.26         51.80        55.21 o
 -10   1  10          1.03        -24.77        35.68 o
  -9   1  10        130.75        235.64        56.68 o
  -8   1  10        195.36        168.38        35.15 o
  -7   1  10       2113.34       2019.91        93.80 o
  -6   1  10       1787.30       1599.50       123.60 o
  -5   1  10       1211.24       1107.06        38.33 o
  -4   1  10       4385.37       4182.23       144.19 o
  -3   1  10       1875.72       1768.94        46.61 o
  -2   1  10       5730.26       5608.95       124.93 o
  -1   1  10      11939.87      12265.64       188.62 o
   0   1  10        935.05        917.21        26.03 o
   1   1  10      17192.54      18456.15       497.55 o
   2   1  10       1054.71       1039.51        36.43 o
   3   1  10        142.25        143.44        18.90 o
   4   1  10       1814.91       1691.70        79.55 o
   5   1  10        373.05        434.56        34.63 o
   6   1  10          4.82         10.30        28.47 o
   7   1  10        148.74         91.36        67.64 o
   8   1  10        596.80        618.58        60.85 o
   9   1  10        122.90        130.34        40.40 o
  10   1  10        772.14        845.83       114.12 o
 -10   2  10        303.16        326.85        73.26 o
  -9   2  10        281.83        201.74        51.66 o
  -8   2  10        128.49         90.61        32.86 o
  -7   2  10         66.20         54.20        33.27 o
  -6   2  10        930.14        972.96        47.30 o
  -5   2  10        124.36        122.67        16.53 o
  -4   2  10         21.33         24.30        18.71 o
  -3   2  10        249.67        271.34        18.37 o
  -2   2  10        106.65        128.81        14.53 o
  -1   2  10       3693.27       3689.88        94.88 o
   0   2  10        814.65        835.95        26.57 o
   1   2  10        809.32        830.97        26.73 o
   2   2  10       3392.36       3340.37        78.97 o
   3   2  10       2348.87       2438.73        98.43 o
   4   2  10        546.38        396.80        30.83 o
   5   2  10        416.70        403.50        34.57 o
   6   2  10       4627.62       4749.34       176.59 o
   7   2  10        758.46        996.75        71.86 o
   8   2  10        109.46        123.86        41.84 o
   9   2  10         45.05         11.07        36.71 o
  10   2  10        169.95        165.30        49.99 o
 -10   3  10         25.40         75.67        57.90 o
  -9   3  10        292.24        297.84        57.55 o
  -8   3  10       1114.93       1169.28        75.56 o
  -7   3  10          1.44          6.00        22.76 o
  -6   3  10         87.58         79.38        23.98 o
  -5   3  10        381.00        350.45        30.19 o
  -4   3  10         11.49         19.71        12.58 o
  -3   3  10       3889.84       3971.45        95.94 o
  -2   3  10        887.40        919.46        63.31 o
  -1   3  10         28.22         37.94        11.17 o
   0   3  10       3558.51       3702.56        73.13 o
   1   3  10        429.65        471.06        24.85 o
   2   3  10        387.46        368.80        34.91 o
   3   3  10        456.11        397.73        29.71 o
   4   3  10       4243.76       3993.36       113.02 o
   5   3  10         38.00         49.58        22.33 o
   6   3  10        255.89        212.02        31.22 o
   7   3  10        263.86        260.15        43.91 o
   8   3  10        114.20        104.82        39.41 o
   9   3  10        327.65        308.14        51.68 o
  10   3  10          7.23        -21.29        40.23 o
 -10   4  10         77.26         91.18        39.41 o
  -9   4  10        117.28         77.28        34.94 o
  -8   4  10         24.67         31.46        29.87 o
  -7   4  10         59.87         86.60        26.11 o
  -6   4  10        202.31        191.88        28.11 o
  -5   4  10        870.88        905.69        47.16 o
  -4   4  10         73.19         71.95        20.53 o
  -3   4  10       3138.44       3286.56        82.16 o
  -2   4  10        782.39        748.67        32.38 o
  -1   4  10         45.99         62.56        12.63 o
   0   4  10          0.49          3.91        14.53 o
   1   4  10        115.09        119.45        19.56 o
   2   4  10       1500.34       1553.70        57.20 o
   3   4  10        851.19        789.85        41.25 o
   4   4  10        365.66        358.99        31.69 o
   5   4  10          3.37         -4.41        20.71 o
   6   4  10        158.34        177.07        36.82 o
   7   4  10          0.51         -5.10        29.68 o
   8   4  10         19.49        -22.87        32.80 o
   9   4  10          0.58        -16.47        42.65 o
  -9   5  10          0.16        -29.16        31.74 o
  -8   5  10          7.04          2.41        26.57 o
  -7   5  10        334.47        362.83        45.66 o
  -6   5  10        399.72        357.44        43.69 o
  -5   5  10          6.24         54.79        23.02 o
  -4   5  10        816.60        838.91        45.67 o
  -3   5  10         15.69         28.93        17.91 o
  -2   5  10        304.05        303.36        20.66 o
  -1   5  10         39.50         29.31        14.19 o
   0   5  10        400.42        389.94        36.62 o
   1   5  10        729.80        728.47        39.53 o
   2   5  10         24.33         20.31        17.45 o
   3   5  10         11.66         17.26        19.21 o
   4   5  10        245.94        269.79        29.56 o
   5   5  10        309.16        325.18        45.25 o
   6   5  10         45.12         75.71        46.33 o
   7   5  10          1.01         18.99        31.72 o
   8   5  10         24.88         62.52        37.59 o
   9   5  10         24.73         24.62        39.63 o
  -9   6  10         26.01         37.38        36.18 o
  -8   6  10        193.78        123.66        32.81 o
  -7   6  10         34.96         43.30        34.06 o
  -6   6  10         35.57         27.67        24.83 o
  -5   6  10        116.97        118.65        26.68 o
  -4   6  10          1.16         21.31        20.88 o
  -3   6  10        637.14        660.96        40.70 o
  -2   6  10         83.89        105.63        17.73 o
  -1   6  10        263.77        260.05        21.36 o
   0   6  10       1210.82       1148.24        48.88 o
   1   6  10         42.28         65.89        19.39 o
   2   6  10       1127.33       1070.02        49.48 o
   3   6  10        105.02        120.71        23.44 o
   4   6  10        869.45        896.72        80.95 o
   5   6  10        368.25        429.04        37.92 o
   6   6  10       1299.05       1309.11       122.83 o
   7   6  10        231.74        271.70        46.06 o
   8   6  10         18.01          7.38        35.18 o
   9   6  10         20.49         26.03        40.01 o
  -9   7  10        100.89         95.56        34.97 o
  -8   7  10       1160.97       1217.52        69.35 o
  -7   7  10         10.09          6.30        26.11 o
  -6   7  10        270.08        246.21        33.60 o
  -5   7  10       1446.48       1543.27        69.57 o
  -4   7  10        409.49        465.81        62.10 o
  -3   7  10       5443.44       5927.22       274.32 o
  -2   7  10        117.02        100.78        25.17 o
  -1   7  10        328.43        345.26        30.80 o
   0   7  10       3135.59       3075.25        91.20 o
   1   7  10        254.35        263.27        29.75 o
   2   7  10        868.05        735.89        56.80 o
   3   7  10       1080.98        918.42        58.91 o
   4   7  10        754.16        768.52        47.51 o
   5   7  10        113.58        114.96        28.67 o
   6   7  10          0.41          8.99        31.83 o
   7   7  10        498.10        471.28        83.66 o
   8   7  10         12.79         19.64        38.27 o
  -8   8  10        443.25        393.03        45.65 o
  -7   8  10        650.76        716.08        82.95 o
  -6   8  10          1.19         -1.88        25.32 o
  -5   8  10         31.07         56.05        25.46 o
  -4   8  10        237.25        209.70        38.63 o
  -3   8  10        396.29        414.79        36.46 o
  -2   8  10         87.57         75.06        32.62 o
  -1   8  10        537.30        483.16        72.34 o
   0   8  10        181.27        189.57        25.29 o
   1   8  10        223.57        260.49        28.10 o
   2   8  10       5462.26       5482.36       226.13 o
   3   8  10        500.00        494.44        38.18 o
   4   8  10       1916.88       1873.97        76.86 o
   5   8  10        767.39        737.83        62.20 o
   6   8  10        318.93        327.68        48.45 o
   7   8  10        647.26        691.85        67.79 o
   8   8  10         70.48         81.31        42.69 o
  -7   9  10        194.54        227.14        41.77 o
  -6   9  10         51.26         41.35        27.47 o
  -5   9  10        254.84        325.40        37.89 o
  -4   9  10        740.20        855.81        54.29 o
  -3   9  10       2206.40       2216.99       128.45 o
  -2   9  10       1497.48       1622.61        84.80 o
  -1   9  10       1221.48       1055.04        51.69 o
   0   9  10        100.25         83.47        33.68 o
   1   9  10        887.59        802.36        45.54 o
   2   9  10          8.05          8.93        20.46 o
   3   9  10         74.74        111.39        26.26 o
   4   9  10        118.79         99.99        33.53 o
   5   9  10          0.14         -7.07        30.30 o
   6   9  10         11.97          6.79        34.51 o
   7   9  10         26.86         60.55        38.21 o
  -7  10  10          8.29         -6.24        29.52 o
  -6  10  10        298.49        343.15        41.49 o
  -5  10  10         42.06         27.49        27.72 o
  -4  10  10         10.30         24.91        25.94 o
  -3  10  10        101.52        160.55        62.10 o
  -2  10  10         45.34         81.56        30.72 o
  -1  10  10          0.14         18.75        26.81 o
   0  10  10        429.48        421.87        36.30 o
   1  10  10        747.02        725.23        45.19 o
   2  10  10         38.51         37.19        23.23 o
   3  10  10        409.04        316.95        44.82 o
   4  10  10        179.24        198.72        63.07 o
   5  10  10        131.22        165.99        40.19 o
   6  10  10        152.68        122.23        40.55 o
  -6  11  10         28.34         16.21        29.69 o
  -5  11  10          6.54          3.51        27.99 o
  -4  11  10        366.31        454.63        54.61 o
  -3  11  10          5.62          5.82        31.51 o
  -2  11  10        239.02        230.78        52.26 o
  -1  11  10        258.84        325.46        44.48 o
   0  11  10        145.51        129.59        40.75 o
   1  11  10        249.87        243.93        32.32 o
   2  11  10         28.97         46.80        32.37 o
   3  11  10        367.23        371.03        39.23 o
   4  11  10         86.92         59.94        27.70 o
   5  11  10         76.60         99.33        38.91 o
   6  11  10          9.11         44.66        38.64 o
  -4  12  10          1.82          7.21        35.27 o
  -3  12  10         11.17         29.13        36.37 o
  -2  12  10        155.66         75.60        36.75 o
  -1  12  10         38.07         20.00        32.73 o
   0  12  10         21.90         22.86        31.20 o
   1  12  10         63.60         86.84        35.86 o
   2  12  10         42.96         26.01        33.14 o
   3  12  10         43.04         52.09        33.91 o
   4  12  10         14.69         24.82        30.09 o
  -3  13  10          0.47        -11.73        50.43 o
  -2  13  10          1.91         50.01        36.34 o
  -1  13  10         59.03         63.50        61.08 o
   1  13  10         20.61        -24.66        42.55 o
   2  13  10         91.03         64.41        36.58 o
 -10   1  11        165.26        195.58        48.19 o
  -9   1  11         37.74         57.19        39.92 o
  -8   1  11         49.54         23.41        25.74 o
  -7   1  11        333.55        287.04        39.80 o
  -6   1  11          5.69         29.99        18.83 o
  -5   1  11          7.97         20.94        14.15 o
  -4   1  11        140.58        143.62        16.15 o
  -3   1  11        143.84        123.55        14.65 o
  -2   1  11       1549.12       1516.63        37.15 o
  -1   1  11       1910.95       2003.34        40.70 o
   0   1  11       4552.90       4634.67        85.71 o
   1   1  11       3053.44       3275.24        63.56 o
   2   1  11       1694.65       1798.00        51.70 o
   3   1  11        824.79        781.10        34.79 o
   4   1  11       1899.95       1675.95        63.22 o
   5   1  11         53.42         45.90        22.88 o
   6   1  11        157.26        140.96        35.90 o
   7   1  11        976.27       1021.65       144.56 o
   8   1  11          2.44         55.60        35.77 o
   9   1  11         28.07         91.52        37.38 o
  10   1  11        159.64        206.09        50.51 o
 -10   2  11         89.63         82.57        41.05 o
  -9   2  11       1028.22        955.05        71.36 o
  -8   2  11        361.29        362.41        47.72 o
  -7   2  11        265.67        211.26        36.44 o
  -6   2  11          5.07         26.82        19.84 o
  -5   2  11       1812.53       1740.76        51.91 o
  -4   2  11          1.36          1.75        13.04 o
  -3   2  11         73.94         73.92        14.15 o
  -2   2  11       1236.30       1161.20        46.15 o
  -1   2  11        472.23        527.87        38.68 o
   0   2  11      17437.08      17754.45       285.71 o
   1   2  11       1082.86       1224.09        35.19 o
   2   2  11         77.38         85.04        17.52 o
   3   2  11       5107.48       5024.32       112.77 o
   4   2  11        193.35        206.43        25.95 o
   5   2  11         73.48        115.90        39.39 o
   6   2  11       1111.17       1093.71        71.12 o
   7   2  11       2164.47       2108.41       106.77 o
   8   2  11        489.09        401.50        51.91 o
   9   2  11        305.04        198.75        46.85 o
  10   2  11         42.27         12.34        40.30 o
 -10   3  11        450.30        326.88        73.71 o
  -9   3  11        178.25        156.80        39.24 o
  -8   3  11          3.48          6.25        30.31 o
  -7   3  11       1417.00       1606.58        86.11 o
  -6   3  11       1580.62       1470.65        84.85 o
  -5   3  11        666.07        597.29        37.27 o
  -4   3  11        695.98        668.04        29.18 o
  -3   3  11        260.02        226.62        18.56 o
  -2   3  11       2449.89       2618.95        86.94 o
  -1   3  11        406.59        424.91        19.11 o
   0   3  11       1269.48       1286.08        55.10 o
   1   3  11       1227.28       1321.70        47.35 o
   2   3  11        809.73        742.10        68.89 o
   3   3  11        348.69        357.99        29.62 o
   4   3  11        263.11        282.34        29.09 o
   5   3  11       1612.60       1711.02        97.38 o
   6   3  11        732.00        786.48        56.46 o
   7   3  11       1249.95       1305.06        82.82 o
   8   3  11        418.00        415.91        53.64 o
   9   3  11        235.54        243.66        50.20 o
  10   3  11        174.40        218.71        72.26 o
 -10   4  11        209.73        141.26        60.79 o
  -9   4  11          6.51          7.42        43.40 o
  -8   4  11          8.91          3.78        29.41 o
  -7   4  11         56.12         52.88        24.20 o
  -6   4  11        810.98        827.41        70.17 o
  -5   4  11         13.59         21.17        24.53 o
  -4   4  11        340.53        370.94        36.31 o
  -3   4  11        991.77        900.81        33.91 o
  -2   4  11       3637.99       3369.69       124.36 o
  -1   4  11       9422.67       9733.53       199.01 o
   0   4  11          9.07         20.43        12.20 o
   1   4  11       8025.27       7655.65       178.10 o
   2   4  11       6105.72       6175.17       219.22 o
   3   4  11        822.35        732.22        49.71 o
   4   4  11       1977.88       1761.80        80.05 o
   5   4  11       1224.69       1217.81        58.52 o
   6   4  11        145.68        194.04        31.55 o
   7   4  11        292.25        341.33        51.89 o
   8   4  11        365.74        378.02        53.60 o
   9   4  11         10.27        -21.84        36.60 o
  -9   5  11        430.69        386.23        53.66 o
  -8   5  11        498.35        531.10        56.42 o
  -7   5  11         89.98        139.93        29.66 o
  -6   5  11       2722.79       3178.30       191.94 o
  -5   5  11       1057.28       1221.59        66.64 o
  -4   5  11        495.54        499.93        36.57 o
  -3   5  11       1629.01       1500.85        59.56 o
  -2   5  11        275.74        276.64        20.52 o
  -1   5  11        249.34        238.67        19.99 o
   0   5  11       2578.28       2488.40       105.74 o
   1   5  11        688.65        635.80        55.40 o
   2   5  11         30.98         -9.54        17.46 o
   3   5  11       1028.78       1025.28        50.00 o
   4   5  11       4880.94       4956.72       374.43 o
   5   5  11         58.73         37.84        25.37 o
   6   5  11       1025.80       1038.10        57.43 o
   7   5  11        377.83        426.06        42.32 o
   8   5  11        467.29        452.86        57.23 o
   9   5  11        703.85        749.27        74.19 o
  -9   6  11         75.33        136.00        43.10 o
  -8   6  11        476.33        477.96        49.93 o
  -7   6  11         13.73          3.28        29.13 o
  -6   6  11       1400.59       1450.46        68.75 o
  -5   6  11         80.40         99.71        26.20 o
  -4   6  11         80.96         74.97        23.31 o
  -3   6  11       2188.72       2151.51        96.47 o
  -2   6  11       1190.48       1281.35        54.80 o
  -1   6  11       1950.46       1917.84        56.80 o
   0   6  11        872.77        849.33        76.58 o
   1   6  11       4581.75       4620.35       123.01 o
   2   6  11       2503.85       2400.11        80.77 o
   3   6  11          5.07         -0.66        19.91 o
   4   6  11       1148.71       1249.28        90.83 o
   5   6  11        345.85        383.75        71.71 o
   6   6  11         83.83         95.01        28.88 o
   7   6  11        123.17        152.53        41.37 o
   8   6  11        144.57        170.47        43.66 o
   9   6  11         98.55        150.41        46.66 o
  -8   7  11        168.18        190.36        35.64 o
  -7   7  11         14.96         23.74        27.33 o
  -6   7  11        635.62        611.21        47.27 o
  -5   7  11         35.37         71.43        25.72 o
  -4   7  11          9.04          5.11        22.66 o
  -3   7  11         59.23         65.56        23.68 o
  -2   7  11       1225.15       1255.21        81.80 o
  -1   7  11        252.33        242.14        22.85 o
   0   7  11        254.40        263.96        26.92 o
   1   7  11        114.90        110.86        23.67 o
   2   7  11        138.50        126.89        24.60 o
   3   7  11        671.25        664.03        43.25 o
   4   7  11        210.94        216.04        35.59 o
   5   7  11         31.11          8.29        24.38 o
   6   7  11         27.97         34.83        33.56 o
   7   7  11          5.73        -14.51        34.68 o
   8   7  11         99.65        146.74        43.94 o
  -8   8  11        118.10         90.82        34.40 o
  -7   8  11        221.65        154.10        34.24 o
  -6   8  11        498.70        587.73        59.77 o
  -5   8  11        698.44        709.36        49.84 o
  -4   8  11          0.57         -4.27        22.27 o
  -3   8  11          0.17         23.95        22.61 o
  -2   8  11        350.42        325.01        48.46 o
  -1   8  11        123.04        134.11        24.75 o
   0   8  11        669.52        622.84        38.57 o
   1   8  11        834.69        897.05        47.29 o
   2   8  11          0.42          1.23        21.11 o
   3   8  11       1155.18       1121.65        56.83 o
   4   8  11        132.00        103.56        27.13 o
   5   8  11          5.72          6.61        30.68 o
   6   8  11        781.01        860.25        71.22 o
   7   8  11        479.46        467.46        58.96 o
   8   8  11        107.54        168.94        48.09 o
  -7   9  11        188.31        197.83        36.27 o
  -6   9  11         32.94         33.20        27.52 o
  -5   9  11         46.42         37.40        26.92 o
  -4   9  11         56.21         59.64        25.98 o
  -3   9  11         76.92         86.41        25.90 o
  -2   9  11        476.64        538.65        50.52 o
  -1   9  11          4.92        -22.51        34.94 o
   0   9  11          6.19         -8.46        20.64 o
   1   9  11       1129.75       1156.10        94.36 o
   2   9  11       1374.66       1273.58        59.86 o
   3   9  11          2.23         31.09        23.76 o
   4   9  11        384.95        359.29        47.20 o
   5   9  11        174.06        184.14        40.84 o
   6   9  11         81.49         53.36        37.23 o
   7   9  11          3.70        -10.14        37.32 o
  -6  10  11        207.80        238.90        38.79 o
  -5  10  11         32.58         30.62        27.78 o
  -4  10  11        200.71        237.64        34.49 o
  -3  10  11          0.68          7.90        29.89 o
  -2  10  11         32.70         20.92        29.74 o
  -1  10  11        136.44        126.20        31.91 o
   0  10  11        136.84        134.76        26.68 o
   1  10  11        231.04        221.57        30.11 o
   2  10  11        236.23        265.78        31.60 o
   3  10  11         95.43         91.36        33.92 o
   4  10  11          8.95         16.96        45.87 o
   5  10  11         63.18         31.33        33.32 o
   6  10  11         55.65         44.05        39.01 o
  -5  11  11        172.24        192.98        36.78 o
  -4  11  11        182.37        224.20        45.09 o
  -3  11  11         48.68         70.55        34.78 o
  -2  11  11        118.76        113.33        35.77 o
  -1  11  11         21.80         -0.04        29.26 o
   0  11  11         12.48          9.92        28.47 o
   1  11  11          7.12         49.40        24.50 o
   2  11  11        172.74        124.42        35.03 o
   3  11  11        161.81        207.68        41.95 o
   4  11  11         10.38        -48.19        48.19 o
   5  11  11        162.72        160.78        42.54 o
  -4  12  11         14.96         10.95        37.49 o
  -3  12  11        146.19        206.77        45.48 o
  -2  12  11        411.36        478.10        55.09 o
  -1  12  11         69.26         86.16        36.06 o
   0  12  11       1737.55       1741.57        94.77 o
   1  12  11        261.73        258.78        61.12 o
   2  12  11         89.74        118.96        72.19 o
   3  12  11        492.91        564.42        58.81 o
   4  12  11         19.55         43.86        31.62 o
  -2  13  11        259.55        332.86        51.49 o
  -1  13  11          3.09         -2.98        33.50 o
   0  13  11         86.94         98.44        53.71 o
   1  13  11        127.30        203.02        60.71 o
   2  13  11        128.61        102.56        40.57 o
 -10   0  12        521.43        569.84        92.25 o
  -9   0  12          8.06         19.16        47.92 o
  -8   0  12        114.27        193.13        57.90 o
  -7   0  12        636.79        574.10       116.82 o
  -6   0  12       1264.71       1299.32        69.67 o
  -5   0  12       5331.87       5820.51       183.76 o
  -4   0  12       2554.38       2658.49       135.87 o
  -3   0  12       7752.45       7051.24       279.23 o
  -2   0  12      12542.64      13414.02       284.97 o
  -1   0  12       5374.85       5376.36       132.04 o
   0   0  12        240.12        155.39        19.49 o
   1   0  12        618.65        636.68        44.98 o
   2   0  12        486.46        442.93        35.91 o
   3   0  12      10657.64      10682.20       293.84 o
   4   0  12         45.71         69.78        42.79 o
   5   0  12       1675.85       1695.82        84.69 o
   6   0  12       5483.42       5663.61       194.83 o
   7   0  12        865.87        718.11        89.36 o
   8   0  12        309.85        260.59        66.37 o
   9   0  12       1118.83        965.36       113.40 o
  10   0  12        120.39         36.36        63.75 o
 -10   1  12        630.68        595.61        67.72 o
  -9   1  12         89.39         74.04        36.85 o
  -8   1  12        175.50        130.20        30.05 o
  -7   1  12       1696.77       1806.73        75.89 o
  -6   1  12        106.42         85.77        21.24 o
  -5   1  12        601.41        637.08        49.30 o
  -4   1  12          5.44          2.44        12.72 o
  -3   1  12        359.61        363.86        20.80 o
  -2   1  12        951.89        976.20        25.89 o
  -1   1  12       3475.41       3357.86       104.16 o
   0   1  12        466.54        415.93        17.56 o
   1   1  12       9050.00       9258.35       243.13 o
   2   1  12       6433.26       6154.89       128.81 o
   3   1  12       2103.59       1881.61        57.33 o
   4   1  12       3585.35       3608.48       103.89 o
   5   1  12       2578.70       2615.05        89.94 o
   6   1  12       1178.66       1140.56        72.78 o
   7   1  12       1176.52       1165.38        78.09 o
   8   1  12        577.39        611.98        61.92 o
   9   1  12          7.92         23.24        35.97 o
  10   1  12        303.11        295.29        56.92 o
 -10   2  12          0.46          7.76        37.16 o
  -9   2  12        520.28        575.22        85.75 o
  -8   2  12        202.00        187.59        38.84 o
  -7   2  12         39.28         59.04        28.29 o
  -6   2  12        881.43        998.87       156.67 o
  -5   2  12        616.43        597.33        54.34 o
  -4   2  12       2454.50       2582.12       155.02 o
  -3   2  12        828.80        710.44        29.23 o
  -2   2  12       3671.97       3720.25        83.27 o
  -1   2  12        544.53        485.34        20.57 o
   0   2  12        263.06        245.07        14.83 o
   1   2  12         64.36         73.38        11.11 o
   2   2  12        238.31        274.73        26.28 o
   3   2  12       1152.54       1091.56        64.24 o
   4   2  12          1.40         -4.72        19.26 o
   5   2  12         72.81         65.88        24.22 o
   6   2  12        126.99        203.22        51.21 o
   7   2  12        176.62        137.10        38.34 o
   8   2  12        704.08        755.34        71.12 o
   9   2  12        207.60        229.94        47.68 o
 -10   3  12         18.03         -6.00        48.05 o
  -9   3  12        558.71        616.30        73.95 o
  -8   3  12         65.05         86.63        34.59 o
  -7   3  12         51.13         18.78        28.85 o
  -6   3  12        402.49        374.97        33.74 o
  -5   3  12        250.04        251.39        27.59 o
  -4   3  12         13.46          2.03        14.02 o
  -3   3  12          5.62          1.03        16.47 o
  -2   3  12       1831.18       1840.75        61.48 o
  -1   3  12       1195.89       1196.40        33.70 o
   0   3  12         99.43        118.81        14.16 o
   1   3  12       3652.87       3789.82        84.34 o
   2   3  12         35.37         58.53        17.14 o
   3   3  12       2956.87       2827.47        88.63 o
   4   3  12          6.42          6.12        19.64 o
   5   3  12         28.53         24.51        22.22 o
   6   3  12          4.40          2.54        23.67 o
   7   3  12        294.02        363.00       115.35 o
   8   3  12        796.86        803.20        70.25 o
   9   3  12         93.98        144.70        49.07 o
  -9   4  12        164.08        174.84        42.45 o
  -8   4  12        350.22        321.55        45.90 o
  -7   4  12          3.00         28.80        42.23 o
  -6   4  12        916.70        900.44        51.00 o
  -5   4  12        801.31        954.11        50.08 o
  -4   4  12          5.82          3.50        18.77 o
  -3   4  12          1.85          7.20        14.60 o
  -2   4  12       1437.33       1400.59        74.60 o
  -1   4  12       1124.45       1106.17        33.63 o
   0   4  12        687.02        645.60        26.40 o
   1   4  12       1202.42       1139.70        47.64 o
   2   4  12         34.33         34.55        18.95 o
   3   4  12       1040.57        976.71        48.25 o
   4   4  12        654.53        727.72        44.55 o
   5   4  12        914.24        868.02        53.52 o
   6   4  12         64.63         94.55        28.38 o
   7   4  12        130.73         91.66        38.47 o
   8   4  12          8.20         37.91        37.34 o
   9   4  12          8.92         26.10        38.67 o
  -9   5  12          0.36         21.18        35.78 o
  -8   5  12          0.81         16.67        33.30 o
  -7   5  12         31.23         -6.75        24.95 o
  -6   5  12         21.36         21.25        24.24 o
  -5   5  12        149.99        164.03        36.66 o
  -4   5  12        151.44        140.10        25.61 o
  -3   5  12        515.92        388.80        31.96 o
  -2   5  12        185.04        195.77        25.55 o
  -1   5  12        194.07        172.01        18.61 o
   0   5  12          4.38         19.95        14.91 o
   1   5  12          5.70         -1.03        17.21 o
   2   5  12         71.99         79.65        20.88 o
   3   5  12         46.76         22.96        21.84 o
   4   5  12        657.93        702.97        44.94 o
   5   5  12        832.27        842.01        50.97 o
   6   5  12        126.38        126.54        28.84 o
   7   5  12          8.76         18.66        27.97 o
   8   5  12          0.17          2.13        35.04 o
   9   5  12         61.29         96.29        67.61 o
  -9   6  12        327.32        323.66        51.72 o
  -8   6  12         18.00         13.39        33.37 o
  -7   6  12         45.12         89.96        29.05 o
  -6   6  12       1871.07       1896.35        80.43 o
  -5   6  12          1.43         23.26        24.18 o
  -4   6  12         45.27         26.97        22.61 o
  -3   6  12       1092.21       1150.38        54.39 o
  -2   6  12       2645.51       2913.09        92.33 o
  -1   6  12          4.62         16.46        14.87 o
   0   6  12         22.18         44.20        18.75 o
   1   6  12        687.79        721.32        40.46 o
   2   6  12        461.93        463.76        35.14 o
   3   6  12         30.65         13.94        21.44 o
   4   6  12          2.55         -1.05        22.43 o
   5   6  12        214.85        234.27        33.12 o
   6   6  12          0.27        -31.33        31.33 o
   7   6  12        133.09        123.12        39.70 o
   8   6  12        212.01        186.84        45.13 o
  -8   7  12         68.13         72.19        32.21 o
  -7   7  12         96.69        132.94        32.63 o
  -6   7  12        749.29        837.21        54.82 o
  -5   7  12         16.49         29.82        23.71 o
  -4   7  12         44.06         41.38        23.99 o
  -3   7  12          7.18         20.13        27.32 o
  -2   7  12        230.36        272.45        29.34 o
  -1   7  12          3.58          2.52        17.00 o
   0   7  12        822.75        769.66        42.00 o
   1   7  12       2576.37       2786.14        89.31 o
   2   7  12        199.90        202.80        27.35 o
   3   7  12       4899.43       4652.40       134.30 o
   4   7  12        559.72        548.74        42.66 o
   5   7  12        116.15        132.09        29.81 o
   6   7  12        708.41        734.67       112.38 o
   7   7  12         16.87         47.57        36.87 o
   8   7  12        645.47        623.65        68.65 o
  -8   8  12          9.79         26.21        31.89 o
  -7   8  12        204.38        222.44        43.00 o
  -6   8  12       1122.86       1318.82        71.23 o
  -5   8  12        495.15        544.53        45.01 o
  -4   8  12       2233.19       2512.30       140.93 o
  -3   8  12         99.78         95.68        25.43 o
  -2   8  12       2574.73       2738.49        94.54 o
  -1   8  12       1080.40       1030.75        63.39 o
   0   8  12          5.55          3.49        20.60 o
   1   8  12       2272.19       2242.30       133.01 o
   2   8  12        393.44        400.53        35.62 o
   3   8  12         24.96         29.32        23.47 o
   4   8  12        171.45        217.68        32.62 o
   5   8  12        197.75        185.21        47.87 o
   6   8  12        236.93        266.81        46.74 o
   7   8  12         58.82         57.58        38.85 o
   8   8  12        339.14        454.36        84.72 o
  -7   9  12        213.14        268.52        39.34 o
  -6   9  12          2.68         10.81        28.46 o
  -5   9  12         10.06         -9.71        24.73 o
  -4   9  12          0.01         15.99        24.46 o
  -3   9  12          2.50        -19.69        22.02 o
  -2   9  12          4.67         -1.46        26.68 o
  -1   9  12        154.54        172.62        34.06 o
   0   9  12        189.38        206.82        28.30 o
   1   9  12       2943.33       2835.72       107.30 o
   2   9  12        949.62        998.70        67.53 o
   3   9  12        601.04        624.93        58.65 o
   4   9  12        229.36        257.74        43.36 o
   5   9  12        146.71        169.82        40.64 o
   6   9  12        131.77        121.30        94.11 o
   7   9  12        154.92        160.53        79.21 o
  -6  10  12         93.97         96.00        32.86 o
  -5  10  12        572.98        591.35        50.57 o
  -4  10  12        184.47        187.92        33.16 o
  -3  10  12         77.40         73.48        33.64 o
  -2  10  12        326.07        361.03        46.59 o
  -1  10  12        457.81        474.27        63.56 o
   0  10  12        136.11        162.46        33.06 o
   1  10  12        135.20        123.73        26.49 o
   2  10  12         43.27         21.29        23.38 o
   3  10  12        604.82        655.44        60.06 o
   4  10  12        406.49        381.34        51.47 o
   5  10  12         82.19        100.44        37.94 o
   6  10  12        154.37        145.48        43.89 o
  -5  11  12         82.69         80.34        32.33 o
  -4  11  12          0.02         62.54        37.19 o
  -3  11  12        111.27         84.22        35.95 o
  -2  11  12          6.83         -6.20        30.11 o
  -1  11  12        430.11        447.86        50.20 o
   0  11  12          1.96          9.72        29.32 o
   1  11  12          3.33         -6.54        27.81 o
   2  11  12        307.84        245.86        41.65 o
   3  11  12         13.65          3.43        31.93 o
   4  11  12         11.07        -27.84        30.86 o
   5  11  12         41.13         66.32        38.56 o
  -4  12  12         16.97         49.58        37.82 o
  -3  12  12        168.21        205.57        45.28 o
  -2  12  12          4.60         44.42        35.30 o
  -1  12  12         74.56        105.59        37.18 o
   0  12  12        272.48        258.24        74.59 o
   1  12  12        143.12        213.70        57.36 o
   2  12  12         20.38         13.98        34.68 o
   3  12  12         36.38         14.70        33.59 o
   4  12  12          5.17          1.26        29.66 o
  -1  13  12          5.61          7.91        33.65 o
   0  13  12          7.05         78.17        37.84 o
   1  13  12         21.66         26.05        48.13 o
 -10   1  13        258.71        337.05        94.96 o
  -9   1  13       1159.20       1101.03       134.95 o
  -8   1  13         75.38         61.53        37.82 o
  -7   1  13         50.18         39.59        24.62 o
  -6   1  13        556.14        514.73        31.69 o
  -5   1  13        153.57        165.23        20.50 o
  -4   1  13        797.45        712.88        28.12 o
  -3   1  13        619.89        564.78        24.13 o
  -2   1  13       1046.51       1053.00        42.80 o
  -1   1  13        910.32        868.80        25.47 o
   0   1  13       4036.39       4372.06       110.72 o
   1   1  13        196.75        224.08        14.73 o
   2   1  13        361.86        374.53        22.64 o
   3   1  13        626.75        641.04        32.89 o
   4   1  13       1787.85       1747.34        58.86 o
   5   1  13        202.13        183.07        28.28 o
   6   1  13         79.90         44.18        30.82 o
   7   1  13        718.78        663.04        60.14 o
   8   1  13        508.48        447.35        54.73 o
   9   1  13         10.96        -19.45        35.11 o
 -10   2  13         50.94         90.29        43.33 o
  -9   2  13        168.91        181.01        43.60 o
  -8   2  13        210.53        195.39        41.01 o
  -7   2  13        251.38        210.36        37.41 o
  -6   2  13       2049.40       2350.62       112.10 o
  -5   2  13        384.10        332.48        24.28 o
  -4   2  13          0.84         13.32        13.94 o
  -3   2  13       2875.01       2784.54        69.24 o
  -2   2  13       6578.37       7018.90       251.76 o
  -1   2  13         19.43         14.13        11.29 o
   0   2  13       1537.72       1543.15        43.79 o
   1   2  13       6774.06       7312.82       170.12 o
   2   2  13       3711.73       3855.09        93.65 o
   3   2  13        150.99        160.19        21.43 o
   4   2  13        905.96        912.51        74.97 o
   5   2  13       1065.55       1038.13        98.32 o
   6   2  13       1752.86       1694.49        74.46 o
   7   2  13        528.96        470.37        54.89 o
   8   2  13         31.22         40.70        43.04 o
   9   2  13         46.66         41.94        39.07 o
  -9   3  13        408.57        319.17        48.21 o
  -8   3  13        229.91        221.44        40.68 o
  -7   3  13        119.53         86.72        32.70 o
  -6   3  13        527.24        451.30        48.40 o
  -5   3  13         38.51         35.56        20.24 o
  -4   3  13        413.49        362.20        37.36 o
  -3   3  13       1227.32       1262.21        51.63 o
  -2   3  13       3604.02       3589.61       285.54 o
  -1   3  13       2255.96       2234.19        64.18 o
   0   3  13       3815.57       3635.69       126.44 o
   1   3  13       1179.23       1243.89        38.51 o
   2   3  13       2416.77       2279.98        65.14 o
   3   3  13         10.29         11.11        19.46 o
   4   3  13       1864.63       1930.92        74.06 o
   5   3  13        568.59        472.56        44.54 o
   6   3  13         13.37         11.89        31.12 o
   7   3  13        317.68        364.14        49.90 o
   8   3  13        233.98        234.12        48.94 o
   9   3  13         17.50         43.07        41.96 o
  -9   4  13        378.28        434.04        54.49 o
  -8   4  13       1199.88       1209.57        90.57 o
  -7   4  13        850.45        896.81        84.79 o
  -6   4  13        369.81        336.86        34.79 o
  -5   4  13       4350.74       4612.92       134.72 o
  -4   4  13       1380.75       1427.33        59.79 o
  -3   4  13         42.08         37.97        15.85 o
  -2   4  13        293.49        274.13        21.65 o
  -1   4  13       1046.40       1012.19        44.40 o
   0   4  13        426.43        372.14        31.67 o
   1   4  13          1.89         -2.72        17.45 o
   2   4  13        449.46        344.46        36.78 o
   3   4  13        572.57        639.77        51.41 o
   4   4  13        752.64        743.34        52.31 o
   5   4  13       4611.06       4802.83       141.22 o
   6   4  13        352.79        409.46        72.47 o
   7   4  13        326.64        321.70        66.93 o
   8   4  13        584.77        560.73        63.39 o
   9   4  13        164.41        130.71        45.55 o
  -9   5  13        412.51        350.39        57.86 o
  -8   5  13        164.39        159.28        41.21 o
  -7   5  13        233.97        278.33        52.17 o
  -6   5  13        537.14        543.78        43.48 o
  -5   5  13       3830.99       4052.73       158.57 o
  -4   5  13       1032.82       1167.85        55.62 o
  -3   5  13         86.48         81.95        25.11 o
  -2   5  13       4178.64       3904.51       118.01 o
  -1   5  13        630.18        613.21        41.54 o
   0   5  13       5015.31       5029.42       179.17 o
   1   5  13       1079.09        974.40        46.18 o
   2   5  13       3474.03       3519.36       105.11 o
   3   5  13       3625.62       3839.26       114.83 o
   4   5  13        178.12        173.00        28.69 o
   5   5  13        286.49        330.99        57.83 o
   6   5  13        253.36        246.07        34.71 o
   7   5  13         37.02         13.74        28.06 o
   8   5  13         28.34         17.57        35.99 o
   9   5  13          1.82          7.88        39.24 o
  -9   6  13        327.64        429.99        67.76 o
  -8   6  13         94.31        105.09        39.15 o
  -7   6  13       1074.47       1323.44       127.66 o
  -6   6  13        157.03        111.53        29.02 o
  -5   6  13        597.69        584.63        43.97 o
  -4   6  13       1215.85       1259.08        68.59 o
  -3   6  13         22.55         37.12        20.85 o
  -2   6  13        243.40        236.73        28.15 o
  -1   6  13         31.72         32.39        15.85 o
   0   6  13        283.80        296.41        27.53 o
   1   6  13          2.50         18.29        19.20 o
   2   6  13       1356.35       1369.20        59.96 o
   3   6  13        101.92        132.76        25.48 o
   4   6  13         55.22         55.25        24.54 o
   5   6  13       2224.18       2124.76        85.69 o
   6   6  13          2.40         33.13        27.75 o
   7   6  13        263.95        261.49        49.10 o
   8   6  13        425.57        491.51        62.50 o
  -8   7  13        255.44        230.96        47.47 o
  -7   7  13         35.24         42.45        29.78 o
  -6   7  13        651.11        708.65        51.95 o
  -5   7  13        188.10        195.07        31.25 o
  -4   7  13        102.63        127.22        27.63 o
  -3   7  13        206.25        227.21        29.87 o
  -2   7  13         41.62         21.37        21.09 o
  -1   7  13        141.68        120.04        24.44 o
   0   7  13       2760.89       2680.64        86.72 o
   1   7  13        577.92        638.66        75.12 o
   2   7  13        435.66        442.38        36.56 o
   3   7  13        165.81        198.11        29.47 o
   4   7  13          4.90          9.16        24.17 o
   5   7  13        245.53        247.87        34.49 o
   6   7  13         71.34         67.54        37.45 o
   7   7  13        222.53        181.44        44.25 o
   8   7  13         83.10         57.36        41.41 o
  -8   8  13         58.78         99.49        34.99 o
  -7   8  13        142.67         92.85        38.27 o
  -6   8  13        378.53        448.16        46.43 o
  -5   8  13         27.90         14.86        26.64 o
  -4   8  13        114.88        111.80        28.52 o
  -3   8  13        591.78        703.21        47.27 o
  -2   8  13        489.68        458.10        37.78 o
  -1   8  13         79.84         98.07        28.91 o
   0   8  13         52.19         66.19        22.77 o
   1   8  13       2472.98       2355.53        83.74 o
   2   8  13        423.51        401.10        36.21 o
   3   8  13         49.14         18.97        24.44 o
   4   8  13          2.82         46.94        26.51 o
   5   8  13         73.50         96.37        36.71 o
   6   8  13         57.20         78.73        38.22 o
   7   8  13        240.43        232.55        52.00 o
  -7   9  13         46.89         80.79        32.84 o
  -6   9  13         33.38         20.16        28.25 o
  -5   9  13        162.85        159.55        33.24 o
  -4   9  13        123.66         96.03        28.73 o
  -3   9  13         46.67         57.75        26.13 o
  -2   9  13        826.47        840.90        62.81 o
  -1   9  13         66.27         46.97        27.91 o
   0   9  13         42.29         69.37        28.53 o
   1   9  13        153.61        143.74        27.46 o
   2   9  13          5.79         17.70        24.28 o
   3   9  13        166.39        133.27        43.20 o
   4   9  13        531.54        598.38        47.12 o
   5   9  13         14.73         16.84        49.43 o
   6   9  13        149.30        115.29        41.40 o
   7   9  13        101.33        122.38        44.19 o
  -6  10  13          4.86         30.30        30.38 o
  -5  10  13          5.05         10.38        28.41 o
  -4  10  13          9.32          3.42        26.14 o
  -3  10  13         52.04         66.58        30.23 o
  -2  10  13          0.23        -18.27        27.81 o
  -1  10  13        131.40        138.97        33.71 o
   0  10  13         11.52         31.59        28.38 o
   1  10  13        110.39         93.49        26.93 o
   2  10  13         90.92         98.18        29.94 o
   3  10  13        150.02        126.14        29.98 o
   4  10  13         65.48         97.15        47.11 o
   5  10  13        444.85        357.11        58.32 o
   6  10  13        109.32        103.73        42.85 o
  -5  11  13        109.22        116.05        34.78 o
  -4  11  13        168.79        231.90        45.85 o
  -3  11  13         88.91         88.22        42.46 o
  -2  11  13        194.17        155.49        40.48 o
  -1  11  13         73.92         99.22        34.92 o
   0  11  13        636.78        679.59        73.37 o
   1  11  13        130.72        104.35        33.27 o
   2  11  13        421.40        383.33        39.54 o
   3  11  13          6.40         14.62        43.10 o
   4  11  13         85.25         81.81        38.52 o
   5  11  13         79.92         64.26        38.92 o
  -3  12  13        453.45        390.15        55.56 o
  -2  12  13         11.12         -3.89        34.23 o
  -1  12  13         69.65        100.84        37.40 o
   0  12  13         66.14         74.95        35.08 o
   1  12  13        464.40        469.48        58.87 o
   2  12  13         14.29         50.18        49.16 o
   3  12  13        324.04        373.61        54.42 o
 -10   0  14          1.09        -49.79        56.62 o
  -9   0  14        494.94        439.44        80.95 o
  -8   0  14         78.37         76.75        51.11 o
  -6   0  14       7344.92       6836.50       473.86 o
  -5   0  14         20.49         19.26        23.58 o
  -4   0  14         48.65         48.24        26.25 o
  -3   0  14       1222.38       1213.60        74.72 o
  -2   0  14      10509.76       9770.72       216.24 o
  -1   0  14      19226.80      20518.17       476.61 o
   0   0  14       1004.99        937.60        48.85 o
   1   0  14        447.13        345.94        24.55 o
   2   0  14       1226.37       1181.18        60.73 o
   3   0  14       4747.23       4156.24       298.89 o
   4   0  14       1788.66       1751.26        96.38 o
   5   0  14       1360.41       1350.90       129.01 o
   6   0  14      12176.08      12400.82       510.71 o
   7   0  14        628.42        608.54        84.94 o
   8   0  14         37.88         80.34        53.47 o
   9   0  14          0.66          0.30        52.94 o
  -9   1  14         13.49         13.46        54.20 o
  -8   1  14       1032.82       1015.50        77.93 o
  -7   1  14       1511.55       1471.93        68.83 o
  -6   1  14        655.99        719.17        45.85 o
  -5   1  14       1864.07       1816.87        58.53 o
  -4   1  14       5331.83       5199.89       198.97 o
  -3   1  14         71.65         61.02        13.48 o
  -2   1  14         39.79         32.12        11.41 o
  -1   1  14       8341.49       8470.35       163.29 o
   0   1  14       4126.05       4477.37       135.88 o
   1   1  14      12673.91      12848.79       274.58 o
   2   1  14        214.31        187.02        20.24 o
   3   1  14         12.03          8.55        16.56 o
   4   1  14         31.47         12.29        17.99 o
   5   1  14       2276.41       2213.99        83.58 o
   6   1  14       1043.72        991.82        75.21 o
   7   1  14         28.53         24.99        58.27 o
   8   1  14        288.82        255.91        47.39 o
   9   1  14          6.20         -4.49        38.65 o
  -9   2  14          4.68        -21.52        34.33 o
  -8   2  14        158.27        133.10        31.27 o
  -7   2  14         87.93        107.97        33.32 o
  -6   2  14          0.31         -7.68        38.80 o
  -5   2  14        125.85         98.23        26.03 o
  -4   2  14        580.11        597.53        29.19 o
  -3   2  14       1595.40       1573.45        48.28 o
  -2   2  14        638.33        573.03        38.97 o
  -1   2  14       1845.23       1952.22        60.05 o
   0   2  14       2441.02       2351.55        49.44 o
   1   2  14        773.05        710.92        33.60 o
   2   2  14        596.97        558.29        30.42 o
   3   2  14        440.93        374.94        30.10 o
   4   2  14       1329.21       1371.04        61.28 o
   5   2  14       1009.90       1059.31        56.58 o
   6   2  14        354.26        319.62        37.03 o
   7   2  14        407.33        436.82       131.09 o
   8   2  14         89.10         57.40        43.31 o
   9   2  14          9.94         -2.70        50.95 o
  -9   3  14          7.49         32.32        34.91 o
  -8   3  14        276.96        284.03        45.54 o
  -7   3  14          8.31         28.26        28.47 o
  -6   3  14        622.43        654.32        61.36 o
  -5   3  14        126.09        130.06        24.75 o
  -4   3  14        205.99        183.30        19.88 o
  -3   3  14       1276.07       1190.89        62.38 o
  -2   3  14         64.63         74.10        16.12 o
  -1   3  14         79.82         59.51        12.96 o
   0   3  14       1104.79       1009.38        52.86 o
   1   3  14       1943.68       2114.32        82.65 o
   2   3  14       1758.65       1677.96        86.19 o
   3   3  14         33.18         30.89        21.05 o
   4   3  14       1686.56       1865.53        98.15 o
   5   3  14        143.13        115.86        27.83 o
   6   3  14         45.53         47.59        27.14 o
   7   3  14        804.72        859.51        71.46 o
   8   3  14        117.46        119.26        41.16 o
   9   3  14        130.95         88.11        43.19 o
  -9   4  14          3.05         28.27        35.84 o
  -8   4  14        305.84        336.51        70.23 o
  -7   4  14         55.36         24.02        38.64 o
  -6   4  14       2168.36       2163.56       103.77 o
  -5   4  14        251.14        262.58        31.48 o
  -4   4  14         95.01         71.81        22.73 o
  -3   4  14        803.59        786.40        34.62 o
  -2   4  14        899.95        900.34        36.62 o
  -1   4  14        104.04        103.39        15.17 o
   0   4  14        250.59        269.66        19.72 o
   1   4  14         65.70         80.99        17.46 o
   2   4  14        781.61        844.86        45.22 o
   3   4  14        120.97         88.55        24.85 o
   4   4  14          0.73         15.94        30.49 o
   5   4  14          4.00          5.76        24.30 o
   6   4  14        653.83        671.10        49.02 o
   7   4  14        333.04        353.29        41.72 o
   8   4  14          2.30         47.91        39.56 o
   9   4  14          2.14        -11.21        49.40 o
  -9   5  14         80.63         66.71        40.77 o
  -8   5  14          0.66         -9.64        40.46 o
  -7   5  14         56.59         46.71        32.44 o
  -6   5  14        283.97        259.58        33.82 o
  -5   5  14         85.45        105.59        27.27 o
  -4   5  14        275.12        235.75        29.90 o
  -3   5  14        142.42        137.77        25.19 o
  -2   5  14         34.33         56.40        17.03 o
  -1   5  14         81.56         72.94        15.46 o
   0   5  14          5.08         29.09        16.27 o
   1   5  14        528.05        483.55        34.77 o
   2   5  14          5.23         -8.44        19.59 o
   3   5  14          6.10         10.82        21.92 o
   4   5  14         47.55         30.42        24.44 o
   5   5  14        232.05        201.91        32.30 o
   6   5  14        173.40        193.01        33.68 o
   7   5  14         23.15         16.82        29.06 o
   8   5  14         34.55          9.53        37.85 o
  -8   6  14        112.35        120.87        40.35 o
  -7   6  14         93.52        138.20        38.95 o
  -6   6  14        272.67        294.97        37.08 o
  -5   6  14        183.24        240.39        33.05 o
  -4   6  14        934.91        973.85        53.47 o
  -3   6  14       1647.14       1646.10        79.44 o
  -2   6  14        231.67        210.80        27.76 o
  -1   6  14        688.29        597.05        38.53 o
   0   6  14        584.79        577.05        36.09 o
   1   6  14         91.47         70.49        22.16 o
   2   6  14        723.13        721.05        46.62 o
   3   6  14        499.84        553.28        55.59 o
   4   6  14        533.78        631.62        45.41 o
   5   6  14        457.25        537.31        45.00 o
   6   6  14         27.20         52.56        29.91 o
   7   6  14        237.66        278.01        65.81 o
   8   6  14         47.14        -12.72        37.44 o
  -8   7  14       1044.85       1028.63        94.65 o
  -7   7  14        170.14        209.51        36.51 o
  -6   7  14        481.72        569.52        47.75 o
  -5   7  14        501.79        567.88        46.00 o
  -4   7  14         67.85         58.46        24.66 o
  -3   7  14       1177.05       1255.82        60.98 o
  -2   7  14        256.05        283.23        31.22 o
  -1   7  14       2008.11       2008.43        75.45 o
   0   7  14       3412.92       3437.29       103.83 o
   1   7  14        429.20        366.39        32.55 o
   2   7  14        491.07        475.37        38.32 o
   3   7  14        223.68        196.00        33.55 o
   4   7  14       1356.51       1533.03        72.99 o
   5   7  14         41.36         39.55        28.03 o
   6   7  14         17.26         24.46        30.25 o
   7   7  14        437.08        323.74        54.16 o
   8   7  14         11.54         29.39        39.94 o
  -7   8  14        371.02        423.99        46.48 o
  -6   8  14         22.09         53.83        28.86 o
  -5   8  14         66.84         81.14        50.08 o
  -4   8  14          0.45         -8.79        23.14 o
  -3   8  14        338.77        379.80        41.72 o
  -2   8  14         16.01         21.32        21.86 o
  -1   8  14       1071.20       1042.56        65.46 o
   0   8  14        554.39        614.87        50.57 o
   1   8  14        344.68        351.60        52.79 o
   2   8  14       3108.65       3106.21       104.14 o
   3   8  14         86.75        127.34        28.28 o
   4   8  14       1114.68       1212.42        65.06 o
   5   8  14        716.02        746.47        54.55 o
   6   8  14        283.82        243.01        85.83 o
   7   8  14        366.33        423.56        58.72 o
  -7   9  14        199.31        230.99        40.15 o
  -6   9  14        150.56        137.31        33.35 o
  -5   9  14        830.01        831.37        57.46 o
  -4   9  14        195.11        238.23        34.99 o
  -3   9  14        234.57        269.83        34.63 o
  -2   9  14        362.90        366.31        36.71 o
  -1   9  14        912.88        931.87        64.18 o
   0   9  14        527.83        503.67        61.92 o
   1   9  14        956.13        929.84        52.33 o
   2   9  14        118.17         77.83        26.00 o
   3   9  14         51.18         33.12        26.31 o
   4   9  14          7.24        -19.85        25.84 o
   5   9  14          1.84         11.42        34.53 o
   6   9  14        143.82        129.34        43.66 o
  -6  10  14        321.15        400.37        47.02 o
  -5  10  14        133.82        139.74        33.96 o
  -4  10  14         82.89         99.94        31.79 o
  -3  10  14          4.70         28.97        25.64 o
  -2  10  14        426.06        422.13        50.74 o
  -1  10  14         47.47         40.79        31.04 o
   0  10  14         12.46        -16.77        26.85 o
   1  10  14        262.51        243.20        46.77 o
   2  10  14        150.54        116.71        30.19 o
   3  10  14        426.51        380.93        39.93 o
   4  10  14        168.80        104.07        38.08 o
   5  10  14          4.68        -10.62        34.33 o
  -5  11  14          4.66          5.81        29.71 o
  -4  11  14        902.81        934.79        87.53 o
  -3  11  14          1.41         38.02        32.96 o
  -2  11  14          6.29         -8.25        30.06 o
  -1  11  14        128.73         89.68        35.42 o
   0  11  14         75.76         88.49        32.90 o
   1  11  14         97.57        109.84        33.51 o
   2  11  14        168.98        156.15        36.85 o
   3  11  14          7.38         31.53        34.02 o
   4  11  14        330.22        333.45        52.68 o
  -3  12  14          4.84        -18.82        34.26 o
  -2  12  14         45.22         99.81        75.83 o
  -1  12  14          1.49         31.81        33.69 o
   0  12  14         41.02         70.26        34.34 o
   1  12  14          1.45         -4.25        30.81 o
   2  12  14        111.82        132.40        55.34 o
   3  12  14        127.15         99.28        41.16 o
  -9   1  15         47.49         37.75        36.67 o
  -8   1  15          0.78        -26.21        29.48 o
  -7   1  15        715.95        723.76        48.99 o
  -6   1  15         71.14         95.83        25.70 o
  -5   1  15         61.05         72.79        18.43 o
  -4   1  15       1644.53       1554.34        52.13 o
  -3   1  15       2799.45       2590.77        61.04 o
  -2   1  15          1.48         -6.71        10.23 o
  -1   1  15        108.31        105.08        16.39 o
   0   1  15         14.67         31.72        11.81 o
   1   1  15         16.54         43.09        20.76 o
   2   1  15        678.71        641.56        32.42 o
   3   1  15        136.25        154.16        21.78 o
   4   1  15        173.52        196.29        21.71 o
   5   1  15       3558.01       3650.46       115.90 o
   6   1  15        296.91        317.28        37.33 o
   7   1  15         43.19         57.20        28.73 o
   8   1  15          9.81          4.22        35.88 o
   9   1  15          8.84         25.26        50.74 o
  -9   2  15          0.16          0.12        35.35 o
  -8   2  15        825.01        766.79        54.03 o
  -7   2  15          3.30         -9.03        24.37 o
  -6   2  15        188.79        206.20        59.63 o
  -5   2  15       1090.12       1087.57        66.26 o
  -4   2  15        311.15        278.00        22.65 o
  -3   2  15        558.74        569.63        28.90 o
  -2   2  15        954.63        872.99        32.53 o
  -1   2  15        111.53        137.32        13.56 o
   0   2  15       3973.70       3746.99       145.77 o
   1   2  15        128.29        157.45        14.19 o
   2   2  15        997.05       1033.52        79.58 o
   3   2  15        986.84        894.57        41.19 o
   4   2  15       1705.99       1835.19       104.57 o
   5   2  15        783.44        706.82        47.15 o
   6   2  15         54.96        111.52        28.96 o
   7   2  15        722.57        793.62        68.54 o
   8   2  15        183.11        143.49        42.81 o
   9   2  15        101.19         67.46        40.93 o
  -9   3  15         75.51         47.67        48.54 o
  -8   3  15         32.34         34.43        32.12 o
  -7   3  15        763.37        866.84        89.95 o
  -6   3  15        328.00        408.39        46.29 o
  -5   3  15        296.73        285.30        38.95 o
  -4   3  15        910.68        850.31        45.07 o
  -3   3  15        232.99        245.43        21.83 o
  -2   3  15        123.25        139.85        18.35 o
  -1   3  15       1475.58       1425.24        70.98 o
   0   3  15        426.99        380.10        19.48 o
   1   3  15       1277.92       1356.68        42.77 o
   2   3  15       1042.79       1026.22        71.30 o
   3   3  15       3038.37       3188.19       100.46 o
   4   3  15        201.85        240.18        31.33 o
   5   3  15        925.06        945.82        54.51 o
   6   3  15        617.54        575.02        46.50 o
   7   3  15       1741.47       1665.25        80.39 o
   8   3  15          2.75         20.10        37.96 o
   9   3  15          3.72         33.30        39.82 o
  -9   4  15          4.42        -25.81        32.46 o
  -8   4  15          5.85         21.61        32.22 o
  -7   4  15        299.92        291.95        68.82 o
  -6   4  15         86.08        118.17        33.41 o
  -5   4  15        154.16        122.31        27.13 o
  -4   4  15       1167.20       1303.46        58.96 o
  -3   4  15       1843.95       1751.40        55.21 o
  -2   4  15       1965.76       1880.02        57.06 o
  -1   4  15       2981.11       2908.03        88.84 o
   0   4  15       2252.39       2153.69        57.51 o
   1   4  15       3514.04       3386.01        86.65 o
   2   4  15       1252.91       1135.08        52.92 o
   3   4  15        493.92        467.72        37.52 o
   4   4  15       2186.19       2135.08       106.03 o
   5   4  15        262.75        218.83        39.00 o
   6   4  15         26.44         44.11        27.42 o
   7   4  15        104.94        152.98        55.54 o
   8   4  15        139.66        186.40        46.23 o
   9   4  15         11.68         -5.19        39.61 o
  -9   5  15         52.71         47.76        42.72 o
  -8   5  15        896.46        977.15       134.34 o
  -7   5  15        351.85        387.16        50.43 o
  -6   5  15       1368.96       1407.62        68.48 o
  -5   5  15          3.79        -16.59        22.63 o
  -4   5  15        378.22        357.79        34.82 o
  -3   5  15       5491.31       5641.52       152.04 o
  -2   5  15         71.54         81.12        18.77 o
  -1   5  15        120.25        115.96        19.35 o
   0   5  15        104.36        128.59        19.27 o
   1   5  15        434.12        418.85        33.50 o
   2   5  15        193.50        212.02        29.39 o
   3   5  15        400.09        356.38        35.37 o
   4   5  15       3375.21       3446.55       113.16 o
   5   5  15         31.43         15.82        26.76 o
   6   5  15       2068.11       2459.84       180.38 o
   7   5  15        198.86        228.38        37.29 o
   8   5  15         55.67         44.83        39.38 o
  -8   6  15          2.33         20.20        35.12 o
  -7   6  15         42.11         47.77        33.58 o
  -6   6  15         88.12        104.84        30.34 o
  -5   6  15         47.47         23.97        24.79 o
  -4   6  15        558.60        584.86        43.27 o
  -3   6  15        768.61        863.46        50.21 o
  -2   6  15        367.95        310.97        41.45 o
  -1   6  15       4366.30       4316.66       211.03 o
   0   6  15          6.18         -0.62        16.23 o
   1   6  15        924.10        894.01        47.92 o
   2   6  15        443.85        483.34        37.47 o
   3   6  15        141.38        112.14        26.90 o
   4   6  15        979.15       1107.63        80.18 o
   5   6  15          1.29         21.90        36.25 o
   6   6  15        134.52        160.70        34.79 o
   7   6  15        123.23        119.62        35.38 o
   8   6  15        165.95        122.53        44.70 o
  -8   7  15        312.54        348.47        54.39 o
  -7   7  15        318.09        426.49        54.32 o
  -6   7  15        323.50        346.08        65.57 o
  -5   7  15         58.03         28.68        26.97 o
  -4   7  15         20.48         -0.24        24.04 o
  -3   7  15         10.74         31.02        23.97 o
  -2   7  15          6.65         18.39        20.96 o
  -1   7  15          2.75         -1.24        20.31 o
   0   7  15        151.45        177.46        32.05 o
   1   7  15        221.67        254.37        36.62 o
   2   7  15        389.71        404.18        36.25 o
   3   7  15        891.70        890.18        52.97 o
   4   7  15        152.95        194.95        31.95 o
   5   7  15         47.39         81.31        31.50 o
   6   7  15         99.02        161.17        36.42 o
   7   7  15         42.05         37.49        39.13 o
  -7   8  15        130.30        195.15        37.35 o
  -6   8  15         19.98         67.93        30.63 o
  -5   8  15         75.02         52.54        29.75 o
  -4   8  15         10.72        -14.52        23.80 o
  -3   8  15        328.11        366.79        37.77 o
  -2   8  15        178.34        224.45        31.19 o
  -1   8  15         20.80         38.35        27.61 o
   0   8  15        251.79        286.17        63.06 o
   1   8  15        129.19        101.36        25.68 o
   2   8  15          0.21         17.13        23.19 o
   3   8  15         76.96        107.90        28.26 o
   4   8  15        218.98        232.09        44.13 o
   5   8  15        756.91        862.19       133.90 o
   6   8  15        241.44        232.68        46.51 o
   7   8  15        177.28        162.86        46.41 o
  -6   9  15         12.58         25.54        29.06 o
  -5   9  15          5.75          7.15        33.73 o
  -4   9  15        117.64        102.08        30.19 o
  -3   9  15        909.52       1071.99        69.53 o
  -2   9  15        420.32        419.58        38.70 o
  -1   9  15          7.16         16.90        28.00 o
   0   9  15          4.04          5.64        25.79 o
   1   9  15        529.49        501.84        48.64 o
   2   9  15          0.07        -12.00        22.54 o
   3   9  15          9.79        -16.67        23.99 o
   4   9  15         26.29         11.87        28.29 o
   5   9  15        236.42        240.59        90.61 o
   6   9  15        207.82        156.98        45.27 o
  -5  10  15          0.23         22.18        29.57 o
  -4  10  15        185.81        199.11        36.06 o
  -3  10  15        168.16        189.22        32.46 o
  -2  10  15        111.68        102.92        42.66 o
  -1  10  15        170.86        213.44        57.30 o
   0  10  15        111.76         85.30        32.29 o
   1  10  15        102.15         84.62        31.35 o
   2  10  15        108.79         99.73        28.17 o
   3  10  15          3.28          9.75        25.98 o
   4  10  15         50.34         78.32        37.56 o
   5  10  15         45.85         93.99        40.12 o
  -4  11  15         45.98         31.65        30.12 o
  -3  11  15          3.16         -1.18        33.72 o
  -2  11  15         81.64         32.69        34.77 o
  -1  11  15          5.45         49.54        34.24 o
   0  11  15         47.46         29.90        32.00 o
   1  11  15         43.15        -16.41        29.01 o
   2  11  15        185.39        180.16        43.52 o
   3  11  15        209.49        174.60        42.54 o
   4  11  15          0.75         17.84        36.86 o
  -2  12  15        212.12        244.05        56.54 o
  -1  12  15          0.90         62.61        50.37 o
   0  12  15        665.98        711.84        69.52 o
   1  12  15         45.81         59.30        33.82 o
   2  12  15        227.36        199.71        59.21 o
  -9   0  16         12.27         14.58        54.57 o
  -8   0  16        756.80        729.93        96.15 o
  -7   0  16         43.64         29.06        46.13 o
  -6   0  16        534.75        586.21        50.21 o
  -5   0  16       2679.75       2478.25       103.68 o
  -4   0  16       1388.68       1414.13        71.47 o
  -3   0  16       9822.69       8934.86       451.72 o
  -2   0  16       5604.23       5352.24       132.62 o
  -1   0  16          3.99         -8.26        18.86 o
   0   0  16       7173.13       6867.18       352.85 o
   1   0  16        925.14        914.35        55.47 o
   2   0  16        993.61        861.79        64.50 o
   3   0  16        145.85        152.92        41.06 o
   4   0  16       1808.31       1727.32        86.37 o
   5   0  16       2085.85       2006.26       141.19 o
   6   0  16         56.07         68.14        49.79 o
   7   0  16       1286.55       1351.62       125.87 o
   8   0  16        164.87        161.40        62.29 o
   9   0  16       1457.43       1538.71       148.14 o
  -9   1  16        253.17        274.80        49.87 o
  -8   1  16          6.31          1.81        32.83 o
  -7   1  16        822.25        742.28        50.30 o
  -6   1  16         42.07         24.03        23.10 o
  -5   1  16        224.82        205.46        23.13 o
  -4   1  16        742.53        643.51        49.98 o
  -3   1  16       1400.82       1362.22        62.07 o
  -2   1  16         23.86         20.12        11.13 o
  -1   1  16       1659.60       1543.47        54.61 o
   0   1  16       1232.11       1215.94        41.48 o
   1   1  16       1441.38       1347.56        40.85 o
   2   1  16       3101.24       3029.74        80.17 o
   3   1  16       4383.95       4473.31       108.95 o
   4   1  16       7601.20       7683.54       168.04 o
   5   1  16        553.11        482.11        41.22 o
   6   1  16        113.24        149.81        30.30 o
   7   1  16         71.31         67.63        37.97 o
   8   1  16         67.05        104.07        41.59 o
   9   1  16         27.72          8.69        41.32 o
  -9   2  16        163.62        183.44        47.48 o
  -8   2  16          1.81         -2.00        25.80 o
  -7   2  16        259.27        250.12        34.63 o
  -6   2  16       1332.57       1409.09        67.22 o
  -5   2  16          3.76         10.64        21.60 o
  -4   2  16       1365.76       1295.34        94.11 o
  -3   2  16       1213.07       1288.88        40.84 o
  -2   2  16       3184.67       3130.16       107.57 o
  -1   2  16        472.72        462.13        24.77 o
   0   2  16          0.85         15.31        12.10 o
   1   2  16        121.17        108.60        15.15 o
   2   2  16        274.49        292.27        25.49 o
   3   2  16         34.69         52.97        19.69 o
   4   2  16         58.72         71.28        22.13 o
   5   2  16          3.37        -11.26        24.98 o
   6   2  16        317.11        296.00        36.08 o
   7   2  16          1.54         -6.71        31.88 o
   8   2  16        410.68        339.95        53.45 o
   9   2  16        473.72        425.38        69.77 o
  -9   3  16        108.26        118.51        41.59 o
  -8   3  16         16.83         27.69        32.62 o
  -7   3  16          0.12        -24.31        27.62 o
  -6   3  16        253.07        238.08        39.02 o
  -5   3  16       1369.06       1331.31        76.48 o
  -4   3  16         42.20         36.37        20.75 o
  -3   3  16        165.16        155.80        19.51 o
  -2   3  16         48.36         41.67        16.84 o
  -1   3  16       1603.19       1456.28        63.90 o
   0   3  16        120.18        123.21        14.24 o
   1   3  16       1557.59       1595.10        47.37 o
   2   3  16        178.60        192.76        22.95 o
   3   3  16       1348.94       1246.08        50.66 o
   4   3  16         99.67        115.09        26.89 o
   5   3  16        799.87        782.09        61.49 o
   6   3  16         52.81         53.75        28.63 o
   7   3  16        297.08        317.87        41.53 o
   8   3  16        216.57        200.53        46.16 o
   9   3  16         33.42         16.16        54.42 o
  -9   4  16        291.43        298.29        50.40 o
  -8   4  16        115.61         97.93        37.10 o
  -7   4  16         60.45         69.79        33.29 o
  -6   4  16        117.39        171.24        36.52 o
  -5   4  16        517.93        460.07        62.01 o
  -4   4  16        455.47        459.87        37.16 o
  -3   4  16        545.52        515.73        36.99 o
  -2   4  16         90.52         92.20        18.96 o
  -1   4  16        362.52        346.87        25.28 o
   0   4  16        911.32        895.34        34.18 o
   1   4  16         21.25         18.04        17.15 o
   2   4  16          3.98         18.33        20.73 o
   3   4  16         46.35         21.49        23.11 o
   4   4  16        366.52        429.42        69.70 o
   5   4  16         50.45         22.97        26.70 o
   6   4  16          3.64         -4.22        26.62 o
   7   4  16         47.44         45.51        29.90 o
   8   4  16        319.07        319.31        53.15 o
  -8   5  16         41.54         38.27        36.64 o
  -7   5  16         17.85         20.60        33.70 o
  -6   5  16          0.57         -6.73        29.20 o
  -5   5  16         52.25         68.69        26.60 o
  -4   5  16         55.01         31.58        24.04 o
  -3   5  16         18.24          9.51        21.34 o
  -2   5  16        412.17        420.82        35.33 o
  -1   5  16       1422.13       1398.22        50.50 o
   0   5  16        494.90        486.68        29.61 o
   1   5  16          1.43         -9.76        19.37 o
   2   5  16        385.57        356.24        33.94 o
   3   5  16        158.74        198.60        30.89 o
   4   5  16         75.40        111.41        30.86 o
   5   5  16          5.53         42.72        27.42 o
   6   5  16          0.10         -8.28        27.04 o
   7   5  16        108.86         88.46        33.78 o
   8   5  16          0.01         25.68        40.24 o
  -8   6  16         53.11         -1.94        35.71 o
  -7   6  16         72.66        119.11        38.02 o
  -6   6  16        840.73        996.22        60.93 o
  -5   6  16         18.41         17.73        24.80 o
  -4   6  16       1799.37       1995.00        80.90 o
  -3   6  16        326.33        377.44        37.76 o
  -2   6  16        452.13        506.12        39.27 o
  -1   6  16        226.91        271.85        30.11 o
   0   6  16         95.21         75.88        22.36 o
   1   6  16        240.30        203.71        38.61 o
   2   6  16          3.29        -20.30        20.30 o
   3   6  16        232.12        256.01        33.03 o
   4   6  16          0.75         -2.96        24.59 o
   5   6  16         11.02         16.52        27.97 o
   6   6  16        255.70        257.80        38.85 o
   7   6  16          6.34         31.36        32.60 o
   8   6  16        232.75        136.05        71.43 o
  -7   7  16          0.41        -23.88        31.81 o
  -6   7  16         67.64         92.16        31.27 o
  -5   7  16        600.92        687.90        51.49 o
  -4   7  16         27.19         44.38        26.60 o
  -3   7  16          0.70         -0.22        22.52 o
  -2   7  16        328.60        301.49        39.98 o
  -1   7  16        631.14        614.23        41.81 o
   0   7  16        108.93        133.42        30.22 o
   1   7  16       3874.73       3873.21       123.45 o
   2   7  16         53.76         69.48        24.89 o
   3   7  16       2006.28       2243.02       166.19 o
   4   7  16        314.93        366.23        39.97 o
   5   7  16       1048.73       1186.65       133.24 o
   6   7  16        220.55        268.82        68.31 o
   7   7  16        158.65        136.27        46.46 o
  -7   8  16        186.93        293.07        50.64 o
  -6   8  16        716.37        770.50       104.15 o
  -5   8  16         59.41         55.77        28.76 o
  -4   8  16       1418.00       1676.03        78.73 o
  -3   8  16        132.45        175.11        30.98 o
  -2   8  16       2134.40       2187.91        88.91 o
  -1   8  16        761.91        852.01        61.27 o
   0   8  16         11.06          1.59        24.57 o
   1   8  16        320.66        345.68        80.23 o
   2   8  16         17.38         26.17        24.47 o
   3   8  16          0.77          1.07        24.08 o
   4   8  16         36.93         43.67        28.67 o
   5   8  16         15.02          2.08        29.03 o
   6   8  16         10.35        -19.58        36.60 o
  -6   9  16         27.22         -1.56        28.41 o
  -5   9  16         24.23         12.90        28.48 o
  -4   9  16        386.20        411.54        42.99 o
  -3   9  16        111.75         93.20        28.68 o
  -2   9  16          3.00         35.24        24.20 o
  -1   9  16        185.59        176.84        43.05 o
   0   9  16        418.70        352.30        42.71 o
   1   9  16        391.49        394.26        44.59 o
   2   9  16        111.98        115.16        29.86 o
   3   9  16       1424.56       1341.97        69.38 o
   4   9  16       1015.40        995.04        62.37 o
   5   9  16         29.31         79.20        39.40 o
   6   9  16        280.21        294.51        54.09 o
  -5  10  16        282.47        321.64        43.03 o
  -4  10  16          9.34         58.75        29.45 o
  -3  10  16        410.54        401.41        42.34 o
  -2  10  16        137.11         73.09        33.26 o
  -1  10  16        148.33         99.88        33.22 o
   0  10  16        356.39        379.08        46.33 o
   1  10  16        130.78         74.75        30.85 o
   2  10  16         44.33         35.12        30.47 o
   3  10  16          3.62         26.32        28.52 o
   4  10  16        152.91        238.78        46.13 o
   5  10  16        106.15         88.82        45.60 o
  -4  11  16         53.07         66.85        32.13 o
  -3  11  16        141.24        189.72        43.72 o
  -2  11  16         31.12         42.87        50.67 o
  -1  11  16        290.16        298.68        45.24 o
   0  11  16          6.21         -5.82        30.31 o
   1  11  16         13.04         12.70        28.76 o
   2  11  16        204.05        179.88        38.86 o
   3  11  16         37.96         59.64        48.24 o
  -1  12  16          2.32        -15.13        34.09 o
   0  12  16          1.13         12.68        32.46 o
   1  12  16         42.37         48.63        33.03 o
  -9   1  17        521.61        505.93        78.01 o
  -8   1  17        293.67        213.12        42.63 o
  -7   1  17        141.58        183.45        31.96 o
  -6   1  17        214.74        225.38        30.88 o
  -5   1  17        477.62        469.05        31.06 o
  -4   1  17        603.45        535.77        31.58 o
  -3   1  17        714.41        621.63        32.76 o
  -2   1  17          0.45          1.27        12.67 o
  -1   1  17       1963.23       1920.47        45.37 o
   0   1  17        959.27        964.95        57.32 o
   1   1  17        161.71        177.26        17.01 o
   2   1  17        466.13        432.15        29.73 o
   3   1  17        708.67        655.61        36.97 o
   4   1  17         68.60         85.35        22.11 o
   5   1  17         29.49         19.39        26.57 o
   6   1  17        279.55        302.61        37.71 o
   7   1  17        203.33        169.22        42.34 o
   8   1  17        183.02        144.83        81.48 o
   9   1  17          0.22         10.00        42.50 o
  -9   2  17         56.02         61.47        39.19 o
  -8   2  17        134.99        123.48        40.90 o
  -7   2  17          1.08         -5.29        26.68 o
  -6   2  17        434.85        454.22        41.29 o
  -5   2  17          1.26         14.40        21.58 o
  -4   2  17         53.88         55.55        17.96 o
  -3   2  17        728.18        686.97        36.28 o
  -2   2  17        904.67        848.80        34.41 o
  -1   2  17        218.39        191.60        18.97 o
   0   2  17        159.39        149.38        18.94 o
   1   2  17       2966.62       2900.40        68.72 o
   2   2  17        114.02         73.60        20.20 o
   3   2  17       3372.34       3286.62        91.22 o
   4   2  17        504.14        509.29        35.53 o
   5   2  17         59.55         65.24        28.80 o
   6   2  17        184.32        150.76        31.79 o
   7   2  17          4.97          9.84        33.55 o
   8   2  17         66.79         30.70        37.57 o
  -9   3  17        201.73        186.41        46.26 o
  -8   3  17          0.16         -3.23        27.43 o
  -7   3  17        366.21        374.18        65.53 o
  -6   3  17         24.52         46.88        29.59 o
  -5   3  17          1.88        -26.14        26.14 o
  -4   3  17       2139.75       2100.53        77.02 o
  -3   3  17       1857.87       1908.78        77.19 o
  -2   3  17        879.20        825.65        36.47 o
  -1   3  17       1886.99       1853.78        51.06 o
   0   3  17       2654.66       2510.31        82.17 o
   1   3  17        426.60        382.82        24.52 o
   2   3  17        363.21        352.65        28.53 o
   3   3  17          1.19          4.85        19.52 o
   4   3  17        534.59        546.26        42.79 o
   5   3  17          1.11         18.93        26.41 o
   6   3  17         32.27         54.34        29.67 o
   7   3  17        167.67        169.57        36.10 o
   8   3  17        324.13        358.80        55.16 o
  -8   4  17         77.63         86.05        36.00 o
  -7   4  17        419.87        465.62        81.89 o
  -6   4  17        170.82        212.27        40.14 o
  -5   4  17       1558.29       1521.18        95.26 o
  -4   4  17         82.28         65.78        24.01 o
  -3   4  17        181.52        162.79        26.60 o
  -2   4  17        326.74        288.91        25.36 o
  -1   4  17        306.22        239.87        23.30 o
   0   4  17        759.09        661.19        30.37 o
   1   4  17       1516.51       1460.81        52.71 o
   2   4  17        748.76        670.28        66.35 o
   3   4  17        415.55        445.46        38.45 o
   4   4  17        928.53       1069.91        81.11 o
   5   4  17       2281.42       2547.64        98.17 o
   6   4  17          3.07         -0.54        27.11 o
   7   4  17        438.46        444.14        80.20 o
   8   4  17        556.54        615.75        69.11 o
  -8   5  17         21.31         61.98        40.15 o
  -7   5  17        107.73        183.11        41.35 o
  -6   5  17        175.07        198.30        39.49 o
  -5   5  17       1898.08       2034.93        83.60 o
  -4   5  17         55.90         33.62        23.80 o
  -3   5  17       1380.68       1356.35        61.79 o
  -2   5  17       7828.73       8268.98       206.47 o
  -1   5  17        851.32        718.47        36.37 o
   0   5  17       3306.24       3229.61        86.88 o
   1   5  17        343.72        357.83        36.78 o
   2   5  17        640.06        582.94        61.39 o
   3   5  17       1175.02       1242.26        61.92 o
   4   5  17        201.53        163.71        31.69 o
   5   5  17        229.93        235.40        36.02 o
   6   5  17          1.15          8.56        27.23 o
   7   5  17        600.26        613.87        54.13 o
   8   5  17         33.54         40.58        41.09 o
  -8   6  17         20.63         47.07        37.32 o
  -7   6  17        242.15        342.15        50.13 o
  -6   6  17          0.76        -22.57        29.06 o
  -5   6  17        778.78        804.13        54.20 o
  -4   6  17         13.33         27.71        24.54 o
  -3   6  17        137.06        181.92        29.17 o
  -2   6  17       1496.26       1420.68        64.25 o
  -1   6  17        227.77        219.44        30.36 o
   0   6  17       2091.11       1891.90        73.40 o
   1   6  17        288.42        249.81        30.56 o
   2   6  17        397.44        459.70        38.93 o
   3   6  17        211.42        173.14        30.80 o
   4   6  17         71.76         77.36        29.88 o
   5   6  17        823.85        955.48        61.54 o
   6   6  17        111.22         80.40        32.82 o
   7   6  17        638.34        697.98        57.68 o
  -7   7  17        118.13         93.70        39.00 o
  -6   7  17          1.93          8.20        28.85 o
  -5   7  17        189.93        237.53        35.71 o
  -4   7  17       1098.20       1238.91        66.29 o
  -3   7  17        463.82        562.96        44.35 o
  -2   7  17         14.92         21.55        21.92 o
  -1   7  17         30.79         37.93        22.63 o
   0   7  17          1.65          6.85        24.23 o
   1   7  17         53.18         97.42        31.22 o
   2   7  17        452.32        505.78        41.49 o
   3   7  17        552.90        642.05        51.15 o
   4   7  17        291.90        344.17        40.05 o
   5   7  17         82.28         83.82        32.66 o
   6   7  17        400.54        386.21        47.49 o
   7   7  17        112.24        166.76        48.69 o
  -6   8  17         19.17         58.09        31.71 o
  -5   8  17         92.89         71.60        30.18 o
  -4   8  17        240.26        244.56        35.87 o
  -3   8  17        328.60        447.54        41.48 o
  -2   8  17        201.12        224.77        31.47 o
  -1   8  17         32.13         42.30        29.20 o
   0   8  17        270.94        262.49        75.83 o
   1   8  17        669.58        681.51        55.94 o
   2   8  17          5.21         -7.89        23.08 o
   3   8  17         13.09         33.37        27.44 o
   4   8  17         43.09         74.56        31.21 o
   5   8  17          9.43         11.28        30.10 o
   6   8  17        149.61        197.32        68.30 o
  -6   9  17         71.22         78.46        33.81 o
  -5   9  17        255.21        239.49        37.96 o
  -4   9  17        172.92        169.03        33.83 o
  -3   9  17          1.11        -13.26        32.16 o
  -2   9  17        796.75        803.94        52.56 o
  -1   9  17        160.55        123.67        33.85 o
   0   9  17        168.13        169.42        38.71 o
   1   9  17         23.78          3.57        27.26 o
   2   9  17        128.24        187.56        37.67 o
   3   9  17         50.63         41.86        26.72 o
   4   9  17        163.24        168.00        35.30 o
   5   9  17        140.41        106.71        49.18 o
  -5  10  17         26.52         27.62        30.98 o
  -4  10  17          2.03          8.66        29.00 o
  -3  10  17        231.82        235.86        36.42 o
  -2  10  17         33.99         14.06        31.14 o
  -1  10  17         10.71          1.87        28.52 o
   0  10  17        127.72        102.01        34.06 o
   1  10  17          4.37          8.77        29.83 o
   2  10  17        121.61         81.37        34.11 o
   3  10  17        226.34        186.76        35.41 o
   4  10  17         11.53          6.55        35.79 o
  -3  11  17        186.65        257.99        47.84 o
  -2  11  17        106.56        146.20        40.20 o
  -1  11  17        289.67        277.76        45.51 o
   0  11  17          2.13         -4.35        29.87 o
   1  11  17         32.34         26.49        31.11 o
   2  11  17        392.33        397.57        63.50 o
   3  11  17         31.85         20.08        46.10 o
  -9   0  18        681.71        585.23        93.19 o
  -8   0  18          1.77         18.97        49.59 o
  -7   0  18        156.65        223.73        62.60 o
  -6   0  18        378.32        369.21        43.77 o
  -5   0  18        224.34        229.65        35.60 o
  -4   0  18        291.18        351.64        58.25 o
  -3   0  18         71.46         52.27        28.77 o
  -2   0  18       5152.03       4926.11       542.62 o
  -1   0  18         54.81         57.29        19.40 o
   0   0  18       8949.11       8442.12       320.48 o
   1   0  18      15830.85      15883.66       837.59 o
   2   0  18        609.50        584.71        48.99 o
   3   0  18       1027.19       1078.80        67.08 o
   4   0  18        610.15        613.67       105.40 o
   5   0  18         31.87         62.10        32.86 o
   6   0  18       2096.06       2252.37       161.22 o
   7   0  18        352.56        389.48        77.07 o
   8   0  18        932.05        883.80       113.76 o
  -9   1  18        421.74        484.60        61.79 o
  -8   1  18        265.27        383.51        54.22 o
  -7   1  18        252.53        267.86        57.50 o
  -6   1  18       1019.51       1016.29        56.80 o
  -5   1  18       1620.05       1423.16        95.07 o
  -4   1  18       2665.48       2560.68        95.62 o
  -3   1  18        780.91        784.24        37.44 o
  -2   1  18        865.83        845.77        32.87 o
  -1   1  18        880.92        812.80        30.48 o
   0   1  18          0.25         14.73        12.79 o
   1   1  18        844.86        794.54        33.00 o
   2   1  18        139.90        114.13        22.01 o
   3   1  18          0.56         27.00        19.63 o
   4   1  18        108.13        145.32        24.86 o
   5   1  18       2061.09       2042.80        73.20 o
   6   1  18        163.45        203.07        34.50 o
   7   1  18        195.03        143.08        41.35 o
   8   1  18        826.69        975.54        82.62 o
  -8   2  18        216.37        171.30        50.82 o
  -7   2  18         63.72         61.33        28.24 o
  -6   2  18        171.10        181.03        30.36 o
  -5   2  18         66.82         39.45        23.48 o
  -4   2  18         58.13          5.39        17.13 o
  -3   2  18        461.36        443.45        25.43 o
  -2   2  18         86.38         69.02        15.80 o
  -1   2  18       1599.01       1484.10        69.64 o
   0   2  18       1283.36       1163.89        46.32 o
   1   2  18       1936.74       1870.91        71.15 o
   2   2  18       2472.59       2683.24        92.50 o
   3   2  18         11.06          8.82        19.15 o
   4   2  18         26.67         39.71        19.76 o
   5   2  18        678.13        734.53        50.75 o
   6   2  18        300.74        323.38        39.28 o
   7   2  18        135.53        116.45        33.93 o
   8   2  18         64.51         94.18        42.69 o
  -8   3  18        213.53        263.61        44.32 o
  -7   3  18        135.00        105.28        30.15 o
  -6   3  18         22.25         -0.85        29.16 o
  -5   3  18        743.77        763.14        59.57 o
  -4   3  18        176.54        179.65       112.47 o
  -3   3  18         34.02         34.52        18.11 o
  -2   3  18         49.52         38.83        15.77 o
  -1   3  18         80.35         72.49        16.20 o
   0   3  18          1.58         -0.43        14.52 o
   1   3  18        613.63        522.26        34.72 o
   2   3  18        465.19        414.36        30.87 o
   3   3  18        328.57        300.33        29.31 o
   4   3  18        770.62        784.71        51.19 o
   5   3  18          7.43        -11.59        25.36 o
   6   3  18        483.14        453.82        45.23 o
   7   3  18        274.20        304.09        41.87 o
   8   3  18         34.61         35.54        39.23 o
  -8   4  18          3.99        -12.86        33.34 o
  -7   4  18         14.91         62.12        39.69 o
  -6   4  18        108.87         94.05        35.14 o
  -5   4  18        169.62        187.59        38.11 o
  -4   4  18        783.56        727.64        54.15 o
  -3   4  18        629.34        604.68        41.35 o
  -2   4  18       3805.41       3818.96       104.36 o
  -1   4  18        341.55        325.24        26.55 o
   0   4  18          9.64          5.90        16.41 o
   1   4  18        457.37        404.63        30.55 o
   2   4  18        353.94        346.00        30.03 o
   3   4  18          0.55          7.87        22.68 o
   4   4  18         39.41         18.17        25.34 o
   5   4  18        152.14        174.95        33.70 o
   6   4  18        371.27        368.26        42.67 o
   7   4  18         88.88         43.98        32.11 o
   8   4  18        195.76        135.89        45.30 o
  -8   5  18         40.71         53.62        38.92 o
  -7   5  18        246.80        212.73        44.08 o
  -6   5  18         20.69         18.01        31.09 o
  -5   5  18         38.62         21.87        31.68 o
  -4   5  18        127.85         89.26        25.65 o
  -3   5  18        140.06        123.32        26.84 o
  -2   5  18         49.95         49.56        24.78 o
  -1   5  18        962.06       1000.87        45.75 o
   0   5  18          3.44         17.87        17.97 o
   1   5  18         49.32         40.28        23.80 o
   2   5  18        113.69        146.88        27.36 o
   3   5  18        170.04        189.48        42.86 o
   4   5  18        261.85        233.62        34.66 o
   5   5  18        143.31        195.42        34.68 o
   6   5  18         31.67          8.46        29.23 o
   7   5  18         38.73         71.57        34.14 o
  -7   6  18          5.45          0.22        39.21 o
  -6   6  18          5.87          0.12        30.84 o
  -5   6  18        136.97        170.08        39.52 o
  -4   6  18        104.52        135.59        29.43 o
  -3   6  18        696.90        721.55        47.95 o
  -2   6  18        337.35        353.61        35.65 o
  -1   6  18       3257.81       3253.47       130.26 o
   0   6  18       1200.48       1131.42        56.24 o
   1   6  18        130.72        144.86        50.05 o
   2   6  18        589.13        659.35        45.88 o
   3   6  18         10.72         -1.32        24.89 o
   4   6  18          3.50         25.25        28.03 o
   5   6  18        826.51        835.74        58.29 o
   6   6  18         97.15         79.94        33.46 o
   7   6  18        105.20        118.44        37.60 o
  -7   7  18         33.07         71.62        37.62 o
  -6   7  18        555.46        693.40        87.03 o
  -5   7  18        839.08        959.33        61.32 o
  -4   7  18        176.93        194.40        33.56 o
  -3   7  18        521.78        560.18        47.44 o
  -2   7  18        239.97        276.36        32.62 o
  -1   7  18        101.16        104.15        25.20 o
   0   7  18        314.98        294.49        39.07 o
   1   7  18         41.66         34.40        28.32 o
   2   7  18        151.69        165.56        29.87 o
   3   7  18         56.39         83.30        28.17 o
   4   7  18        624.41        618.72        50.88 o
   5   7  18          1.34         26.97        31.61 o
   6   7  18        590.76        682.40        58.19 o
  -6   8  18        316.06        290.13        43.12 o
  -5   8  18         34.81         32.34        29.26 o
  -4   8  18          3.72         -2.54        26.52 o
  -3   8  18        917.23       1017.31        61.09 o
  -2   8  18         10.69          3.04        23.34 o
  -1   8  18        265.99        288.12        40.90 o
   0   8  18        271.69        242.44        42.14 o
   1   8  18       1349.55       1354.96        79.88 o
   2   8  18       1722.89       1746.00        93.57 o
   3   8  18        167.42        191.86        33.93 o
   4   8  18        667.01        630.19        52.24 o
   5   8  18        329.71        389.08        45.82 o
   6   8  18          1.40         17.79        37.66 o
  -5   9  18        287.25        372.30        44.82 o
  -4   9  18        653.86        828.35        59.02 o
  -3   9  18        501.56        534.64        47.61 o
  -2   9  18         79.87         66.63        27.07 o
  -1   9  18          1.57         92.36        45.40 o
   0   9  18         76.91         66.46        33.59 o
   1   9  18          8.53         -1.83        28.62 o
   2   9  18        106.73         92.91        47.09 o
   3   9  18        183.24        141.80        32.83 o
   4   9  18          3.17         43.45        30.90 o
   5   9  18        309.05        275.27        53.07 o
  -4  10  18         12.30         21.12        30.32 o
  -3  10  18          2.79         28.94        27.35 o
  -2  10  18        555.74        569.74        58.28 o
  -1  10  18        255.79        271.97        68.79 o
   0  10  18         80.04         44.21        56.17 o
   1  10  18        857.86        814.77        66.13 o
   2  10  18        116.74         88.95        34.59 o
   3  10  18        269.61        286.09        72.41 o
   4  10  18        129.30        102.60        43.63 o
  -2  11  18         34.79         55.78        37.79 o
  -1  11  18         59.17         56.33        34.82 o
   0  11  18        320.34        325.03        47.98 o
   1  11  18        139.10        215.12        77.69 o
   2  11  18          0.57        -18.09        32.54 o
  -8   1  19          1.85          6.97        35.95 o
  -7   1  19         15.67         16.62        42.67 o
  -6   1  19         72.64         40.59        25.81 o
  -5   1  19        307.78        297.55        33.61 o
  -4   1  19        352.39        310.28        27.00 o
  -3   1  19         86.22         76.27        18.19 o
  -2   1  19        442.70        438.67        25.07 o
  -1   1  19       2912.29       2805.07        67.67 o
   0   1  19       1405.24       1267.59        53.52 o
   1   1  19       1143.86       1138.04        42.98 o
   2   1  19       1644.94       1639.25       117.00 o
   3   1  19         97.33        104.87        23.03 o
   4   1  19        493.25        487.78        40.57 o
   5   1  19          6.67          5.83        22.86 o
   6   1  19          4.72         23.22        28.53 o
   7   1  19        563.60        456.25        91.26 o
   8   1  19         25.78         51.92        59.27 o
  -8   2  19        233.99        322.00        52.30 o
  -7   2  19       1299.09       1341.54        84.05 o
  -6   2  19         13.81          8.05        24.01 o
  -5   2  19       1115.37       1182.71        61.76 o
  -4   2  19         15.49         16.99        17.93 o
  -3   2  19        106.57         87.61        19.51 o
  -2   2  19        166.54        183.23        19.30 o
  -1   2  19       1668.75       1488.36        83.52 o
   0   2  19       1018.21        944.41        36.03 o
   1   2  19        430.79        460.60        26.94 o
   2   2  19          7.95         24.59        19.48 o
   3   2  19        113.97        130.61        23.70 o
   4   2  19       1424.92       1385.21        58.57 o
   5   2  19          1.50         17.69        26.70 o
   6   2  19         26.86         54.34        29.03 o
   7   2  19          7.25         21.17        29.98 o
   8   2  19        161.97        207.94        49.06 o
  -8   3  19         43.20         56.27        32.32 o
  -7   3  19        173.10        131.76        33.89 o
  -6   3  19        146.72        170.88        32.37 o
  -5   3  19        400.64        408.32        39.29 o
  -4   3  19        988.67       1059.17        94.38 o
  -3   3  19          3.53        -11.14        15.59 o
  -2   3  19         64.72         45.94        16.17 o
  -1   3  19        955.69        943.32        46.98 o
   0   3  19       1399.91       1258.11        83.33 o
   1   3  19         96.83         90.83        17.90 o
   2   3  19       1848.65       1962.51        65.79 o
   3   3  19         57.29         59.61        21.89 o
   4   3  19          9.38        -22.75        22.75 o
   5   3  19        903.35        953.95        58.98 o
   6   3  19        288.64        238.66        38.60 o
   7   3  19        539.33        540.41        51.95 o
   8   3  19        147.56        164.64        47.84 o
  -8   4  19         20.55         25.62        35.50 o
  -7   4  19         24.13         72.89        51.14 o
  -6   4  19       1399.04       1507.51        91.22 o
  -5   4  19        867.13        844.98        65.70 o
  -4   4  19         19.58         49.98        29.48 o
  -3   4  19        221.97        248.42        30.75 o
  -2   4  19       1821.78       1776.79        85.22 o
  -1   4  19       2127.36       1985.20        56.58 o
   0   4  19       1787.84       1655.54        71.25 o
   1   4  19        906.28        862.47        41.79 o
   2   4  19       1142.54       1132.95        75.37 o
   3   4  19          7.73          8.60        24.46 o
   4   4  19         38.55         11.68        26.03 o
   5   4  19        105.24        100.96        31.43 o
   6   4  19        290.24        268.82        39.93 o
   7   4  19         45.76         14.43        35.85 o
  -7   5  19         19.00        -12.85        32.53 o
  -6   5  19        487.35        556.14        58.69 o
  -5   5  19        401.84        509.72        54.26 o
  -4   5  19        256.02        243.43        32.72 o
  -3   5  19        254.03        244.03        31.32 o
  -2   5  19       3815.29       4089.85       123.87 o
  -1   5  19        260.45        255.96        29.71 o
   0   5  19          5.95         -1.55        17.58 o
   1   5  19       1671.49       1735.41        88.09 o
   2   5  19          1.29          9.56        22.22 o
   3   5  19        321.87        344.43        37.65 o
   4   5  19       1158.67       1314.24        68.85 o
   5   5  19        255.42        259.97        46.21 o
   6   5  19       1381.86       1342.72       138.60 o
   7   5  19        180.09        219.55        41.39 o
  -7   6  19         35.15         92.13        38.86 o
  -6   6  19        563.45        663.44        91.61 o
  -5   6  19        140.43        107.66        73.57 o
  -4   6  19        511.80        660.85        48.73 o
  -3   6  19        120.81        130.73        32.40 o
  -2   6  19         86.92        113.00        26.59 o
  -1   6  19        920.10        979.65        53.57 o
   0   6  19        235.69        253.04        30.74 o
   1   6  19        274.11        213.76        36.14 o
   2   6  19       1300.78       1317.21        65.04 o
   3   6  19          0.28         15.29        25.74 o
   4   6  19        355.25        342.41        39.93 o
   5   6  19        456.08        412.66        45.63 o
   6   6  19         13.22         11.06        31.24 o
   7   6  19          3.20         44.48        35.50 o
  -6   7  19         84.69        160.56        41.44 o
  -5   7  19        214.26        212.99        37.04 o
  -4   7  19         30.46         52.11        27.77 o
  -3   7  19          1.34         -1.88        24.37 o
  -2   7  19         48.08         51.31        32.79 o
  -1   7  19        105.24         86.07        25.14 o
   0   7  19         30.35         26.51        25.94 o
   1   7  19        191.31        141.03        33.61 o
   2   7  19         75.72         93.66        32.32 o
   3   7  19         94.51        101.95        30.99 o
   4   7  19        194.57        193.58        35.71 o
   5   7  19        273.05        276.09        42.63 o
   6   7  19        302.98        301.42        52.33 o
  -6   8  19         76.11        104.51        40.45 o
  -5   8  19        123.58        135.08        34.64 o
  -4   8  19         56.75         44.92        25.88 o
  -3   8  19         12.21         18.16        26.16 o
  -2   8  19         65.42         81.02        27.57 o
  -1   8  19        117.34         84.97        31.31 o
   0   8  19         43.50         12.20        26.86 o
   1   8  19        138.66        140.55        38.74 o
   2   8  19        231.88        205.02        39.92 o
   3   8  19         25.06         29.86        27.92 o
   4   8  19        175.27        170.94        37.52 o
   5   8  19        177.98        256.55        41.09 o
  -5   9  19          0.03          9.46        30.40 o
  -4   9  19         42.95         60.12        30.35 o
  -3   9  19        207.89        240.64        37.17 o
  -2   9  19        589.44        624.90        48.60 o
  -1   9  19         71.11         43.64        30.37 o
   0   9  19          0.05          7.88        27.54 o
   1   9  19        987.27        876.99        69.08 o
   2   9  19         32.53          2.18        29.49 o
   3   9  19         10.27          6.76        31.50 o
   4   9  19          5.51        -10.34        30.37 o
  -4  10  19        284.83        292.57        51.92 o
  -3  10  19         21.02         63.20        29.91 o
  -2  10  19          0.56         38.34        35.97 o
  -1  10  19         83.39        119.43        43.47 o
   0  10  19        107.73        120.35        36.41 o
   1  10  19          7.63         28.05        32.12 o
   2  10  19        422.13        397.08        50.04 o
   3  10  19          7.03         31.24        35.47 o
  -1  11  19         31.78         11.53        33.56 o
   0  11  19         22.49          2.78        32.43 o
   1  11  19          4.69         -1.45        32.06 o
  -8   0  20       2104.72       2173.82       171.46 o
  -7   0  20        633.94        710.13        91.08 o
  -6   0  20        985.04       1006.84       102.86 o
  -5   0  20         83.27        117.97        30.88 o
  -4   0  20       1095.96       1039.15        64.64 o
  -3   0  20       2028.62       2215.02       195.29 o
  -2   0  20       1324.48       1234.07       111.19 o
  -1   0  20         88.81         84.69        21.44 o
   0   0  20       6234.00       6103.71       294.87 o
   1   0  20       2080.69       2025.00       279.31 o
   2   0  20        164.60        175.66        34.08 o
   3   0  20        114.87        112.75        34.42 o
   4   0  20       1117.31       1260.16        78.75 o
   5   0  20         32.50         23.79        33.16 o
   6   0  20        799.28        779.72        70.37 o
   7   0  20        109.59         45.30        57.52 o
   8   0  20          1.97         27.49        59.73 o
  -8   1  20         36.71         55.07        40.05 o
  -7   1  20        906.17        895.86        74.41 o
  -6   1  20        254.71        319.89        37.36 o
  -5   1  20          8.68         13.66        23.87 o
  -4   1  20         32.48         47.35        23.03 o
  -3   1  20        614.79        595.27        34.19 o
  -2   1  20        884.22        839.32        39.70 o
  -1   1  20       7218.76       6867.53       141.21 o
   0   1  20       1077.76       1043.81        37.95 o
   1   1  20        150.57        185.93        23.93 o
   2   1  20       1604.50       1549.68        57.91 o
   3   1  20       1384.28       1360.85        56.08 o
   4   1  20        134.34        143.34        39.41 o
   5   1  20        580.87        656.44        43.36 o
   6   1  20        899.47        865.42        58.97 o
   7   1  20        469.84        433.66        59.20 o
   8   1  20          3.86         -7.68        41.10 o
  -8   2  20         88.65         96.78        40.47 o
  -7   2  20        222.28        245.13        36.16 o
  -6   2  20        574.28        627.54        67.91 o
  -5   2  20        151.04        139.97        40.43 o
  -4   2  20        191.29        167.95        28.62 o
  -3   2  20         42.41          4.54        17.18 o
  -2   2  20       1071.49       1025.86        50.01 o
  -1   2  20        409.96        373.93        26.81 o
   0   2  20          7.14         -3.19        15.53 o
   1   2  20        326.79        296.85        26.61 o
   2   2  20        440.58        396.28        31.26 o
   3   2  20        525.23        511.17        36.29 o
   4   2  20        227.86        211.59        29.17 o
   5   2  20          3.77          6.85        25.74 o
   6   2  20        225.32        224.19        37.15 o
   7   2  20         97.53         74.66        33.00 o
   8   2  20        145.11        177.95        94.25 o
  -8   3  20         28.31         60.68        38.54 o
  -7   3  20         25.06         32.05        36.13 o
  -6   3  20        741.18        770.88        54.37 o
  -5   3  20        358.94        406.82        39.49 o
  -4   3  20        265.70        237.97        32.59 o
  -3   3  20        120.49        132.61        29.04 o
  -2   3  20       1208.23       1257.26        45.52 o
  -1   3  20          4.90         25.03        17.57 o
   0   3  20        268.97        256.17        25.22 o
   1   3  20       1251.03       1194.39        56.65 o
   2   3  20         55.25         35.97        20.30 o
   3   3  20        252.95        375.22        32.49 o
   4   3  20        704.33        732.87        52.50 o
   5   3  20         22.29         32.88        27.06 o
   6   3  20         53.04         62.98        30.31 o
   7   3  20        106.30        115.82        36.02 o
  -7   4  20        146.78        198.41        43.45 o
  -6   4  20         54.65         53.44        34.01 o
  -5   4  20         21.22        -17.58        29.15 o
  -4   4  20          1.42         32.68        28.60 o
  -3   4  20        401.33        415.91        36.38 o
  -2   4  20          0.76          2.83        16.66 o
  -1   4  20        430.05        478.75        31.75 o
   0   4  20        665.28        609.75        35.57 o
   1   4  20       1717.87       1578.42        57.75 o
   2   4  20        121.08        131.77        24.37 o
   3   4  20         28.39         32.18        26.57 o
   4   4  20         33.32         63.28        28.57 o
   5   4  20        506.24        464.55        46.02 o
   6   4  20         27.70         38.40        30.93 o
   7   4  20        148.62        102.04        35.62 o
  -7   5  20         22.02          5.50        35.72 o
  -6   5  20         69.60         90.67        36.47 o
  -5   5  20          0.27          2.57        30.63 o
  -4   5  20         63.93         74.36        32.78 o
  -3   5  20         30.13         27.01        23.96 o
  -2   5  20          8.02         23.09        22.63 o
  -1   5  20        361.14        337.55        29.09 o
   0   5  20        163.45        149.97        23.29 o
   1   5  20        167.02        178.79        35.68 o
   2   5  20         50.69         19.93        24.10 o
   3   5  20          2.84         34.42        26.78 o
   4   5  20         60.15         26.16        28.91 o
   5   5  20          1.75         -1.72        29.60 o
   6   5  20          8.36          8.87        31.27 o
   7   5  20        162.73        163.53        39.26 o
  -7   6  20        356.65        476.94        69.39 o
  -6   6  20        130.07        103.49        38.73 o
  -5   6  20         55.89         57.61        41.11 o
  -4   6  20        437.08        462.35        70.11 o
  -3   6  20         36.86         37.48        24.98 o
  -2   6  20        318.50        341.73        35.80 o
  -1   6  20        462.36        384.26        36.37 o
   0   6  20        327.39        291.46        36.33 o
   1   6  20         46.93         49.69        28.48 o
   2   6  20        619.17        612.55        52.43 o
   3   6  20         47.53         52.74        27.75 o
   4   6  20         26.84         32.92        28.03 o
   5   6  20         84.39         63.75        32.78 o
   6   6  20        105.40         93.59        54.95 o
  -6   7  20        546.71        556.31        61.79 o
  -5   7  20        409.73        447.31        55.24 o
  -4   7  20        355.55        349.76        40.80 o
  -3   7  20         54.89         52.35        26.30 o
  -2   7  20        694.85        732.43        50.22 o
  -1   7  20        405.97        360.81        35.80 o
   0   7  20         45.47         67.82        33.21 o
   1   7  20       1375.83       1423.83        83.55 o
   2   7  20        119.96        149.02        35.79 o
   3   7  20       1127.46       1192.67        67.03 o
   4   7  20        257.57        256.88        39.13 o
   5   7  20         16.77         34.31        32.95 o
   6   7  20        363.44        312.44        46.29 o
  -5   8  20         88.42        115.33        33.39 o
  -4   8  20        819.76        944.90        77.08 o
  -3   8  20         31.83         21.53        26.62 o
  -2   8  20        216.21        206.38        33.32 o
  -1   8  20        113.30         97.70        33.11 o
   0   8  20          2.77        -12.22        27.20 o
   1   8  20        842.09        792.03        63.53 o
   2   8  20         77.49         65.28        33.04 o
   3   8  20         35.14         81.33        36.41 o
   4   8  20         49.13         52.78        33.18 o
   5   8  20        284.60        332.84        45.31 o
  -4   9  20          0.71         -2.84        28.37 o
  -3   9  20        331.19        351.49        41.62 o
  -2   9  20        196.29        220.82        35.35 o
  -1   9  20        514.52        460.74        52.15 o
   0   9  20        134.50        125.03        34.63 o
   1   9  20         87.50        100.65        34.89 o
   2   9  20        306.77        338.61        47.47 o
   3   9  20        925.06        869.56        71.70 o
   4   9  20         74.99         77.84        34.66 o
  -3  10  20         39.95         73.84        36.92 o
  -2  10  20         89.50         59.59        36.84 o
  -1  10  20          0.36        -25.43        29.80 o
   0  10  20        428.87        390.95        49.49 o
   1  10  20        138.88         78.32        35.52 o
   2  10  20         28.23         71.66        34.26 o
  -8   1  21         54.86         24.47        37.90 o
  -7   1  21        190.14        161.26        42.80 o
  -6   1  21         65.60        124.51        44.30 o
  -5   1  21         34.94         25.58        23.71 o
  -4   1  21        161.61        171.66        25.90 o
  -3   1  21         52.94         69.48        20.43 o
  -2   1  21        100.19        123.38        21.77 o
  -1   1  21        926.46        880.04        35.75 o
   0   1  21         16.59         33.31        16.50 o
   1   1  21         63.03         54.84        20.56 o
   2   1  21        211.52        202.68        26.57 o
   3   1  21        923.56        904.85        46.88 o
   4   1  21        354.25        351.45        33.31 o
   5   1  21         81.01         89.33        26.31 o
   6   1  21          7.55         20.97        29.14 o
   7   1  21        292.18        213.87        49.81 o
  -8   2  21        266.43        251.24        49.65 o
  -7   2  21         45.46         37.06        35.08 o
  -6   2  21         45.71         47.90        27.31 o
  -5   2  21          0.93         15.68        30.27 o
  -4   2  21        197.73        196.16        30.06 o
  -3   2  21        826.57        722.23        44.76 o
  -2   2  21       2049.38       1861.90       110.92 o
  -1   2  21         89.73         54.75        19.11 o
   0   2  21        176.60        186.47        23.24 o
   1   2  21       1072.44       1113.33        47.73 o
   2   2  21        177.31        237.37        26.68 o
   3   2  21        128.85        174.22        26.31 o
   4   2  21       1420.43       1486.44        63.00 o
   5   2  21         41.64         49.50        28.94 o
   6   2  21        234.59        215.03        38.43 o
   7   2  21         86.58         68.08        35.11 o
  -7   3  21        199.92        241.17        44.08 o
  -6   3  21        197.85        231.23        35.42 o
  -5   3  21         67.97        104.05        29.47 o
  -4   3  21        732.96        857.44        53.06 o
  -3   3  21        804.06        831.16        61.73 o
  -2   3  21       1126.22       1066.65        45.09 o
  -1   3  21       1813.35       1846.28        62.47 o
   0   3  21        620.39        564.33        34.10 o
   1   3  21         19.18         44.57        17.81 o
   2   3  21         52.75         54.34        21.40 o
   3   3  21        186.96        170.00        26.81 o
   4   3  21        487.61        475.08        43.70 o
   5   3  21          0.30        -25.69        26.03 o
   6   3  21         10.31         -2.65        28.51 o
   7   3  21        140.65        151.17        38.70 o
  -7   4  21        268.16        301.97        42.14 o
  -6   4  21        142.33        186.06        35.04 o
  -5   4  21         37.23         52.24        27.97 o
  -4   4  21        121.32        112.66        29.16 o
  -3   4  21         29.09         43.59        24.63 o
  -2   4  21        166.42        139.34        38.55 o
  -1   4  21        283.58        249.63        25.80 o
   0   4  21        459.28        468.93        32.53 o
   1   4  21         53.40         75.87        25.10 o
   2   4  21        528.47        604.06        38.62 o
   3   4  21       2184.81       2441.97       114.77 o
   4   4  21        296.68        346.05        40.61 o
   5   4  21        647.55        649.54        75.18 o
   6   4  21        204.66        271.50        58.98 o
   7   4  21        178.57        154.55        39.06 o
  -7   5  21         20.88         40.94        36.38 o
  -6   5  21          9.26        -18.21        30.61 o
  -5   5  21       1119.02       1361.86        87.11 o
  -4   5  21        932.56        854.11        67.65 o
  -3   5  21       1004.09       1110.03        59.81 o
  -2   5  21        725.75        739.02        57.70 o
  -1   5  21          4.51         14.98        21.89 o
   0   5  21       3028.35       3077.96       113.05 o
   1   5  21          9.14         22.08        28.44 o
   2   5  21         20.55          7.99        25.02 o
   3   5  21        479.85        523.48        45.63 o
   4   5  21         75.61         80.78        30.53 o
   5   5  21        306.56        274.12        42.43 o
   6   5  21         20.83        -14.57        31.59 o
  -6   6  21         10.63         43.33        35.49 o
  -5   6  21          0.50         30.08        31.97 o
  -4   6  21         75.56         52.06        33.16 o
  -3   6  21        114.53        123.03        30.14 o
  -2   6  21          1.29         -8.98        28.97 o
  -1   6  21         68.42         87.57        25.18 o
   0   6  21          3.65          2.04        21.80 o
   1   6  21          0.96        -24.66        26.59 o
   2   6  21       1045.39       1141.46       102.80 o
   3   6  21        500.16        559.37        47.62 o
   4   6  21        110.35        114.37        33.49 o
   5   6  21       1201.51       1274.16        75.50 o
   6   6  21          0.72         38.09        34.25 o
  -6   7  21          2.30        -17.95        36.21 o
  -5   7  21        152.15        205.37        44.10 o
  -4   7  21        121.81        107.50        31.47 o
  -3   7  21         66.79         67.73        28.55 o
  -2   7  21        265.38        211.39        32.93 o
  -1   7  21         37.67         33.32        24.35 o
   0   7  21        133.75        136.79        40.72 o
   1   7  21         34.86         44.66        31.26 o
   2   7  21          8.53         -7.27        29.35 o
   3   7  21        248.35        268.44        45.80 o
   4   7  21         20.69         59.16        32.31 o
   5   7  21         78.25         80.21        35.51 o
  -5   8  21          6.98         16.33        34.05 o
  -4   8  21         21.15          7.65        27.96 o
  -3   8  21        232.22        223.00        36.24 o
  -2   8  21         35.42         61.72        27.88 o
  -1   8  21        143.41        110.16        34.67 o
   0   8  21          0.59          6.64        29.55 o
   1   8  21        200.18        213.39        39.13 o
   2   8  21         32.36         53.57        32.85 o
   3   8  21         37.04         51.25        35.71 o
   4   8  21        364.51        367.80        44.79 o
  -4   9  21         11.07         23.71        28.43 o
  -3   9  21          0.86         19.23        28.75 o
  -2   9  21         21.81          9.27        25.69 o
  -1   9  21        126.40        140.75        38.42 o
   0   9  21        204.77        169.62        37.63 o
   1   9  21         43.48         21.52        30.61 o
   2   9  21         32.99         23.88        33.29 o
   3   9  21         56.54         51.53        52.20 o
  -2  10  21          3.86         -6.56        33.87 o
  -1  10  21        174.12        105.47        36.76 o
   0  10  21        166.50        169.32        67.45 o
   1  10  21         68.94         89.29        36.26 o
  -7   0  22        109.38         95.47        56.65 o
  -6   0  22        126.62        108.34        52.27 o
  -5   0  22        461.10        451.99        48.64 o
  -4   0  22         54.08         67.93        30.72 o
  -3   0  22        180.75        152.01        32.73 o
  -2   0  22       3418.13       2997.58       120.33 o
  -1   0  22        870.11        852.03        90.36 o
   0   0  22       2533.33       2415.86       188.77 o
   1   0  22        555.64        550.36        51.13 o
   2   0  22          9.00         -8.46        30.27 o
   3   0  22       3036.49       3183.59       134.85 o
   4   0  22        684.19        698.20        62.28 o
   5   0  22        590.67        604.09       144.87 o
   6   0  22        917.17        953.83        78.86 o
   7   0  22        102.64         96.51        62.23 o
  -7   1  22        728.08        776.68        71.10 o
  -6   1  22        703.20        690.55        50.30 o
  -5   1  22        116.89        131.20        29.07 o
  -4   1  22       1173.36       1119.33        49.36 o
  -3   1  22        255.36        269.53        26.06 o
  -2   1  22        450.70        429.91        31.07 o
  -1   1  22        380.69        348.04        59.39 o
   0   1  22         19.39         29.94        22.40 o
   1   1  22         29.33         30.99        20.46 o
   2   1  22        173.66        208.80        26.27 o
   3   1  22        489.49        506.95        37.30 o
   4   1  22         26.45         38.29        23.98 o
   5   1  22        491.64        515.48        40.82 o
   6   1  22        218.18        272.53        44.25 o
   7   1  22        244.42        269.99        53.76 o
  -7   2  22         40.66         46.41        37.08 o
  -6   2  22          4.74         25.40        32.04 o
  -5   2  22          1.01        -17.74        23.87 o
  -4   2  22        831.32        882.18        52.95 o
  -3   2  22        751.45        778.16        64.82 o
  -2   2  22          3.15         21.64        19.72 o
  -1   2  22         78.90         67.78        19.53 o
   0   2  22       1385.99       1261.92        72.49 o
   1   2  22        875.91        896.84        59.18 o
   2   2  22        244.31        261.40        28.39 o
   3   2  22        228.48        226.16        28.87 o
   4   2  22        899.08       1014.13        52.95 o
   5   2  22         53.59         28.63        29.10 o
   6   2  22        102.02         94.09        36.32 o
   7   2  22        110.40         97.21        36.98 o
  -7   3  22         17.75         45.74        30.62 o
  -6   3  22         63.25         44.27        30.12 o
  -5   3  22        881.67        927.52       128.00 o
  -4   3  22          9.51         33.49        25.40 o
  -3   3  22        467.83        485.65        40.35 o
  -2   3  22         27.62         34.60        19.40 o
  -1   3  22         11.87         27.91        19.29 o
   0   3  22        180.75        186.58        24.26 o
   1   3  22        687.98        724.79        47.96 o
   2   3  22         37.04         13.15        21.22 o
   3   3  22         92.23         71.93        24.05 o
   4   3  22        363.08        391.69        42.35 o
   5   3  22         70.16         70.77        29.84 o
   6   3  22         40.94         41.42        31.03 o
   7   3  22        286.77        270.54        43.28 o
  -7   4  22         41.15         44.62        32.14 o
  -6   4  22        348.91        379.33        43.54 o
  -5   4  22         42.27         53.55        27.85 o
  -4   4  22          6.71         35.53        26.44 o
  -3   4  22        130.09        110.82        28.07 o
  -2   4  22        246.44        256.60        31.61 o
  -1   4  22          0.32          2.60        18.72 o
   0   4  22        340.60        301.09        39.01 o
   1   4  22         27.95         34.12        26.26 o
   2   4  22       1333.60       1376.78        57.75 o
   3   4  22         77.99         69.98        33.90 o
   4   4  22         27.91         24.12        28.06 o
   5   4  22          0.21         26.82        29.08 o
   6   4  22        533.79        516.94        51.69 o
  -6   5  22        178.48        159.69        88.64 o
  -5   5  22         17.58          3.50        34.72 o
  -4   5  22          5.39         11.36        30.20 o
  -3   5  22          0.18         -5.24        29.52 o
  -2   5  22          0.10          4.02        22.13 o
  -1   5  22         29.47         45.63        23.65 o
   0   5  22          0.10          8.23        20.50 o
   1   5  22         92.06         79.75        26.99 o
   2   5  22         90.87         61.14        32.85 o
   3   5  22         17.31         30.88        28.38 o
   4   5  22          5.97         -5.89        29.09 o
   5   5  22        143.80        132.37        35.55 o
   6   5  22         36.08         85.76        35.49 o
  -6   6  22        140.59        159.30        42.97 o
  -5   6  22         39.61         53.07        34.18 o
  -4   6  22         61.64         91.52        36.68 o
  -3   6  22        379.57        385.82        39.56 o
  -2   6  22        299.43        269.00        34.37 o
  -1   6  22        339.04        298.23        35.13 o
   0   6  22         93.04         85.02        30.79 o
   1   6  22        315.73        310.48        43.72 o
   2   6  22        475.75        497.95        54.71 o
   3   6  22         45.98         -5.67        31.73 o
   4   6  22        237.16        312.09        41.15 o
   5   6  22        155.62        183.83        40.84 o
  -5   7  22       1004.12       1058.39        82.38 o
  -4   7  22          0.95          7.67        43.11 o
  -3   7  22        215.03        259.15        36.08 o
  -2   7  22         45.34         70.55        26.77 o
  -1   7  22         52.88         62.21        26.10 o
   0   7  22        139.40        125.44        35.65 o
   1   7  22        215.65        260.30        42.60 o
   2   7  22         25.55         56.96        31.27 o
   3   7  22         26.78         41.95        35.11 o
   4   7  22       1028.46       1142.03        70.08 o
   5   7  22         19.08         24.09        34.50 o
  -4   8  22        229.13        285.32        41.15 o
  -3   8  22        761.89        842.13        58.73 o
  -2   8  22         16.35         25.06        27.25 o
  -1   8  22        444.83        484.55        52.86 o
   0   8  22        272.18        249.99        41.77 o
   1   8  22        296.12        284.87        44.68 o
   2   8  22        646.67        739.68        64.59 o
   3   8  22        120.03        117.87        40.20 o
   4   8  22        498.17        548.45        63.01 o
  -3   9  22        209.76        270.43        51.98 o
  -2   9  22        120.60        117.26        31.53 o
  -1   9  22         52.77         33.45        32.84 o
   0   9  22         13.85         45.86        32.65 o
   1   9  22          6.11        -11.58        30.74 o
   2   9  22         48.60         61.44        35.51 o
  -7   1  23        193.40        153.06        47.72 o
  -6   1  23         12.97         -9.13        32.21 o
  -5   1  23          0.08        -22.01        23.24 o
  -4   1  23         82.76         74.28        22.52 o
  -3   1  23        129.41        149.76        24.17 o
  -2   1  23         13.76         25.43        18.99 o
  -1   1  23         27.89         50.03        23.88 o
   0   1  23        364.91        374.71        35.12 o
   1   1  23          2.76         11.93        19.74 o
   2   1  23        347.45        395.19        33.40 o
   3   1  23        154.82        136.30        26.68 o
   4   1  23        251.35        244.59        31.78 o
   5   1  23        341.73        409.31        38.94 o
   6   1  23        119.49         70.65        34.18 o
  -7   2  23        167.98        202.95        47.55 o
  -6   2  23          9.59         21.88        28.11 o
  -5   2  23       2037.88       2024.67        86.83 o
  -4   2  23          7.02        -15.69        22.73 o
  -3   2  23         96.17         96.25        22.33 o
  -2   2  23        705.58        712.93        44.75 o
  -1   2  23          0.51          2.67        22.12 o
   0   2  23         17.22         42.91        24.81 o
   1   2  23         27.73         34.67        25.54 o
   2   2  23          0.21         -4.80        20.22 o
   3   2  23        208.01        244.85        30.35 o
   4   2  23        105.60         64.55        29.07 o
   5   2  23          3.92         19.49        28.87 o
   6   2  23         18.68         38.02        34.25 o
  -7   3  23        103.40         53.33        32.34 o
  -6   3  23         16.59         31.90        30.14 o
  -5   3  23          0.73         -8.04        26.03 o
  -4   3  23         88.08         49.50        25.94 o
  -3   3  23         47.81         51.21        24.58 o
  -2   3  23        138.45        114.19        26.14 o
  -1   3  23        230.50        234.25        26.43 o
   0   3  23        602.20        619.70        37.45 o
   1   3  23         86.03         93.96        28.01 o
   2   3  23       1353.92       1380.86        58.38 o
   3   3  23         43.46         69.83        23.82 o
   4   3  23        128.39        128.56        34.22 o
   5   3  23        483.37        466.43        47.27 o
   6   3  23        126.97        183.64        38.47 o
  -6   4  23        419.73        539.73        51.06 o
  -5   4  23        161.68        167.63        35.74 o
  -4   4  23       1047.07       1151.57        64.72 o
  -3   4  23       1403.44       1533.22       121.33 o
  -2   4  23          3.02         17.56        29.47 o
  -1   4  23        204.53        206.43        26.22 o
   0   4  23        188.84        149.00        25.11 o
   1   4  23        417.26        443.09        40.50 o
   2   4  23        848.11        947.01        57.62 o
   3   4  23         18.19          4.35        27.09 o
   4   4  23          1.90          6.71        28.47 o
   5   4  23        102.48         60.51        32.40 o
   6   4  23         11.63         12.48        32.41 o
  -6   5  23        356.48        439.78        48.02 o
  -5   5  23         27.44         16.79        28.58 o
  -4   5  23         16.89         42.97        27.44 o
  -3   5  23          6.26        -22.90        30.19 o
  -2   5  23          2.14         -5.01        23.47 o
  -1   5  23          3.11         10.55        23.21 o
   0   5  23        972.54        933.11        47.33 o
   1   5  23       1374.22       1320.30        67.96 o
   2   5  23          8.41         40.48        31.01 o
   3   5  23        788.90        852.58        56.84 o
   4   5  23        248.69        335.60        42.60 o
   5   5  23          1.19         11.04        32.29 o
  -5   6  23          1.79         -7.15        38.90 o
  -4   6  23        659.60        658.67        63.51 o
  -3   6  23        763.02        748.28        64.89 o
  -2   6  23        144.22        170.89        30.99 o
  -1   6  23        158.54        146.16        30.23 o
   0   6  23         26.46         19.92        28.68 o
   1   6  23        315.30        350.16        46.52 o
   2   6  23        441.15        407.24        51.56 o
   3   6  23        175.19        170.97        63.86 o
   4   6  23        156.14        180.36        38.12 o
   5   6  23         17.46         30.69        34.49 o
  -4   7  23          4.84          6.17        32.92 o
  -3   7  23        164.47        148.17        32.30 o
  -2   7  23         30.04         21.08        26.80 o
  -1   7  23          3.37          9.52        24.33 o
   0   7  23         17.82          8.87        29.97 o
   1   7  23        285.20        247.79        42.47 o
   2   7  23        240.46        250.37        43.37 o
   3   7  23         65.61         79.69        37.86 o
   4   7  23         93.94         86.42        40.67 o
  -3   8  23          3.66         18.10        28.31 o
  -2   8  23        126.06        168.93        33.85 o
  -1   8  23          0.07          6.26        31.35 o
   0   8  23         96.31        153.90        38.04 o
   1   8  23          3.21          8.71        41.76 o
   2   8  23          1.81         29.44        33.06 o
   3   8  23        100.45         64.20        38.44 o
  -2   9  23        190.63        120.60        41.61 o
  -1   9  23         10.57         37.72        34.70 o
   0   9  23         58.30         43.26        44.05 o
   1   9  23        253.47        247.42        43.90 o
  -7   0  24          1.59         17.61        51.15 o
  -6   0  24       1205.34       1229.96       123.45 o
  -5   0  24       1112.33       1056.96       108.88 o
  -4   0  24         50.08          7.13        29.31 o
  -3   0  24        167.22        155.12        47.42 o
  -2   0  24        188.96        176.00        35.23 o
  -1   0  24         29.72        -13.99        37.79 o
   0   0  24        250.82        286.22        60.55 o
   1   0  24          9.62         21.83        30.48 o
   2   0  24        189.93        170.49        58.62 o
   3   0  24        213.06        177.31        57.40 o
   4   0  24       1941.80       1886.42       105.85 o
   5   0  24         40.82         40.80        46.98 o
   6   0  24        686.14        932.85       113.23 o
  -6   1  24        661.32        727.96        88.14 o
  -5   1  24         29.96         39.68        27.32 o
  -4   1  24        121.73        140.45        29.70 o
  -3   1  24        781.79        755.59        42.05 o
  -2   1  24          3.62          6.20        22.22 o
  -1   1  24       2447.92       2441.18       109.83 o
   0   1  24        510.80        444.09        58.39 o
   1   1  24        545.61        568.64        47.86 o
   2   1  24       1423.66       1545.96        97.35 o
   3   1  24        276.01        293.92        32.61 o
   4   1  24        242.52        284.29        34.25 o
   5   1  24        466.18        531.31        43.89 o
   6   1  24         23.38         21.97        33.56 o
  -6   2  24        551.89        544.62        48.79 o
  -5   2  24        114.94        132.38        31.18 o
  -4   2  24        240.13        249.50        34.19 o
  -3   2  24         27.52         41.29        22.74 o
  -2   2  24          8.70         48.25        24.00 o
  -1   2  24         30.12         43.22        24.29 o
   0   2  24          7.21          0.64        24.71 o
   1   2  24        120.03         98.82        29.36 o
   2   2  24         38.92         55.89        24.12 o
   3   2  24         32.37         31.09        24.16 o
   4   2  24        292.02        297.24        34.39 o
   5   2  24        463.44        457.58        47.72 o
   6   2  24        203.39        195.28        40.86 o
  -6   3  24         84.39         80.84        31.71 o
  -5   3  24        358.69        409.42        43.25 o
  -4   3  24         19.04         14.42        25.07 o
  -3   3  24        306.50        296.98        36.17 o
  -2   3  24       2389.30       2290.65        87.84 o
  -1   3  24          4.59        -10.38        23.41 o
   0   3  24         53.14         36.47        24.96 o
   1   3  24        716.04        732.73        66.23 o
   2   3  24         18.07         44.65        27.44 o
   3   3  24         18.57         40.49        25.11 o
   4   3  24         41.18         38.50        29.84 o
   5   3  24         18.58         43.95        30.91 o
   6   3  24        530.98        530.66        53.17 o
  -6   4  24         30.30         21.42        29.59 o
  -5   4  24         34.95          0.39        28.26 o
  -4   4  24        259.91        283.72        37.21 o
  -3   4  24          0.04         78.11        45.05 o
  -2   4  24          0.55          7.85        29.70 o
  -1   4  24          1.42         -3.88        20.24 o
   0   4  24        240.77        193.30        26.44 o
   1   4  24        283.24        291.83        36.31 o
   2   4  24        130.94        135.79        32.57 o
   3   4  24         44.07         29.63        29.39 o
   4   4  24        140.36        178.09        35.27 o
   5   4  24        106.33        119.97        36.22 o
  -5   5  24         57.13         61.03        31.46 o
  -4   5  24         28.23         59.30        30.14 o
  -3   5  24         21.47          6.77        30.69 o
  -2   5  24         12.89         39.26        30.89 o
  -1   5  24         86.41        104.50        27.50 o
   0   5  24         10.08         36.49        22.21 o
   1   5  24         62.38         51.40        26.86 o
   2   5  24        196.08        183.14        41.52 o
   3   5  24         21.39         11.80        35.32 o
   4   5  24          8.23         36.88        31.39 o
   5   5  24         24.47         14.93        33.18 o
  -5   6  24         63.64         88.90        39.40 o
  -4   6  24        526.55        533.22        59.09 o
  -3   6  24          1.37         28.10        41.23 o
  -2   6  24         42.07         47.88        26.17 o
  -1   6  24          1.48         12.66        25.22 o
   0   6  24          1.13          7.05        41.85 o
   1   6  24         73.05         87.99        53.90 o
   2   6  24        135.52        102.20        37.31 o
   3   6  24         34.76         41.83        35.78 o
   4   6  24         27.56         29.44        38.31 o
  -4   7  24         47.41         72.63        37.21 o
  -3   7  24          1.66          0.38        32.14 o
  -2   7  24       1509.56       1633.22        79.42 o
  -1   7  24          1.01        -20.98        29.04 o
   0   7  24        280.55        272.69        44.33 o
   1   7  24        855.97        799.87        67.20 o
   2   7  24          5.53         -1.04        32.46 o
   3   7  24        461.19        449.60        56.38 o
  -2   8  24        192.00        164.97        41.00 o
  -1   8  24         47.30         18.00        48.60 o
   0   8  24        205.08        234.62        43.91 o
   1   8  24          0.19          1.44        32.12 o
   2   8  24         80.12         59.14        35.06 o
  -6   1  25        336.54        427.77        56.18 o
  -5   1  25         62.79         86.89        30.03 o
  -4   1  25        308.78        331.34        37.82 o
  -3   1  25          3.93          6.99        20.60 o
  -2   1  25         69.18         33.76        25.43 o
  -1   1  25         48.53        111.29        35.53 o
   0   1  25         43.78         62.62        34.95 o
   1   1  25         19.10         13.56        27.10 o
   2   1  25         13.31         19.35        23.69 o
   3   1  25          1.32         18.99        24.59 o
   4   1  25        116.20        121.15        28.73 o
   5   1  25        353.43        410.24        41.75 o
  -6   2  25        140.70        109.53        33.45 o
  -5   2  25         79.37        117.20        31.09 o
  -4   2  25        498.99        562.00        47.36 o
  -3   2  25         58.00         16.97        30.31 o
  -2   2  25        561.72        470.97        39.71 o
  -1   2  25         13.07         12.37        28.48 o
   0   2  25         19.82          0.98        24.83 o
   1   2  25        795.64        925.05        56.27 o
   2   2  25          0.78         11.88        26.71 o
   3   2  25        913.39        903.77        50.68 o
   4   2  25        266.88        299.13        35.74 o
   5   2  25         52.88         64.98        33.57 o
  -6   3  25        452.88        528.98        50.16 o
  -5   3  25        113.09        127.90        33.21 o
  -4   3  25        353.31        338.60        39.34 o
  -3   3  25          2.89         30.60        31.16 o
  -2   3  25         91.78         81.08        34.35 o
  -1   3  25        457.00        434.09        40.29 o
   0   3  25        185.99        199.88        32.49 o
   1   3  25        186.64        214.50        33.72 o
   2   3  25        108.54        129.92        32.59 o
   3   3  25         11.95        -23.59        23.59 o
   4   3  25         23.37         23.77        31.91 o
   5   3  25        146.38        139.81        37.28 o
  -5   4  25         47.93         46.46        30.06 o
  -4   4  25          1.02        -16.06        25.48 o
  -3   4  25        326.17        301.76        45.61 o
  -2   4  25        198.83        156.33        37.90 o
  -1   4  25        359.77        407.90        39.01 o
   0   4  25         56.78         70.47        27.03 o
   1   4  25        115.58        138.32        31.18 o
   2   4  25        452.81        526.38        64.33 o
   3   4  25        274.03        280.50        48.68 o
   4   4  25        292.16        300.01        42.08 o
   5   4  25        897.68        985.15        67.46 o
  -5   5  25        395.01        452.74        48.47 o
  -4   5  25         20.82          3.22        33.10 o
  -3   5  25        432.05        431.70        52.58 o
  -2   5  25       1196.57       1159.63        83.52 o
  -1   5  25        132.43        135.84        30.42 o
   0   5  25        248.32        266.32        30.90 o
   1   5  25          5.85         25.68        26.85 o
   2   5  25         15.02         16.75        33.51 o
   3   5  25        113.03        173.78        41.60 o
   4   5  25        179.68        260.33        62.78 o
  -4   6  25         18.06         30.53        37.26 o
  -3   6  25        230.11        198.16        42.28 o
  -2   6  25         21.50        -16.84        30.01 o
  -1   6  25        348.38        355.69        39.71 o
   0   6  25        500.92        480.56        53.05 o
   1   6  25          4.23          0.50        31.14 o
   2   6  25        434.96        514.87       141.79 o
   3   6  25         33.51         43.83        36.27 o
  -3   7  25        108.18         97.98        37.58 o
  -2   7  25        381.09        379.80        42.90 o
  -1   7  25         39.21         25.14        26.36 o
   0   7  25         30.54         70.11        34.91 o
   1   7  25          1.74         44.88        53.99 o
   2   7  25         10.73         38.61        35.79 o
   0   8  25          0.88         -5.40        34.54 o
  -5   0  26       1124.93       1279.68       124.66 o
  -4   0  26        337.05        321.96        45.99 o
  -3   0  26         59.09         80.44        33.21 o
  -2   0  26        686.71        706.54        84.56 o
  -1   0  26         26.22         -0.55        42.19 o
   0   0  26       1700.92       1707.81       133.42 o
   1   0  26       2078.14       2210.17       161.61 o
   2   0  26        340.42        463.41        55.51 o
   3   0  26        897.26        930.30       127.00 o
   4   0  26        100.05        144.76        43.80 o
   5   0  26         10.10          2.65        37.24 o
  -5   1  26        100.86         78.66        30.19 o
  -4   1  26        303.92        294.18        37.32 o
  -3   1  26          1.51        -13.15        24.00 o
  -2   1  26          5.56         13.42        30.93 o
  -1   1  26        232.88        225.62        39.94 o
   0   1  26          7.96         23.20        32.66 o
   1   1  26          0.12         15.74        27.48 o
   2   1  26        196.03        159.64        28.60 o
   3   1  26        241.96        251.98        33.21 o
   4   1  26         20.71          8.58        25.54 o
   5   1  26       1530.96       1654.88       113.33 o
  -5   2  26          0.81         -6.83        28.01 o
  -4   2  26        280.21        352.03        47.73 o
  -3   2  26        394.98        348.49        48.26 o
  -2   2  26        208.33        224.82        31.82 o
  -1   2  26        220.66        185.84        59.89 o
   0   2  26        349.99        348.58        49.17 o
   1   2  26         93.20        133.40        30.99 o
   2   2  26        236.00        320.77        39.25 o
   3   2  26        171.93        201.04        31.66 o
   4   2  26        155.99        187.36        33.10 o
   5   2  26         26.21         39.86        33.37 o
  -5   3  26        151.04        129.57        33.06 o
  -4   3  26         33.99         37.90        33.05 o
  -3   3  26        189.75        225.44        42.32 o
  -2   3  26         46.01         33.78        30.25 o
  -1   3  26         11.61         12.46        31.85 o
   0   3  26          4.78         36.88        26.86 o
   1   3  26        483.42        491.70        44.52 o
   2   3  26         17.48         50.04        30.01 o
   3   3  26          7.35         21.09        29.83 o
   4   3  26        446.10        461.14        48.87 o
  -5   4  26        265.19        271.60        40.79 o
  -4   4  26         70.78         76.72        36.20 o
  -3   4  26        255.93        255.64        44.41 o
  -2   4  26         77.29         66.40        34.65 o
  -1   4  26        186.00        191.83        39.57 o
   0   4  26          9.19          3.90        25.60 o
   1   4  26        107.94         92.32        31.59 o
   2   4  26          5.83         -1.62        28.03 o
   3   4  26         80.34         84.55        41.63 o
   4   4  26         55.75         33.23        33.51 o
  -4   5  26          3.47         15.25        33.32 o
  -3   5  26        113.55         70.52        36.51 o
  -2   5  26          0.49         19.34        34.24 o
  -1   5  26         19.07         10.52        30.76 o
   0   5  26          0.80         22.32        31.07 o
   1   5  26        124.15        138.83        33.15 o
   2   5  26         11.05         18.18        35.54 o
   3   5  26        234.40        201.82        44.70 o
  -3   6  26        114.81        128.15        40.44 o
  -2   6  26          6.13         33.83        33.32 o
  -1   6  26        280.48        264.31        37.54 o
   0   6  26        220.72        171.21        41.66 o
   1   6  26         27.05        -14.39        30.57 o
   2   6  26        223.71        219.65        46.13 o
  -1   7  26        150.98        139.92        32.95 o
   0   7  26         38.24        103.14        38.25 o
   1   7  26        132.76        162.66        41.28 o
  -5   1  27          2.01         -3.98        36.65 o
  -4   1  27          0.75         -2.92        27.56 o
  -3   1  27        124.78        156.70        39.32 o
  -2   1  27          0.63         31.35        33.12 o
  -1   1  27         89.93        121.18        37.04 o
   0   1  27        123.45         80.72        38.50 o
   1   1  27        147.98        201.97        45.10 o
   2   1  27        509.45        525.32        47.64 o
   3   1  27         44.80         42.21        27.27 o
   4   1  27          0.80         14.84        26.87 o
  -5   2  27        738.21        699.06        54.90 o
  -4   2  27         22.44         16.32        33.37 o
  -3   2  27         13.35          1.55        32.13 o
  -2   2  27         88.22        120.64        36.03 o
  -1   2  27         15.35         25.32        33.70 o
   0   2  27        666.47        689.53        65.44 o
   1   2  27        190.03        238.60        36.80 o
   2   2  27         28.73         50.45        33.78 o
   3   2  27         12.47          2.32        29.57 o
   4   2  27        472.52        519.33        44.35 o
  -4   3  27         45.41         48.11        35.52 o
  -3   3  27        511.56        526.60        56.31 o
  -2   3  27          1.54        -17.06        29.89 o
  -1   3  27         15.34         26.96        32.88 o
   0   3  27        402.73        382.42        50.36 o
   1   3  27         67.13         82.01        30.33 o
   2   3  27        470.16        488.92        46.78 o
   3   3  27        226.51        288.56        41.08 o
   4   3  27        440.10        488.59        51.08 o
  -4   4  27        218.48        275.16        47.62 o
  -3   4  27        390.16        410.81        52.09 o
  -2   4  27         61.17         80.40        35.70 o
  -1   4  27        374.41        396.65        71.76 o
   0   4  27         84.90         90.13        29.73 o
   1   4  27         45.08         81.34        32.19 o
   2   4  27          1.39          9.15        29.60 o
   3   4  27         41.45         37.28        39.54 o
  -3   5  27         12.93          0.73        33.58 o
  -2   5  27        712.41        794.81        76.78 o
  -1   5  27        123.09        153.53        92.76 o
   0   5  27          1.16         28.29        34.09 o
   1   5  27        600.70        645.35        51.91 o
   2   5  27         66.80         90.23        39.01 o
  -2   6  27         15.92         82.18        37.86 o
  -1   6  27        516.62        530.06        75.71 o
   0   6  27         38.04         35.42        34.30 o
   1   6  27         31.77          3.78        34.06 o
  -4   0  28         15.92        -24.88        49.66 o
  -3   0  28        106.16        172.92        59.10 o
  -2   0  28         30.22         68.79        51.45 o
  -1   0  28         30.09        -26.17        45.25 o
   0   0  28        298.08        356.15        71.86 o
   1   0  28        183.79        256.58        68.36 o
   2   0  28         41.24         33.85        57.02 o
   3   0  28        114.50         75.86        41.36 o
  -4   1  28        149.10        145.02        39.43 o
  -3   1  28        279.06        279.65        62.29 o
  -2   1  28         42.94         61.91        36.03 o
  -1   1  28       1447.66       1333.28        85.64 o
   0   1  28        199.13        188.40        44.01 o
   1   1  28        304.17        311.42        51.57 o
   2   1  28       1046.07       1184.49        69.49 o
   3   1  28          5.41         11.08        37.41 o
  -4   2  28         79.82         88.02        38.56 o
  -3   2  28         46.49         25.39        32.96 o
  -2   2  28          8.33          8.01        44.22 o
  -1   2  28         20.33         -9.44        34.09 o
   0   2  28         38.53         91.72        39.16 o
   1   2  28         14.03         32.47        35.09 o
   2   2  28        181.77        178.73        37.22 o
   3   2  28        209.06        242.59        41.48 o
  -3   3  28         22.67         57.67        35.97 o
  -2   3  28        741.50        763.89        94.75 o
  -1   3  28        128.12        104.86        38.30 o
   0   3  28         75.63        121.01        39.96 o
   1   3  28        105.46        104.74        32.99 o
   2   3  28         48.87         94.41        33.93 o
   3   3  28        260.88        237.64        40.82 o
  -3   4  28         73.56        115.50        47.69 o
  -2   4  28        190.61        140.61        39.16 o
  -1   4  28          0.24          2.08        43.65 o
   0   4  28        614.43        592.34        60.75 o
   1   4  28         40.23         36.31        31.73 o
   2   4  28          1.19        -26.98        30.63 o
  -1   5  28          7.07         11.72        45.33 o
   0   5  28         90.11         70.55        36.85 o
   1   5  28         26.21         51.99        30.36 o
  -3   1  29          5.27         42.56        47.98 o
  -2   1  29         11.18        -15.99        37.10 o
  -1   1  29        135.92        183.25        45.47 o
   0   1  29          0.50         -3.52        36.14 o
   1   1  29         14.28         58.36        39.41 o
   2   1  29          0.03         61.70        41.73 o
  -2   2  29        509.90        426.39        74.72 o
  -1   2  29         15.06         29.57        35.05 o
   0   2  29         16.22         37.90        38.28 o
   1   2  29        663.73        721.53        67.93 o
   2   2  29         18.06         52.91        33.04 o
  -2   3  29         59.82         51.38        50.43 o
  -1   3  29        168.42        132.59        58.56 o
   0   3  29          0.33          9.30        35.74 o
   1   3  29         61.60         46.78        39.08 o
  -1   0  30         49.74        -21.97        51.23 o
   0   0  30        470.91        506.96        86.26 o
   1   0  30        257.77        411.03        83.09 o
  -1   1  30          4.49         32.31        38.75 o
   0   1  30         38.59        115.24        42.00 o
                                                
